# Supplementary material for: Benchmarking metabolic RNA labeling techniques for high-throughput single-cell RNA sequencing
Source: Nat Commun. 2025 Jul 1;16:5952. doi: 10.1038/s41467-025-61375-z (PMC12215390; doi:10.1038/s41467-025-61375-z)
Supplement: Supplementary file 4 — Source data [file 41467_2025_61375_MOESM4_ESM.zip]

Archive with 12 entries (11 files):
- Source data/
- Source data/Source Data Figure 2a.txt
- Source data/Source Data Figure 2b.txt
- Source data/Source Data Figure 2c.txt
- Source data/Source Data Figure 3d.txt
- Source data/Source Data Figure 4c.txt
- Source data/Source Data Figure 4d.txt
- Source data/Source Data Supplementary Figure 2a.txt
- Source data/Source Data Supplementary Figure 2b.txt
- Source data/Source Data Supplementary Figure 2c.txt
- Source data/Source Data Supplementary Figure 3c.txt
- Source data/Source Data Supplementary Figure 7d.txt
