# Supplementary material for: Benchmarking metabolic RNA labeling techniques for high-throughput single-cell RNA sequencing
Source: Nat Commun. 2025 Jul 1;16:5952. doi: 10.1038/s41467-025-61375-z (PMC12215390; doi:10.1038/s41467-025-61375-z)
Supplement: Supplementary file 4 — Source data [file 41467_2025_61375_MOESM4_ESM.zip › Source data/Source Data Figure 2a.txt]

variable	value	batch	sample
TC	0.00146777281429483	1	Ctrl
TC	0.00178251282791024	1	Ctrl
TC	0.00191930453435696	1	Ctrl
TC	0.00195141055247201	1	Ctrl
TC	0.00175097616921434	1	Ctrl
TC	0.00162086979377717	1	Ctrl
TC	0.00165640512154072	1	Ctrl
TC	0.00171640335478838	1	Ctrl
TC	0.00179589039357287	1	Ctrl
TC	0.00174697311328799	1	Ctrl
TC	0.00185722360599529	1	Ctrl
TC	0.00216410519752045	1	Ctrl
TC	0.00172791100574451	1	Ctrl
TC	0.00177533207904825	1	Ctrl
TC	0.00199258452007069	1	Ctrl
TC	0.00186772200552345	1	Ctrl
TC	0.00179446262364096	1	Ctrl
TC	0.00181032102607866	1	Ctrl
TC	0.00166002854293682	1	Ctrl
TC	0.00192511772014868	1	Ctrl
TC	0.00183591340363658	1	Ctrl
TC	0.00180210941649594	1	Ctrl
TC	0.00172783974711224	1	Ctrl
TC	0.00203916791356047	1	Ctrl
TC	0.00192494557262518	1	Ctrl
TC	0.00172862387283031	1	Ctrl
TC	0.00195258919782472	1	Ctrl
TC	0.00204754397100678	1	Ctrl
TC	0.0019134964151576	1	Ctrl
TC	0.00177690685354634	1	Ctrl
TC	0.0018796992481203	1	Ctrl
TC	0.0022020072308574	1	Ctrl
TC	0.00159367252980758	1	Ctrl
TC	0.000637906209561303	1	Ctrl
TC	0.00206296445674497	1	Ctrl
TC	0.00208212931368901	1	Ctrl
TC	0.00202356451234167	1	Ctrl
TC	0.0017000377786173	1	Ctrl
TC	0.00178282009724473	1	Ctrl
TC	0.0018657586641168	1	Ctrl
TC	0.00197532802218647	1	Ctrl
TC	0.0019897987780954	1	Ctrl
TC	0.00193887168439478	1	Ctrl
TC	0.00171775247952647	1	Ctrl
TC	0.00212970660489272	1	Ctrl
TC	0.00230363016974631	1	Ctrl
TC	0.00207122232916266	1	Ctrl
TC	0.00171411158231545	1	Ctrl
TC	0.00153774670324808	1	Ctrl
TC	0.00148133897652943	1	Ctrl
TC	0.00207638583023973	1	Ctrl
TC	0.00145880765663209	1	Ctrl
TC	0.00199560842959783	1	Ctrl
TC	0.00159023902840617	1	Ctrl
TC	0.00173952457078456	1	Ctrl
TC	0.00179702422841058	1	Ctrl
TC	0.00210305929406684	1	Ctrl
TC	0.00199483157274335	1	Ctrl
TC	0.0020538194039256	1	Ctrl
TC	0.00215813617337362	1	Ctrl
TC	0.00199143205179092	1	Ctrl
TC	0.00184050555760502	1	Ctrl
TC	0.00205867382501597	1	Ctrl
TC	0.00199458910210038	1	Ctrl
TC	0.00175141864910578	1	Ctrl
TC	0.00193425865141142	1	Ctrl
TC	0.00183516352351397	1	Ctrl
TC	0.00158842930334379	1	Ctrl
TC	0.00196113191659095	1	Ctrl
TC	0.00189839434031358	1	Ctrl
TC	0.00185947944963564	1	Ctrl
TC	0.00198580214706952	1	Ctrl
TC	0.00184420896077338	1	Ctrl
TC	0.00172291476639303	1	Ctrl
TC	0.0016971018721875	1	Ctrl
TC	0.00156514344132522	1	Ctrl
TC	0.00179353249485315	1	Ctrl
TC	0.00201598312777198	1	Ctrl
TC	0.00208695932443757	1	Ctrl
TC	0.00198978105302056	1	Ctrl
TC	0.00194234724895647	1	Ctrl
TC	0.00169053046796957	1	Ctrl
TC	0.00183867362681246	1	Ctrl
TC	0.00185040503310169	1	Ctrl
TC	0.00175187944348063	1	Ctrl
TC	0.00185906799335131	1	Ctrl
TC	0.0016102453743068	1	Ctrl
TC	0.00130171899901459	1	Ctrl
TC	0.00194441972079776	1	Ctrl
TC	0.00180104075150368	1	Ctrl
TC	0.00166091733742175	1	Ctrl
TC	0.00202037013920674	1	Ctrl
TC	0.00173821122263271	1	Ctrl
TC	0.00182258578763782	1	Ctrl
TC	0.00204415620760353	1	Ctrl
TC	0.00189305775377836	1	Ctrl
TC	0.00166390162974529	1	Ctrl
TC	0.00193420784735755	1	Ctrl
TC	0.00173486112510413	1	Ctrl
TC	0.00197818648417451	1	Ctrl
TC	0.00167280026764804	1	Ctrl
TC	0.00172319338612481	1	Ctrl
TC	0.00169657234874626	1	Ctrl
TC	0.00200353848325829	1	Ctrl
TC	0.00175188093799769	1	Ctrl
TC	0.00176804773728891	1	Ctrl
TC	0.00169332079021637	1	Ctrl
TC	0.00152898005269101	1	Ctrl
TC	0.00157175516990543	1	Ctrl
TC	0.00167043029046927	1	Ctrl
TC	0.00185938713199022	1	Ctrl
TC	0.00175052656213433	1	Ctrl
TC	0.00190648785791954	1	Ctrl
TC	0.00219220359325438	1	Ctrl
TC	0.00194193002787609	1	Ctrl
TC	0.00197320882663554	1	Ctrl
TC	0.0017690340172847	1	Ctrl
TC	0.00210490706459434	1	Ctrl
TC	0.00137098379143356	1	Ctrl
TC	0.00201208606579589	1	Ctrl
TC	0.00174660003480769	1	Ctrl
TC	0.00207676247168051	1	Ctrl
TC	0.00171846476302089	1	Ctrl
TC	0.001881071230877	1	Ctrl
TC	0.00200838220629154	1	Ctrl
TC	0.00195177473998617	1	Ctrl
TC	0.00198816554063036	1	Ctrl
TC	0.00168593044907819	1	Ctrl
TC	0.00201642485871687	1	Ctrl
TC	0.00192339010843989	1	Ctrl
TC	0.00194081175428542	1	Ctrl
TC	0.00177117987380343	1	Ctrl
TC	0.00171876188303293	1	Ctrl
TC	0.00177261984122174	1	Ctrl
TC	0.00184560855271782	1	Ctrl
TC	0.00207166199813259	1	Ctrl
TC	0.00192337062349662	1	Ctrl
TC	0.00165794305445178	1	Ctrl
TC	0.00191748783298079	1	Ctrl
TC	0.00191817470533303	1	Ctrl
TC	0.0018876615576369	1	Ctrl
TC	0.00188008594678614	1	Ctrl
TC	0.00157447690076652	1	Ctrl
TC	0.00175177367084173	1	Ctrl
TC	0.00189310557365501	1	Ctrl
TC	0.00195016651421775	1	Ctrl
TC	0.00178263239167954	1	Ctrl
TC	0.00199959681154209	1	Ctrl
TC	0.00191598846757418	1	Ctrl
TC	0.00190823959008187	1	Ctrl
TC	0.00179723878768075	1	Ctrl
TC	0.00181155102138107	1	Ctrl
TC	0.00175673317433541	1	Ctrl
TC	0.00200554758294752	1	Ctrl
TC	0.0015795545301269	1	Ctrl
TC	0.00137720722050071	1	Ctrl
TC	0.00167173760406567	1	Ctrl
TC	0.00226960739452732	1	Ctrl
TC	0.00182769214701608	1	Ctrl
TC	0.0017308057748309	1	Ctrl
TC	0.00186534430377409	1	Ctrl
TC	0.00200916177770634	1	Ctrl
TC	0.00163786749651953	1	Ctrl
TC	0.00158780000829448	1	Ctrl
TC	0.00133813767119191	1	Ctrl
TC	0.00185972507064372	1	Ctrl
TC	0.00185437290262581	1	Ctrl
TC	0.00174584845485538	1	Ctrl
TC	0.00202922281770648	1	Ctrl
TC	0.00190861279194707	1	Ctrl
TC	0.00160818386902236	1	Ctrl
TC	0.00164430064180767	1	Ctrl
TC	0.00212049002214967	1	Ctrl
TC	0.00175133190632215	1	Ctrl
TC	0.00180191093411669	1	Ctrl
TC	0.00177457368639956	1	Ctrl
TC	0.00168072097134081	1	Ctrl
TC	0.002233643961956	1	Ctrl
TC	0.00181098984892532	1	Ctrl
TC	0.0021999407708254	1	Ctrl
TC	0.00206761562566049	1	Ctrl
TC	0.00168010380047243	1	Ctrl
TC	0.0024404829247006	1	Ctrl
TC	0.00210086668589848	1	Ctrl
TC	0.00202693395081569	1	Ctrl
TC	0.00189373637760389	1	Ctrl
TC	0.00249464553876958	1	Ctrl
TC	0.00144315633796098	1	Ctrl
TC	0.00212968177978034	1	Ctrl
TC	0.0019992729916394	1	Ctrl
TC	0.00169120519778003	1	Ctrl
TC	0.00165015166835187	1	Ctrl
TC	0.00183758569510213	1	Ctrl
TC	0.00187832228253724	1	Ctrl
TC	0.00123655913978495	1	Ctrl
TC	0.00167982081911263	1	Ctrl
TC	0.00195170100837885	1	Ctrl
TC	0.00181060384075433	1	Ctrl
TC	0.00164027270201535	1	Ctrl
TC	0.0015159767610748	1	Ctrl
TC	0.00196180161483835	1	Ctrl
TC	0.00202565585211976	1	Ctrl
TC	0.00209648562803931	1	Ctrl
TC	0.00179584969683222	1	Ctrl
TC	0.00161448977846206	1	Ctrl
TC	0.0018460754981221	1	Ctrl
TC	0.00144821753385933	1	Ctrl
TC	0.00152694638825656	1	Ctrl
TC	0.00194522118206923	1	Ctrl
TC	0.00141215811651999	1	Ctrl
TC	0.00184562382085145	1	Ctrl
TC	0.00211710519647975	1	Ctrl
TC	0.00209842618036473	1	Ctrl
TC	0.00216771638759452	1	Ctrl
TC	0.00210405688468078	1	Ctrl
TC	0.00198577804675089	1	Ctrl
TC	0.00194004276590623	1	Ctrl
TC	0.00191114202554042	1	Ctrl
TC	0.00220363550889289	1	Ctrl
TC	0.0020293738861209	1	Ctrl
TC	0.00180821318457447	1	Ctrl
TC	0.00212282499224378	1	Ctrl
TC	0.0019231530038551	1	Ctrl
TC	0.0017686485384439	1	Ctrl
TC	0.00197686606962246	1	Ctrl
TC	0.00165482610060201	1	Ctrl
TC	0.00180579642774132	1	Ctrl
TC	0.00167693280558353	1	Ctrl
TC	0.00213819469811866	1	Ctrl
TC	0.00189013198147015	1	Ctrl
TC	0.00191963690432761	1	Ctrl
TC	0.00209571284421868	1	Ctrl
TC	0.00161041491866728	1	Ctrl
TC	0.00199772174711393	1	Ctrl
TC	0.00162997796406097	1	Ctrl
TC	0.00176002707733965	1	Ctrl
TC	0.00172931904518909	1	Ctrl
TC	0.00191846946804466	1	Ctrl
TC	0.00186613497193702	1	Ctrl
TC	0.00176961505410798	1	Ctrl
TC	0.00189633849267324	1	Ctrl
TC	0.00211752249867655	1	Ctrl
TC	0.00175398633257403	1	Ctrl
TC	0.00186139248889787	1	Ctrl
TC	0.00136461575293273	1	Ctrl
TC	0.00178159164596895	1	Ctrl
TC	0.00171961462995216	1	Ctrl
TC	0.00215538660306102	1	Ctrl
TC	0.00189972709296815	1	Ctrl
TC	0.00181163664191284	1	Ctrl
TC	0.00209046589779594	1	Ctrl
TC	0.0018405394684649	1	Ctrl
TC	0.00194737753159079	1	Ctrl
TC	0.00169078984039687	1	Ctrl
TC	0.00178943934196087	1	Ctrl
TC	0.00181860972635272	1	Ctrl
TC	0.00194695466901771	1	Ctrl
TC	0.00183477261051447	1	Ctrl
TC	0.00195088363552903	1	Ctrl
TC	0.00163439445154923	1	Ctrl
TC	0.00155840412211402	1	Ctrl
TC	0.0017808895909443	1	Ctrl
TC	0.0015098531609128	1	Ctrl
TC	0.00208134346443896	1	Ctrl
TC	0.00175804856609164	1	Ctrl
TC	0.00193291185116579	1	Ctrl
TC	0.00157665030005456	1	Ctrl
TC	0.00225275963054742	1	Ctrl
TC	0.00164583090458981	1	Ctrl
TC	0.00172428448265394	1	Ctrl
TC	0.00190236680390208	1	Ctrl
TC	0.00178325362729999	1	Ctrl
TC	0.00197054079552025	1	Ctrl
TC	0.00141336312034103	1	Ctrl
TC	0.00199944257964446	1	Ctrl
TC	0.00177780677360691	1	Ctrl
TC	0.00202982192427118	1	Ctrl
TC	0.00156900197830684	1	Ctrl
TC	0.00174517947377062	1	Ctrl
TC	0.0014535666218035	1	Ctrl
TC	0.00183690509323685	1	Ctrl
TC	0.00190488656796622	1	Ctrl
TC	0.0019132004474728	1	Ctrl
TC	0.00188014101057579	1	Ctrl
TC	0.0019191701695423	1	Ctrl
TC	0.00201622430495393	1	Ctrl
TC	0.00201860609712732	1	Ctrl
TC	0.00220689655172414	1	Ctrl
TC	0.00180546858693383	1	Ctrl
TC	0.00181296068389641	1	Ctrl
TC	0.0018836053421478	1	Ctrl
TC	0.00177486150701877	1	Ctrl
TC	0.00180364497806014	1	Ctrl
TC	0.00145960333132996	1	Ctrl
TC	0.00191225076860941	1	Ctrl
TC	0.00205031208624929	1	Ctrl
TC	0.00152462265589267	1	Ctrl
TC	0.00150238113236072	1	Ctrl
TC	0.00188136329888682	1	Ctrl
TC	0.00166441203759446	1	Ctrl
TC	0.00181841127070809	1	Ctrl
TC	0.00168043393483887	1	Ctrl
TC	0.0019069095594883	1	Ctrl
TC	0.00227552545950224	1	Ctrl
TC	0.00167787536174901	1	Ctrl
TC	0.00193587786259542	1	Ctrl
TC	0.00169947470781758	1	Ctrl
TC	0.00186596490160585	1	Ctrl
TC	0.00158119693313678	1	Ctrl
TC	0.00206966274988555	1	Ctrl
TC	0.00210792078028796	1	Ctrl
TC	0.00207825929429762	1	Ctrl
TC	0.00196827146400032	1	Ctrl
TC	0.00188261780917631	1	Ctrl
TC	0.00177908486053245	1	Ctrl
TC	0.00178911109968639	1	Ctrl
TC	0.00230986954117099	1	Ctrl
TC	0.00197881458468312	1	Ctrl
TC	0.00183029132136865	1	Ctrl
TC	0.00194880025099099	1	Ctrl
TC	0.00181545113960819	1	Ctrl
TC	0.0018246926533312	1	Ctrl
TC	0.00202405828203535	1	Ctrl
TC	0.00182931182181611	1	Ctrl
TC	0.00151855676365183	1	Ctrl
TC	0.00185376983233515	1	Ctrl
TC	0.001998476770754	1	Ctrl
TC	0.00200502979984153	1	Ctrl
TC	0.00170950607485194	1	Ctrl
TC	0.00163217340210224	1	Ctrl
TC	0.00179191922339779	1	Ctrl
TC	0.0021401221956392	1	Ctrl
TC	0.00235283262594575	1	Ctrl
TC	0.00172299752574289	1	Ctrl
TC	0.0017327772443591	1	Ctrl
TC	0.00156131775218284	1	Ctrl
TC	0.00170651361814848	1	Ctrl
TC	0.00222091580116271	1	Ctrl
TC	0.00160962710305446	1	Ctrl
TC	0.00191141936540877	1	Ctrl
TC	0.0020828330450039	1	Ctrl
TC	0.00171140335074761	1	Ctrl
TC	0.00182808672443421	1	Ctrl
TC	0.002114258810152	1	Ctrl
TC	0.00195930451946242	1	Ctrl
TC	0.00129164199989236	1	Ctrl
TC	0.00141240242017063	1	Ctrl
TC	0.00185568481907073	1	Ctrl
TC	0.00196994259593919	1	Ctrl
TC	0.00183769088824258	1	Ctrl
TC	0.00187072942593972	1	Ctrl
TC	0.00179266890226814	1	Ctrl
TC	0.00151762448815967	1	Ctrl
TC	0.00178197064989518	1	Ctrl
TC	0.00100615301265431	1	Ctrl
TC	0.00166237037904974	1	Ctrl
TC	0.00161845033380538	1	Ctrl
TC	0.00170325182056763	1	Ctrl
TC	0.00183683065890789	1	Ctrl
TC	0.00188071561229048	1	Ctrl
TC	0.00182670161226273	1	Ctrl
TC	0.00188494667271122	1	Ctrl
TC	0.00165187720357838	1	Ctrl
TC	0.00181460759110842	1	Ctrl
TC	0.00183843826601594	1	Ctrl
TC	0.00195457523476742	1	Ctrl
TC	0.00166062419187182	1	Ctrl
TC	0.00214838028106496	1	Ctrl
TC	0.00172482952266346	1	Ctrl
TC	0.00153060210308705	1	Ctrl
TC	0.00201631381174961	1	Ctrl
TC	0.00190758192637303	1	Ctrl
TC	0.00182039184510539	1	Ctrl
TC	0.00184709060025804	1	Ctrl
TC	0.0019929402624601	1	Ctrl
TC	0.00161406842869137	1	Ctrl
TC	0.00193534575037465	1	Ctrl
TC	0.00215018079494466	1	Ctrl
TC	0.001985559566787	1	Ctrl
TC	0.00216450216450216	1	Ctrl
TC	0.00180765595463138	1	Ctrl
TC	0.00224207482816531	1	Ctrl
TC	0.00197206035776992	1	Ctrl
TC	0.00202027555830588	1	Ctrl
TC	0.00185258121453474	1	Ctrl
TC	0.00167756415394657	1	Ctrl
TC	0.00185594829982396	1	Ctrl
TC	0.00168764164135204	1	Ctrl
TC	0.00195784085873703	1	Ctrl
TC	0.00179045791253672	1	Ctrl
TC	0.00176871953921134	1	Ctrl
TC	0.0019420272844163	1	Ctrl
TC	0.00168357659902694	1	Ctrl
TC	0.00193078218454213	1	Ctrl
TC	0.00193306753654706	1	Ctrl
TC	0.00199286354451378	1	Ctrl
TC	0.00181387044052489	1	Ctrl
TC	0.00196653707808015	1	Ctrl
TC	0.00195020477150101	1	Ctrl
TC	0.00192648700715865	1	Ctrl
TC	0.00160682387330023	1	Ctrl
TC	0.00129500711131073	1	Ctrl
TC	0.00184961721825483	1	Ctrl
TC	0.001914486279515	1	Ctrl
TC	0.00182485862977899	1	Ctrl
TC	0.00176563349402245	1	Ctrl
TC	0.00185171136750781	1	Ctrl
TC	0.00164914824211671	1	Ctrl
TC	0.00190047365651132	1	Ctrl
TC	0.00226117622653252	1	Ctrl
TC	0.00166339488907805	1	Ctrl
TC	0.00170692069462473	1	Ctrl
TC	0.00159763454705868	1	Ctrl
TC	0.00174248408531202	1	Ctrl
TC	0.00156713534947118	1	Ctrl
TC	0.00199100588077027	1	Ctrl
TC	0.00210285714285714	1	Ctrl
TC	0.00194213212887069	1	Ctrl
TC	0.00170561812382006	1	Ctrl
TC	0.00201090396896535	1	Ctrl
TC	0.0024004575368728	1	Ctrl
TC	0.00119869581894898	1	Ctrl
TC	0.0016872315767946	1	Ctrl
TC	0.00182135958053537	1	Ctrl
TC	0.00195119741393537	1	Ctrl
TC	0.00200542450891756	1	Ctrl
TC	0.0018079031193503	1	Ctrl
TC	0.00203425909191317	1	Ctrl
TC	0.0016556874625709	1	Ctrl
TC	0.00183315389763436	1	Ctrl
TC	0.00179344112958324	1	Ctrl
TC	0.00179500661795369	1	Ctrl
TC	0.0018278569728958	1	Ctrl
TC	0.00157246440115314	1	Ctrl
TC	0.00168156946483385	1	Ctrl
TC	0.00163605129929741	1	Ctrl
TC	0.00199655356824529	1	Ctrl
TC	0.00166171018628344	1	Ctrl
TC	0.00196253345227475	1	Ctrl
TC	0.0015236710910505	1	Ctrl
TC	0.00205298976738171	1	Ctrl
TC	0.00189649083798737	1	Ctrl
TC	0.00197828411614708	1	Ctrl
TC	0.00184655366974046	1	Ctrl
TC	0.00180262073321984	1	Ctrl
TC	0.00151294982477135	1	Ctrl
TC	0.00189003794981562	1	Ctrl
TC	0.00162344223644325	1	Ctrl
TC	0.00180792682926829	1	Ctrl
TC	0.00185828087411227	1	Ctrl
TC	0.00144011632784318	1	Ctrl
TC	0.00182726187356221	1	Ctrl
TC	0.00198469313346903	1	Ctrl
TC	0.0019384901012626	1	Ctrl
TC	0.00202528619618051	1	Ctrl
TC	0.00161602825691849	1	Ctrl
TC	0.00179216822485737	1	Ctrl
TC	0.00181987979215057	1	Ctrl
TC	0.00204695833056717	1	Ctrl
TC	0.0016290527654164	1	Ctrl
TC	0.00127947718593756	1	Ctrl
TC	0.00212209910098265	1	Ctrl
TC	0.00184849319317703	1	Ctrl
TC	0.00176152699225557	1	Ctrl
TC	0.00198588531008814	1	Ctrl
TC	0.0015531012720639	1	Ctrl
TC	0.00161351495554798	1	Ctrl
TC	0.00221389645776567	1	Ctrl
TC	0.00166616681662168	1	Ctrl
TC	0.00164887146911745	1	Ctrl
TC	0.00187332450502245	1	Ctrl
TC	0.00203288730181021	1	Ctrl
TC	0.00193804573366617	1	Ctrl
TC	0.0016084911942791	1	Ctrl
TC	0.00189129474149359	1	Ctrl
TC	0.00200455962517727	1	Ctrl
TC	0.00194354804911781	1	Ctrl
TC	0.00195069086968301	1	Ctrl
TC	0.00187043751973288	1	Ctrl
TC	0.00154418861160899	1	Ctrl
TC	0.00165936209560966	1	Ctrl
TC	0.00187511719482468	1	Ctrl
TC	0.00184578218413035	1	Ctrl
TC	0.00205408690367669	1	Ctrl
TC	0.00178672840854484	1	Ctrl
TC	0.00205431209892002	1	Ctrl
TC	0.00180863081092092	1	Ctrl
TC	0.00185443360109761	1	Ctrl
TC	0.00180931934486437	1	Ctrl
TC	0.00185680435656186	1	Ctrl
TC	0.0016423178743014	1	Ctrl
TC	0.00196379552982347	1	Ctrl
TC	0.00194983805602122	1	Ctrl
TC	0.00229506649202922	1	Ctrl
TC	0.00167661852516399	1	Ctrl
TC	0.00208642178663592	1	Ctrl
TC	0.00181299428790582	1	Ctrl
TC	0.00187199282144902	1	Ctrl
TC	0.00156566794323046	1	Ctrl
TC	0.00158528090697283	1	Ctrl
TC	0.00171096669618334	1	Ctrl
TC	0.00163824233765251	1	Ctrl
TC	0.00171723591922301	1	Ctrl
TC	0.00177991403917451	1	Ctrl
TC	0.00177432197308535	1	Ctrl
TC	0.00170371386754482	1	Ctrl
TC	0.00182622743555524	1	Ctrl
TC	0.00149549153287882	1	Ctrl
TC	0.00200998765697721	1	Ctrl
TC	0.00178415134989564	1	Ctrl
TC	0.00163573284789004	1	Ctrl
TC	0.00213613864228865	1	Ctrl
TC	0.00223453700393279	1	Ctrl
TC	0.00203330531385601	1	Ctrl
TC	0.00166904490281023	1	Ctrl
TC	0.00184930400441159	1	Ctrl
TC	0.00164333656720851	1	Ctrl
TC	0.00202804948440742	1	Ctrl
TC	0.00173473839190773	1	Ctrl
TC	0.00185968962421444	1	Ctrl
TC	0.00206464050265369	1	Ctrl
TC	0.00218017118949833	1	Ctrl
TC	0.00186207274254106	1	Ctrl
TC	0.00194103129364027	1	Ctrl
TC	0.00230156163810321	1	Ctrl
TC	0.0018469262723768	1	Ctrl
TC	0.00154168296555374	1	Ctrl
TC	0.00200885424343165	1	Ctrl
TC	0.0017782161055573	1	Ctrl
TC	0.00184078657102368	1	Ctrl
TC	0.00194514685858782	1	Ctrl
TC	0.0018584066043259	1	Ctrl
TC	0.00163277688059315	1	Ctrl
TC	0.00212420913181517	1	Ctrl
TC	0.00185645235330651	1	Ctrl
TC	0.00183290774364357	1	Ctrl
TC	0.00189351954481637	1	Ctrl
TC	0.00192464493619281	1	Ctrl
TC	0.00197212726794636	1	Ctrl
TC	0.00173451364871868	1	Ctrl
TC	0.00193083887858623	1	Ctrl
TC	0.00176317801778345	1	Ctrl
TC	0.00180458220333335	1	Ctrl
TC	0.00182316592763334	1	Ctrl
TC	0.00167971799664056	1	Ctrl
TC	0.00186309334916621	1	Ctrl
TC	0.00190636040572323	1	Ctrl
TC	0.00180274747843549	1	Ctrl
TC	0.00158840464608359	1	Ctrl
TC	0.00161823621000332	1	Ctrl
TC	0.00172375133135265	1	Ctrl
TC	0.00176788289679032	1	Ctrl
TC	0.00207797715285324	1	Ctrl
TC	0.00218452493325063	1	Ctrl
TC	0.00166892255936502	1	Ctrl
TC	0.00202571561148172	1	Ctrl
TC	0.00188083851769591	1	Ctrl
TC	0.00156592917729403	1	Ctrl
TC	0.00199947705984589	1	Ctrl
TC	0.00171457964222438	1	Ctrl
TC	0.00171370232625975	1	Ctrl
TC	0.00197154632638504	1	Ctrl
TC	0.00220053790926671	1	Ctrl
TC	0.0018243100437167	1	Ctrl
TC	0.00162614773686953	1	Ctrl
TC	0.00174338361703673	1	Ctrl
TC	0.00177964730626112	1	Ctrl
TC	0.00181247587561045	1	Ctrl
TC	0.00190883305776236	1	Ctrl
TC	0.00194044080533902	1	Ctrl
TC	0.00193974083790444	1	Ctrl
TC	0.00139853726757916	1	Ctrl
TC	0.00192766429243381	1	Ctrl
TC	0.00195585738539898	1	Ctrl
TC	0.00181331996323222	1	Ctrl
TC	0.00188446017184338	1	Ctrl
TC	0.00163294017158433	1	Ctrl
TC	0.0021242586127119	1	Ctrl
TC	0.00198682742171944	1	Ctrl
TC	0.00190927002446062	1	Ctrl
TC	0.00165894336367356	1	Ctrl
TC	0.00166126754713847	1	Ctrl
TC	0.00145672664952871	1	Ctrl
TC	0.00193591035003777	1	Ctrl
TC	0.00210148620136365	1	Ctrl
TC	0.00154303815310203	1	Ctrl
TC	0.00148346990675332	1	Ctrl
TC	0.00168500154942671	1	Ctrl
TC	0.00188990856928813	1	Ctrl
TC	0.00161213460817018	1	Ctrl
TC	0.00194727381665668	1	Ctrl
TC	0.00174875569306455	1	Ctrl
TC	0.00196848595569765	1	Ctrl
TC	0.00212929262918121	1	Ctrl
TC	0.00221314968314845	1	Ctrl
TC	0.00179183488353073	1	Ctrl
TC	0.00206123372379468	1	Ctrl
TC	0.00229120069827069	1	Ctrl
TC	0.00168456868370138	1	Ctrl
TC	0.00168503418488892	1	Ctrl
TC	0.00193576770787505	1	Ctrl
TC	0.00189621177161556	1	Ctrl
TC	0.00199586981852583	1	Ctrl
TC	0.00208766130765373	1	Ctrl
TC	0.00160823415889354	1	Ctrl
TC	0.0020217630620713	1	Ctrl
TC	0.00167893329168538	1	Ctrl
TC	0.00214021249706276	1	Ctrl
TC	0.0021336846866335	1	Ctrl
TC	0.00158661601248138	1	Ctrl
TC	0.00203375220547632	1	Ctrl
TC	0.00177071875083841	1	Ctrl
TC	0.00193532228808221	1	Ctrl
TC	0.00183764879126273	1	Ctrl
TC	0.00184244153219815	1	Ctrl
TC	0.00195999753071177	1	Ctrl
TC	0.00194731661886569	1	Ctrl
TC	0.00175321253394949	1	Ctrl
TC	0.00126740639590505	1	Ctrl
TC	0.00170198876221119	1	Ctrl
TC	0.00201542944333268	1	Ctrl
TC	0.00194772883444305	1	Ctrl
TC	0.00193978895096214	1	Ctrl
TC	0.00175455138006944	1	Ctrl
TC	0.00178775002590942	1	Ctrl
TC	0.00170476844583987	1	Ctrl
TC	0.00176664528688294	1	Ctrl
TC	0.00185655449094129	1	Ctrl
TC	0.00155366782263795	1	Ctrl
TC	0.00150607941813907	1	Ctrl
TC	0.00213352640335202	1	Ctrl
TC	0.00189255383440949	1	Ctrl
TC	0.00156235825378746	1	Ctrl
TC	0.00171712422576095	1	Ctrl
TC	0.00182937984023416	1	Ctrl
TC	0.00174490265670711	1	Ctrl
TC	0.00145068145068145	1	Ctrl
TC	0.00167579998042861	1	Ctrl
TC	0.00185167822988937	1	Ctrl
TC	0.00163844177633304	1	Ctrl
TC	0.00195832356470053	1	Ctrl
TC	0.00195517806836816	1	Ctrl
TC	0.00192458164012216	1	Ctrl
TC	0.0019347555420038	1	Ctrl
TC	0.00166166380789022	1	Ctrl
TC	0.00198220748909109	1	Ctrl
TC	0.00200765418156722	1	Ctrl
TC	0.00152481584090372	1	Ctrl
TC	0.00174623887012588	1	Ctrl
TC	0.00170424182902699	1	Ctrl
TC	0.00191910389597674	1	Ctrl
TC	0.00184554230550823	1	Ctrl
TC	0.00249928405925386	1	Ctrl
TC	0.00203447612239848	1	Ctrl
TC	0.00185087255420412	1	Ctrl
TC	0.00155708264994706	1	Ctrl
TC	0.00197278421772626	1	Ctrl
TC	0.00177412447791243	1	Ctrl
TC	0.00193134931085945	1	Ctrl
TC	0.00153498486334371	1	Ctrl
TC	0.00166562287633083	1	Ctrl
TC	0.00195773852315908	1	Ctrl
TC	0.00164822227454674	1	Ctrl
TC	0.0019114611208808	1	Ctrl
TC	0.00188578344451012	1	Ctrl
TC	0.00190988318190247	1	Ctrl
TC	0.00190597204574333	1	Ctrl
TC	0.00182886863860287	1	Ctrl
TC	0.00182563227400359	1	Ctrl
TC	0.00172798677139314	1	Ctrl
TC	0.0014673898802505	1	Ctrl
TC	0.0018284509571713	1	Ctrl
TC	0.00194226029808708	1	Ctrl
TC	0.00174946544111521	1	Ctrl
TC	0.00209664395302384	1	Ctrl
TC	0.00191973487450996	1	Ctrl
TC	0.00161124650057401	1	Ctrl
TC	0.00154429076547877	1	Ctrl
TC	0.00162153893223191	1	Ctrl
TC	0.00198911115440219	1	Ctrl
TC	0.00160624139513538	1	Ctrl
TC	0.00175814515685951	1	Ctrl
TC	0.00145832026594744	1	Ctrl
TC	0.00180390825838	1	Ctrl
TC	0.0020107436794638	1	Ctrl
TC	0.00165974587860855	1	Ctrl
TC	0.00176477379558312	1	Ctrl
TC	0.00221340793993696	1	Ctrl
TC	0.00184290762355089	1	Ctrl
TC	0.00211762825635289	1	Ctrl
TC	0.00180168986083499	1	Ctrl
TC	0.00168039538714992	1	Ctrl
TC	0.00165844636251541	1	Ctrl
TC	0.00189769649537578	1	Ctrl
TC	0.00169161027965734	1	Ctrl
TC	0.00209949161070914	1	Ctrl
TC	0.00183134702617418	1	Ctrl
TC	0.00202388607207986	1	Ctrl
TC	0.00182802502988118	1	Ctrl
TC	0.00161383285302594	1	Ctrl
TC	0.00186346763151781	1	Ctrl
TC	0.00157532360231341	1	Ctrl
TC	0.00195766548391044	1	Ctrl
TC	0.00155863433943592	1	Ctrl
TC	0.00180715633910285	1	Ctrl
TC	0.00187629520377873	1	Ctrl
TC	0.00155020896397859	1	Ctrl
TC	0.0018204797422515	1	Ctrl
TC	0.00186637869557244	1	Ctrl
TC	0.0019077416154756	1	Ctrl
TC	0.00190311052843036	1	Ctrl
TC	0.00180768411868093	1	Ctrl
TC	0.00192509226773591	1	Ctrl
TC	0.00209755181266045	1	Ctrl
TC	0.00165629391688416	1	Ctrl
TC	0.00176461001556678	1	Ctrl
TC	0.00152529761904762	1	Ctrl
TC	0.00209930186007909	1	Ctrl
TC	0.00201314636792426	1	Ctrl
TC	0.00149400660142452	1	Ctrl
TC	0.00194449524946334	1	Ctrl
TC	0.00194833028094923	1	Ctrl
TC	0.001423288010955	1	Ctrl
TC	0.00186602117821626	1	Ctrl
TC	0.00168185301881972	1	Ctrl
TC	0.0014265335235378	1	Ctrl
TC	0.00142674407163239	1	Ctrl
TC	0.0014443669688216	1	Ctrl
TC	0.00191752119114893	1	Ctrl
TC	0.00206916630274295	1	Ctrl
TC	0.00184847403089592	1	Ctrl
TC	0.00199169797182043	1	Ctrl
TC	0.00209255924862524	1	Ctrl
TC	0.00175303440035218	1	Ctrl
TC	0.00180819892827918	1	Ctrl
TC	0.00186545516213394	1	Ctrl
TC	0.00201014506425933	1	Ctrl
TC	0.00209720487284979	1	Ctrl
TC	0.00159614265524981	1	Ctrl
TC	0.00171837352210538	1	Ctrl
TC	0.00168277528477736	1	Ctrl
TC	0.00183188938531949	1	Ctrl
TC	0.00196205128688869	1	Ctrl
TC	0.00177560051720056	1	Ctrl
TC	0.00168393272147162	1	Ctrl
TC	0.00161244180905568	1	Ctrl
TC	0.00211167069833842	1	Ctrl
TC	0.00232516004348351	1	Ctrl
TC	0.00215109723306445	1	Ctrl
TC	0.00224799928064023	1	Ctrl
TC	0.00178809638691	1	Ctrl
TC	0.00136083182496796	1	Ctrl
TC	0.00174210941225705	1	Ctrl
TC	0.00183318056828598	1	Ctrl
TC	0.00213445642987093	1	Ctrl
TC	0.00215812312904648	1	Ctrl
TC	0.00148537962059161	1	Ctrl
TC	0.0019353220160799	1	Ctrl
TC	0.00149702982911564	1	Ctrl
TC	0.00217548948513416	1	Ctrl
TC	0.00183365259695926	1	Ctrl
TC	0.00172747735957703	1	Ctrl
TC	0.00191242678991195	1	Ctrl
TC	0.00187537701647823	1	Ctrl
TC	0.00149279638951571	1	Ctrl
TC	0.00154888128528985	1	Ctrl
TC	0.00143187575724199	1	Ctrl
TC	0.00194532798598626	1	Ctrl
TC	0.00175926622058492	1	Ctrl
TC	0.00188901527461813	1	Ctrl
TC	0.00147007812887134	1	Ctrl
TC	0.001652102947909	1	Ctrl
TC	0.00179767935937245	1	Ctrl
TC	0.00181098829383693	1	Ctrl
TC	0.00187001884860268	1	Ctrl
TC	0.00184647468157363	1	Ctrl
TC	0.00153226512564574	1	Ctrl
TC	0.00186171364246439	1	Ctrl
TC	0.00199100361330285	1	Ctrl
TC	0.00160845746179914	1	Ctrl
TC	0.00183982521660442	1	Ctrl
TC	0.0021666306894043	1	Ctrl
TC	0.00152408720429395	1	Ctrl
TC	0.00180178945781894	1	Ctrl
TC	0.00155118145811057	1	Ctrl
TC	0.00185322854715378	1	Ctrl
TC	0.00183625656936618	1	Ctrl
TC	0.00199577471119702	1	Ctrl
TC	0.00145047196126124	1	Ctrl
TC	0.00220767221620085	1	Ctrl
TC	0.00182180129094529	1	Ctrl
TC	0.00187073976648007	1	Ctrl
TC	0.0019628808568947	1	Ctrl
TC	0.00177431013985387	1	Ctrl
TC	0.00165996446273263	1	Ctrl
TC	0.00183321557469399	1	Ctrl
TC	0.00172500914777578	1	Ctrl
TC	0.00196750096023453	1	Ctrl
TC	0.00174463276836158	1	Ctrl
TC	0.0018030290888693	1	Ctrl
TC	0.0016779792728298	1	Ctrl
TC	0.00207872549182645	1	Ctrl
TC	0.00162350803658964	1	Ctrl
TC	0.00167405941077997	1	Ctrl
TC	0.00199351767721287	1	Ctrl
TC	0.00158057331704864	1	Ctrl
TC	0.00123223412448365	1	Ctrl
TC	0.00180972078593588	1	Ctrl
TC	0.00160373642451185	1	Ctrl
TC	0.00187021419245563	1	Ctrl
TC	0.00152102376599634	1	Ctrl
TC	0.00174028088744148	1	Ctrl
TC	0.00191817928495979	1	Ctrl
TC	0.00136012364760433	1	Ctrl
TC	0.00167576161216861	1	Ctrl
TC	0.00179367601086455	1	Ctrl
TC	0.00171696821127641	1	Ctrl
TC	0.00185409180403133	1	Ctrl
TC	0.00189392444819722	1	Ctrl
TC	0.00140837922196564	1	Ctrl
TC	0.00190016904952234	1	Ctrl
TC	0.00219284239211428	1	Ctrl
TC	0.00165464598070925	1	Ctrl
TC	0.00177022765020941	1	Ctrl
TC	0.00181832696179739	1	Ctrl
TC	0.00169473827939889	1	Ctrl
TC	0.00191795237367823	1	Ctrl
TC	0.00161437554939482	1	Ctrl
TC	0.00165450168327563	1	Ctrl
TC	0.0018938646675873	1	Ctrl
TC	0.00165016501650165	1	Ctrl
TC	0.00185877546981787	1	Ctrl
TC	0.00174180788420911	1	Ctrl
TC	0.00181738937361743	1	Ctrl
TC	0.00190142236270249	1	Ctrl
TC	0.00199668347490609	1	Ctrl
TC	0.00173962991835228	1	Ctrl
TC	0.00188123564746941	1	Ctrl
TC	0.00166625305775162	1	Ctrl
TC	0.00171741502036055	1	Ctrl
TC	0.00162728045274558	1	Ctrl
TC	0.00168990782320964	1	Ctrl
TC	0.00133313176014623	1	Ctrl
TC	0.00165217733370048	1	Ctrl
TC	0.00180388662105445	1	Ctrl
TC	0.0021867821169818	1	Ctrl
TC	0.00189608085306243	1	Ctrl
TC	0.00160761858100867	1	Ctrl
TC	0.00175860605203048	1	Ctrl
TC	0.00172922652867526	1	Ctrl
TC	0.00160694387425957	1	Ctrl
TC	0.00176060050182386	1	Ctrl
TC	0.00161053820821615	1	Ctrl
TC	0.00186511957389191	1	Ctrl
TC	0.00164538737798029	1	Ctrl
TC	0.00164870753106047	1	Ctrl
TC	0.00193208679528373	1	Ctrl
TC	0.0019791978063891	1	Ctrl
TC	0.00194694992203586	1	Ctrl
TC	0.00168480307625221	1	Ctrl
TC	0.00185081018308505	1	Ctrl
TC	0.0014903129657228	1	Ctrl
TC	0.00181052534157036	1	Ctrl
TC	0.00180705913559575	1	Ctrl
TC	0.00187376725838264	1	Ctrl
TC	0.00157206879560759	1	Ctrl
TC	0.0022500071202757	1	Ctrl
TC	0.00155621954256038	1	Ctrl
TC	0.0021002546326413	1	Ctrl
TC	0.0019877738294599	1	Ctrl
TC	0.00193836359433073	1	Ctrl
TC	0.0017983667292328	1	Ctrl
TC	0.00164436970788256	1	Ctrl
TC	0.00192419177778052	1	Ctrl
TC	0.0016726403823178	1	Ctrl
TC	0.0017955166493362	1	Ctrl
TC	0.0018573789181088	1	Ctrl
TC	0.00168734403168655	1	Ctrl
TC	0.00136054421768707	1	Ctrl
TC	0.00196085825257363	1	Ctrl
TC	0.00216711157036654	1	Ctrl
TC	0.00175274191309177	1	Ctrl
TC	0.0019628606110695	1	Ctrl
TC	0.0016119165299127	1	Ctrl
TC	0.00205377284317111	1	Ctrl
TC	0.00171656447236256	1	Ctrl
TC	0.00251722085211328	1	Ctrl
TC	0.00178228491689578	1	Ctrl
TC	0.00162551062235855	1	Ctrl
TC	0.00194896948238619	1	Ctrl
TC	0.00164005880571213	1	Ctrl
TC	0.00199221606718055	1	Ctrl
TC	0.00187243771680858	1	Ctrl
TC	0.00147750902922185	1	Ctrl
TC	0.00176810093330471	1	Ctrl
TC	0.00185377236193933	1	Ctrl
TC	0.00159489633173844	1	Ctrl
TC	0.00180268764339561	1	Ctrl
TC	0.00178057800301329	1	Ctrl
TC	0.00196928749502441	1	Ctrl
TC	0.00195267336399373	1	Ctrl
TC	0.00200758220780268	1	Ctrl
TC	0.00192238012802448	1	Ctrl
TC	0.00199398954579767	1	Ctrl
TC	0.0018186338004213	1	Ctrl
TC	0.00194905420173274	1	Ctrl
TC	0.0017233863528076	1	Ctrl
TC	0.00177227817338611	1	Ctrl
TC	0.00229847315711706	1	Ctrl
TC	0.00179444077990794	1	Ctrl
TC	0.00229905274001859	1	Ctrl
TC	0.00203512684694731	1	Ctrl
TC	0.00190913618504787	1	Ctrl
TC	0.00157557251908397	1	Ctrl
TC	0.00175408398291817	1	Ctrl
TC	0.0018136700104743	1	Ctrl
TC	0.00191576615679349	1	Ctrl
TC	0.00190006072359014	1	Ctrl
TC	0.00196535339044191	1	Ctrl
TC	0.00151712601871122	1	Ctrl
TC	0.00174951446960821	1	Ctrl
TC	0.00153652940805029	1	Ctrl
TC	0.00170038403795589	1	Ctrl
TC	0.00129652226967663	1	Ctrl
TC	0.0020864594498035	1	Ctrl
TC	0.00188820167672309	1	Ctrl
TC	0.00176792280856146	1	Ctrl
TC	0.00156846889551906	1	Ctrl
TC	0.00175782904583063	1	Ctrl
TC	0.00167860755002727	1	Ctrl
TC	0.00224351939912698	1	Ctrl
TC	0.00147496162701458	1	Ctrl
TC	0.00206875919006486	1	Ctrl
TC	0.00148626689390036	1	Ctrl
TC	0.0018810251587115	1	Ctrl
TC	0.00205899206511077	1	Ctrl
TC	0.00147216806588947	1	Ctrl
TC	0.00178700844857883	1	Ctrl
TC	0.00250550451750057	1	Ctrl
TC	0.00218783805136558	1	Ctrl
TC	0.00168399781080285	1	Ctrl
TC	0.00228649822796387	1	Ctrl
TC	0.00160190947609551	1	Ctrl
TC	0.00186117368918399	1	Ctrl
TC	0.00136079168435022	1	Ctrl
TC	0.00131348998742166	1	Ctrl
TC	0.00179035145728157	1	Ctrl
TC	0.00174308450170519	1	Ctrl
TC	0.00179843176749874	1	Ctrl
TC	0.001702123733786	1	Ctrl
TC	0.00178153371780963	1	Ctrl
TC	0.00161595606993499	1	Ctrl
TC	0.00180260234846081	1	Ctrl
TC	0.00182421022790302	1	Ctrl
TC	0.00186445158687092	1	Ctrl
TC	0.00189385499754913	1	Ctrl
TC	0.00221675691771531	1	Ctrl
TC	0.00180027628002317	1	Ctrl
TC	0.00170870626525631	1	Ctrl
TC	0.00151765474315134	1	Ctrl
TC	0.00128189094547274	1	Ctrl
TC	0.00127982448121401	1	Ctrl
TC	0.00153147885166931	1	Ctrl
TC	0.0019363704505705	1	Ctrl
TC	0.00104824358255528	1	Ctrl
TC	0.00205526600452355	1	Ctrl
TC	0.00186320872950888	1	Ctrl
TC	0.00177222109560295	1	Ctrl
TC	0.00175453797166746	1	Ctrl
TC	0.00171589419295134	1	Ctrl
TC	0.00202706201774049	1	Ctrl
TC	0.00196049600548939	1	Ctrl
TC	0.00180594450101833	1	Ctrl
TC	0.00174841508174842	1	Ctrl
TC	0.00215557061033442	1	Ctrl
TC	0.00171343122390912	1	Ctrl
TC	0.00163055872291904	1	Ctrl
TC	0.00164039831179108	1	Ctrl
TC	0.00174252985029396	1	Ctrl
TC	0.00193469892494565	1	Ctrl
TC	0.00189604611184144	1	Ctrl
TC	0.00188464782018846	1	Ctrl
TC	0.00221782941998939	1	Ctrl
TC	0.00163098209203555	1	Ctrl
TC	0.00240942352311262	1	Ctrl
TC	0.00203845077740917	1	Ctrl
TC	0.00178952118637474	1	Ctrl
TC	0.00152262090483619	1	Ctrl
TC	0.00218533742650502	1	Ctrl
TC	0.00212600985468097	1	Ctrl
TC	0.00189558624047859	1	Ctrl
TC	0.00155812295910756	1	Ctrl
TC	0.00172403716907253	1	Ctrl
TC	0.0018096947935368	1	Ctrl
TC	0.00157858561749889	1	Ctrl
TC	0.00183221292059102	1	Ctrl
TC	0.00178840094245891	1	Ctrl
TC	0.00128715830827136	1	Ctrl
TC	0.00169989002989328	1	Ctrl
TC	0.00191397000789266	1	Ctrl
TC	0.0019163235110612	1	Ctrl
TC	0.00147296123132939	1	Ctrl
TC	0.00171298939798454	1	Ctrl
TC	0.00170331827999215	1	Ctrl
TC	0.00169406841850516	1	Ctrl
TC	0.00146317917156907	1	Ctrl
TC	0.00177156635992323	1	Ctrl
TC	0.00161553579161254	1	Ctrl
TC	0.00151333515329195	1	Ctrl
TC	0.00189652404270691	1	Ctrl
TC	0.0015645634783779	1	Ctrl
TC	0.00198264203463715	1	Ctrl
TC	0.00207757763288761	1	Ctrl
TC	0.00214237230612591	1	Ctrl
TC	0.00164599018502149	1	Ctrl
TC	0.00151580151580152	1	Ctrl
TC	0.00175789537491665	1	Ctrl
TC	0.0016643970343471	1	Ctrl
TC	0.00211325149571245	1	Ctrl
TC	0.00180642130119038	1	Ctrl
TC	0.0017376521032635	1	Ctrl
TC	0.00196858879485006	1	Ctrl
TC	0.00168149875473913	1	Ctrl
TC	0.00204926516249224	1	Ctrl
TC	0.00150369353849747	1	Ctrl
TC	0.00185913842941004	1	Ctrl
TC	0.00175766230912886	1	Ctrl
TC	0.00199252391852059	1	Ctrl
TC	0.00183638158523252	1	Ctrl
TC	0.0022774614636856	1	Ctrl
TC	0.00193708024036762	1	Ctrl
TC	0.00203885294662795	1	Ctrl
TC	0.00188100497178493	1	Ctrl
TC	0.0022372111660211	1	Ctrl
TC	0.00154512137503033	1	Ctrl
TC	0.00178343673663503	1	Ctrl
TC	0.00187724259202053	1	Ctrl
TC	0.00210290560005471	1	Ctrl
TC	0.0016221528831382	1	Ctrl
TC	0.00212913212770566	1	Ctrl
TC	0.00157581369658276	1	Ctrl
TC	0.00193276370284691	1	Ctrl
TC	0.00169704200436088	1	Ctrl
TC	0.00189510209528894	1	Ctrl
TC	0.00172015942941053	1	Ctrl
TC	0.0018745815666146	1	Ctrl
TC	0.00196780559189375	1	Ctrl
TC	0.00199763071705651	1	Ctrl
TC	0.00207960168796867	1	Ctrl
TC	0.00179231055058906	1	Ctrl
TC	0.00169854927185142	1	Ctrl
TC	0.00199734914031148	1	Ctrl
TC	0.00173675183987148	1	Ctrl
TC	0.00205513978828183	1	Ctrl
TC	0.00209321023593668	1	Ctrl
TC	0.00211402165517054	1	Ctrl
TC	0.00199815437649194	1	Ctrl
TC	0.00183781608424442	1	Ctrl
TC	0.00183964636438233	1	Ctrl
TC	0.00166879599092809	1	Ctrl
TC	0.0021123595505618	1	Ctrl
TC	0.00193561604159455	1	Ctrl
TC	0.00188527416944476	1	Ctrl
TC	0.00197234238070691	1	Ctrl
TC	0.00188081149619611	1	Ctrl
TC	0.00136350615869378	1	Ctrl
TC	0.00169927909371782	1	Ctrl
TC	0.00162656688909367	1	Ctrl
TC	0.00174774774774775	1	Ctrl
TC	0.00182895312313626	1	Ctrl
TC	0.00185708859156713	1	Ctrl
TC	0.00202974658397969	1	Ctrl
TC	0.00189935896634886	1	Ctrl
TC	0.00192860521815072	1	Ctrl
TC	0.00190876427563198	1	Ctrl
TC	0.00209557832972428	1	Ctrl
TC	0.00175874103454277	1	Ctrl
TC	0.00248948882496127	1	Ctrl
TC	0.00172023603894502	1	Ctrl
TC	0.00191286401047041	1	Ctrl
TC	0.00168594744865931	1	Ctrl
TC	0.00153736145870576	1	Ctrl
TC	0.00205121731858561	1	Ctrl
TC	0.00180475799835931	1	Ctrl
TC	0.00150698266501928	1	Ctrl
TC	0.00191936107175061	1	Ctrl
TC	0.00162178471750773	1	Ctrl
TC	0.00200281527807956	1	Ctrl
TC	0.0016422435573522	1	Ctrl
TC	0.00195267885433016	1	Ctrl
TC	0.00175707203266258	1	Ctrl
TC	0.00202651178823996	1	Ctrl
TC	0.00150780640467069	1	Ctrl
TC	0.0021892873926848	1	Ctrl
TC	0.00155531512036787	1	Ctrl
TC	0.00181967598027706	1	Ctrl
TC	0.00183061815292047	1	Ctrl
TC	0.00244449601609035	1	Ctrl
TC	0.0017289454614197	1	Ctrl
TC	0.0019624865945386	1	Ctrl
TC	0.00164995875103122	1	Ctrl
TC	0.00196742937724605	1	Ctrl
TC	0.00188170845766713	1	Ctrl
TC	0.00179704825265734	1	Ctrl
TC	0.00195837758071412	1	Ctrl
TC	0.001547089537807	1	Ctrl
TC	0.00143453522670492	1	Ctrl
TC	0.00193614746989896	1	Ctrl
TC	0.00164667901675929	1	Ctrl
TC	0.00164991090481114	1	Ctrl
TC	0.00194015126603091	1	Ctrl
TC	0.00179695887553014	1	Ctrl
TC	0.0018177577786314	1	Ctrl
TC	0.00190156421558487	1	Ctrl
TC	0.00205425954101973	1	Ctrl
TC	0.00175310879674338	1	Ctrl
TC	0.00184621268958618	1	Ctrl
TC	0.00217590716129445	1	Ctrl
TC	0.00184712213810089	1	Ctrl
TC	0.00210752386018085	1	Ctrl
TC	0.00157726087894938	1	Ctrl
TC	0.00183162057898661	1	Ctrl
TC	0.00159010394135323	1	Ctrl
TC	0.00134871510801763	1	Ctrl
TC	0.00196646485013322	1	Ctrl
TC	0.00190371682004472	1	Ctrl
TC	0.00161230541141586	1	Ctrl
TC	0.00176450627757041	1	Ctrl
TC	0.00194272927716427	1	Ctrl
TC	0.00181121267006445	1	Ctrl
TC	0.00192582907825227	1	Ctrl
TC	0.00187185402684564	1	Ctrl
TC	0.00196810860746275	1	Ctrl
TC	0.00136525939928586	1	Ctrl
TC	0.00177298240291262	1	Ctrl
TC	0.00171077790077488	1	Ctrl
TC	0.00175881118721387	1	Ctrl
TC	0.00168484969806159	1	Ctrl
TC	0.0019471488178025	1	Ctrl
TC	0.00190009794319295	1	Ctrl
TC	0.00169785789057114	1	Ctrl
TC	0.00175623197401988	1	Ctrl
TC	0.00132124892793398	1	Ctrl
TC	0.0016693610740142	1	Ctrl
TC	0.00156913713307551	1	Ctrl
TC	0.0017493953177054	1	Ctrl
TC	0.00204092769440655	1	Ctrl
TC	0.00145577074064381	1	Ctrl
TC	0.00175929208187273	1	Ctrl
TC	0.00150497133975345	1	Ctrl
TC	0.00199482113743167	1	Ctrl
TC	0.00169394502272223	1	Ctrl
TC	0.00194112934699998	1	Ctrl
TC	0.00168894638493604	1	Ctrl
TC	0.00165477775873208	1	Ctrl
TC	0.0016257104085773	1	Ctrl
TC	0.00190456357728233	1	Ctrl
TC	0.00171033195988494	1	Ctrl
TC	0.00167841557569654	1	Ctrl
TC	0.00220058394580523	1	Ctrl
TC	0.00167168861187931	1	Ctrl
TC	0.00180729489941217	1	Ctrl
TC	0.00205735871117157	1	Ctrl
TC	0.00202525613533476	1	Ctrl
TC	0.00161341136261659	1	Ctrl
TC	0.00173611111111111	1	Ctrl
TC	0.00197571619712146	1	Ctrl
TC	0.0019810751947237	1	Ctrl
TC	0.0018696641362377	1	Ctrl
TC	0.001855983382698	1	Ctrl
TC	0.0017390908124364	1	Ctrl
TC	0.00190568475452196	1	Ctrl
TC	0.00207096933728981	1	Ctrl
TC	0.00197204867059861	1	Ctrl
TC	0.00179702673757964	1	Ctrl
TC	0.00182469623641296	1	Ctrl
TC	0.00182132349507309	1	Ctrl
TC	0.00201391051593481	1	Ctrl
TC	0.00186101180273275	1	Ctrl
TC	0.00201181776395116	1	Ctrl
TC	0.00162342573079366	1	Ctrl
TC	0.00196404091532216	1	Ctrl
TC	0.00188984881209503	1	Ctrl
TC	0.00163661534495031	1	Ctrl
TC	0.00198426561211799	1	Ctrl
TC	0.00144621435185667	1	Ctrl
TC	0.00163505267013929	1	Ctrl
TC	0.0008056614044638	1	Ctrl
TC	0.00172061011904762	1	Ctrl
TC	0.00153935897851379	1	Ctrl
TC	0.00190433718820998	1	Ctrl
TC	0.00184143976036731	1	Ctrl
TC	0.00149257081294609	1	Ctrl
TC	0.00170543543499583	1	Ctrl
TC	0.00201720140903024	1	Ctrl
TC	0.00179519654206802	1	Ctrl
TC	0.0017712102426558	1	Ctrl
TC	0.00175129247783895	1	Ctrl
TC	0.0020074329273255	1	Ctrl
TC	0.00155052114738565	1	Ctrl
TC	0.00173254131444673	1	Ctrl
TC	0.00169477340251914	1	Ctrl
TC	0.00217747698516121	1	Ctrl
TC	0.00199129387792905	1	Ctrl
TC	0.00187102006729248	1	Ctrl
TC	0.00189681335356601	1	Ctrl
TC	0.00217472052145365	1	Ctrl
TC	0.00219703795027423	1	Ctrl
TC	0.00182146192622499	1	Ctrl
TC	0.00169846571930023	1	Ctrl
TC	0.00189530343808044	1	Ctrl
TC	0.00186779820116666	1	Ctrl
TC	0.00178518298125558	1	Ctrl
TC	0.00185556456084972	1	Ctrl
TC	0.00190498519973037	1	Ctrl
TC	0.00154169840751623	1	Ctrl
TC	0.0018785930922095	1	Ctrl
TC	0.00167886217491843	1	Ctrl
TC	0.00160947374638238	1	Ctrl
TC	0.0021322445276171	1	Ctrl
TC	0.00211611657103903	1	Ctrl
TC	0.00191024774443824	1	Ctrl
TC	0.00179410508329774	1	Ctrl
TC	0.0017449004669452	1	Ctrl
TC	0.00203522504892368	1	Ctrl
TC	0.00143170534580303	1	Ctrl
TC	0.00183507845696398	1	Ctrl
TC	0.00170864171701057	1	Ctrl
TC	0.00213878143506829	1	Ctrl
TC	0.00153057319966327	1	Ctrl
TC	0.00195180954737262	1	Ctrl
TC	0.00239421704498366	1	Ctrl
TC	0.00204868835928872	1	Ctrl
TC	0.00169613899171413	1	Ctrl
TC	0.00206671969434303	1	Ctrl
TC	0.00159705038595384	1	Ctrl
TC	0.00191051759430744	1	Ctrl
TC	0.00162688358447793	1	Ctrl
TC	0.0014635484952892	1	Ctrl
TC	0.00194655095502656	1	Ctrl
TC	0.00161562988166314	1	Ctrl
TC	0.00175769806653213	1	Ctrl
TC	0.00175653140633685	1	Ctrl
TC	0.00171281758492721	1	Ctrl
TC	0.00202737798032941	1	Ctrl
TC	0.00178033774054196	1	Ctrl
TC	0.00194781895535394	1	Ctrl
TC	0.00193390884891981	1	Ctrl
TC	0.00196905135680646	1	Ctrl
TC	0.0018028928861425	1	Ctrl
TC	0.00186522262334537	1	Ctrl
TC	0.00162608772084029	1	Ctrl
TC	0.001918755174725	1	Ctrl
TC	0.00181667775056366	1	Ctrl
TC	0.00194955361944713	1	Ctrl
TC	0.0017168376482484	1	Ctrl
TC	0.00181598062953995	1	Ctrl
TC	0.00185332637763927	1	Ctrl
TC	0.00219928449944285	1	Ctrl
TC	0.00168918918918919	1	Ctrl
TC	0.00206601004367259	1	Ctrl
TC	0.00201663725737333	1	Ctrl
TC	0.00231004298958927	1	Ctrl
TC	0.00150637015855184	1	Ctrl
TC	0.00170458166061301	1	Ctrl
TC	0.00195475043062571	1	Ctrl
TC	0.00176609312704238	1	Ctrl
TC	0.00169930409451368	1	Ctrl
TC	0.00156135642839717	1	Ctrl
TC	0.00179435049132859	1	Ctrl
TC	0.00154088642137951	1	Ctrl
TC	0.00173761946133797	1	Ctrl
TC	0.00143388809228439	1	Ctrl
TC	0.0015739608801956	1	Ctrl
TC	0.00237177586718055	1	Ctrl
TC	0.001552869224521	1	Ctrl
TC	0.00137396410337995	1	Ctrl
TC	0.00155044161454976	1	Ctrl
TC	0.00188519097610007	1	Ctrl
TC	0.00162509448223734	1	Ctrl
TC	0.00187035408840221	1	Ctrl
TC	0.00165146090772607	1	Ctrl
TC	0.00163660462167925	1	Ctrl
TC	0.00186766275346852	1	Ctrl
TC	0.00170402776521975	1	Ctrl
TC	0.00154108564246813	1	Ctrl
TC	0.00218568053721237	1	Ctrl
TC	0.0016929443551421	1	Ctrl
TC	0.00227763430845434	1	Ctrl
TC	0.0016860061489636	1	Ctrl
TC	0.00175466126478266	1	Ctrl
TC	0.00165184243964422	1	Ctrl
TC	0.00125528541226216	1	Ctrl
TC	0.00135131721855977	1	Ctrl
TC	0.0018457490720916	1	Ctrl
TC	0.00171958590981727	1	Ctrl
TC	0.00180087471057371	1	Ctrl
TC	0.00167817517155867	1	Ctrl
TC	0.00190190426688088	1	Ctrl
TC	0.00187111395200186	1	Ctrl
TC	0.00222412815629952	1	Ctrl
TC	0.00213808049175851	1	Ctrl
TC	0.00169290837745007	1	Ctrl
TC	0.00170968453562762	1	Ctrl
TC	0.00141530675701756	1	Ctrl
TC	0.00212506640832526	1	Ctrl
TC	0.00196099404570899	1	Ctrl
TC	0.00164838967428575	1	Ctrl
TC	0.0017288670933422	1	Ctrl
TC	0.00172399433663696	1	Ctrl
TC	0.00191893248309863	1	Ctrl
TC	0.00193046466284435	1	Ctrl
TC	0.00212584597372988	1	Ctrl
TC	0.00140407722424733	1	Ctrl
TC	0.00231849075779712	1	Ctrl
TC	0.00189733715305499	1	Ctrl
TC	0.00186165633608815	1	Ctrl
TC	0.00181601926256854	1	Ctrl
TC	0.00167732334506199	1	Ctrl
TC	0.00158835987136246	1	Ctrl
TC	0.0018762713053237	1	Ctrl
TC	0.00173049125592948	1	Ctrl
TC	0.0014931626861692	1	Ctrl
TC	0.00223463687150838	1	Ctrl
TC	0.00155653291343143	1	Ctrl
TC	0.00184909184235101	1	Ctrl
TC	0.00186935165727693	1	Ctrl
TC	0.00166462935909285	1	Ctrl
TC	0.0019356399709654	1	Ctrl
TC	0.00171129164062876	1	Ctrl
TC	0.00180417690254116	1	Ctrl
TC	0.00123444598064389	1	Ctrl
TC	0.00188198505993399	1	Ctrl
TC	0.00165393038178226	1	Ctrl
TC	0.00164921370452804	1	Ctrl
TC	0.00215172984045252	1	Ctrl
TC	0.00167242007761744	1	Ctrl
TC	0.00155068078668684	1	Ctrl
TC	0.00159654274759236	1	Ctrl
TC	0.00189786359758327	1	Ctrl
TC	0.00159693750424717	1	Ctrl
TC	0.0015780977407142	1	Ctrl
TC	0.00177263453627212	1	Ctrl
TC	0.00198662764616666	1	Ctrl
TC	0.00133961677391575	1	Ctrl
TC	0.00183590130743626	1	Ctrl
TC	0.00135059982521649	1	Ctrl
TC	0.00188737669384686	1	Ctrl
TC	0.0019434491015886	1	Ctrl
TC	0.00216299003143725	1	Ctrl
TC	0.00202162899454404	1	Ctrl
TC	0.00207773499182758	1	Ctrl
TC	0.00188052928905334	1	Ctrl
TC	0.00215480224224349	1	Ctrl
TC	0.00230886679328194	1	Ctrl
TC	0.00212682900564014	1	Ctrl
TC	0.00171533942278828	1	Ctrl
TC	0.0017430251414829	1	Ctrl
TC	0.00171730515191546	1	Ctrl
TC	0.00164344675606021	1	Ctrl
TC	0.00191541526202881	1	Ctrl
TC	0.00218936670540855	1	Ctrl
TC	0.00197545978130826	1	Ctrl
TC	0.00192557004499352	1	Ctrl
TC	0.00161437362303426	1	Ctrl
TC	0.00164698878857029	1	Ctrl
TC	0.00183783570144063	1	Ctrl
TC	0.00154310697922521	1	Ctrl
TC	0.00196274515657184	1	Ctrl
TC	0.00167802251500539	1	Ctrl
TC	0.00160019694731659	1	Ctrl
TC	0.0014047619047619	1	Ctrl
TC	0.0016391249080083	1	Ctrl
TC	0.00191365466998435	1	Ctrl
TC	0.00194017355251093	1	Ctrl
TC	0.00192641916368281	1	Ctrl
TC	0.00183453773374059	1	Ctrl
TC	0.00135256988277728	1	Ctrl
TC	0.00194811978785774	1	Ctrl
TC	0.00194959049271469	1	Ctrl
TC	0.00221339470251096	1	Ctrl
TC	0.00192110946913721	1	Ctrl
TC	0.00168444179978945	1	Ctrl
TC	0.00183809063416937	1	Ctrl
TC	0.00162342091620965	1	Ctrl
TC	0.00192973992368756	1	Ctrl
TC	0.00183862829777227	1	Ctrl
TC	0.00205310703531344	1	Ctrl
TC	0.00191403231336906	1	Ctrl
TC	0.00164189233564658	1	Ctrl
TC	0.00198381459205844	1	Ctrl
TC	0.0017142269407906	1	Ctrl
TC	0.00204090570665265	1	Ctrl
TC	0.00196898843219296	1	Ctrl
TC	0.00188280170674752	1	Ctrl
TC	0.00178011458750855	1	Ctrl
TC	0.00168393884311828	1	Ctrl
TC	0.00205917555758613	1	Ctrl
TC	0.00162921986890463	1	Ctrl
TC	0.00191067099478161	1	Ctrl
TC	0.00219134562017952	1	Ctrl
TC	0.00168201842210653	1	Ctrl
TC	0.00176563516401821	1	Ctrl
TC	0.00151443939631312	1	Ctrl
TC	0.00194910665944775	1	Ctrl
TC	0.00229866709234576	1	Ctrl
TC	0.00154320987654321	1	Ctrl
TC	0.00195365670088235	1	Ctrl
TC	0.00161033695177971	1	Ctrl
TC	0.0018187329493786	1	Ctrl
TC	0.00175956329578675	1	Ctrl
TC	0.00197338351929023	1	Ctrl
TC	0.001611455392968	1	Ctrl
TC	0.00145914866888921	1	Ctrl
TC	0.00175173329399616	1	Ctrl
TC	0.00166589289128001	1	Ctrl
TC	0.00191226493240981	1	Ctrl
TC	0.00181037604096622	1	Ctrl
TC	0.00176741401673342	1	Ctrl
TC	0.00161899622234215	1	Ctrl
TC	0.00230359726377593	1	Ctrl
TC	0.0019183881759247	1	Ctrl
TC	0.00193251586202179	1	Ctrl
TC	0.00186997595745198	1	Ctrl
TC	0.00222048704309209	1	Ctrl
TC	0.00160279975296297	1	Ctrl
TC	0.00182787890928212	1	Ctrl
TC	0.00202236916150816	1	Ctrl
TC	0.00156288233390429	1	Ctrl
TC	0.00187486077766503	1	Ctrl
TC	0.0017773854540683	1	Ctrl
TC	0.00194439284166202	1	Ctrl
TC	0.00204588038689421	1	Ctrl
TC	0.00188682211984465	1	Ctrl
TC	0.00179312065363146	1	Ctrl
TC	0.0016678579938051	1	Ctrl
TC	0.00170430336599915	1	Ctrl
TC	0.00180137712756107	1	Ctrl
TC	0.00190937589056711	1	Ctrl
TC	0.0018271638356906	1	Ctrl
TC	0.00184991058765493	1	Ctrl
TC	0.00171093664680686	1	Ctrl
TC	0.00141136699767589	1	Ctrl
TC	0.00198996032917795	1	Ctrl
TC	0.00189693329117926	1	Ctrl
TC	0.00165477888730385	1	Ctrl
TC	0.00169286437305844	1	Ctrl
TC	0.00196639007042745	1	Ctrl
TC	0.00162631914543019	1	Ctrl
TC	0.00186191029624535	1	Ctrl
TC	0.00204378519728328	1	Ctrl
TC	0.00174991879119382	1	Ctrl
TC	0.00177291297309797	1	Ctrl
TC	0.0020625109664006	1	Ctrl
TC	0.00178081903653483	1	Ctrl
TC	0.0015406548933039	1	Ctrl
TC	0.00195737711466635	1	Ctrl
TC	0.00122296455667535	1	Ctrl
TC	0.00184317747165941	1	Ctrl
TC	0.0014353036863383	1	Ctrl
TC	0.00164980991320565	1	Ctrl
TC	0.00181936836276623	1	Ctrl
TC	0.00162185622587203	1	Ctrl
TC	0.00185132127035902	1	Ctrl
TC	0.00172199368602315	1	Ctrl
TC	0.00194375754787509	1	Ctrl
TC	0.00164902899409231	1	Ctrl
TC	0.00167524820773078	1	Ctrl
TC	0.0020157627962849	1	Ctrl
TC	0.00168129219314273	1	Ctrl
TC	0.00157850753659971	1	Ctrl
TC	0.00172299536116634	1	Ctrl
TC	0.00178112485804794	1	Ctrl
TC	0.00173311317544147	1	Ctrl
TC	0.0018376082483302	1	Ctrl
TC	0.00177878795365269	1	Ctrl
TC	0.00156043956043956	1	Ctrl
TC	0.00207774741143709	1	Ctrl
TC	0.00191740243636405	1	Ctrl
TC	0.00169546857064628	1	Ctrl
TC	0.00197745699031046	1	Ctrl
TC	0.0017139388457098	1	Ctrl
TC	0.00181964621304776	1	Ctrl
TC	0.00171845062911095	1	Ctrl
TC	0.00228126039636899	1	Ctrl
TC	0.00183042905256992	1	Ctrl
TC	0.00198734427526201	1	Ctrl
TC	0.00206811996443103	1	Ctrl
TC	0.00185326754233558	1	Ctrl
TC	0.00215034943178266	1	Ctrl
TC	0.00209295167743921	1	Ctrl
TC	0.00203603787030439	1	Ctrl
TC	0.00184535061661716	1	Ctrl
TC	0.00192089006361988	1	Ctrl
TC	0.00206786352100761	1	Ctrl
TC	0.00197945871314051	1	Ctrl
TC	0.00160266548575526	1	Ctrl
TC	0.00226599826843529	1	Ctrl
TC	0.0015252283408708	1	Ctrl
TC	0.00185406358414378	1	Ctrl
TC	0.00189937487607101	1	Ctrl
TC	0.00166591202275892	1	Ctrl
TC	0.0018873826903024	1	Ctrl
TC	0.0017312060273669	1	Ctrl
TC	0.00211041869910606	1	Ctrl
TC	0.00170606162236253	1	Ctrl
TC	0.0015340952673161	1	Ctrl
TC	0.00156234079407669	1	Ctrl
TC	0.00192353572706668	1	Ctrl
TC	0.00180374276623995	1	Ctrl
TC	0.00136205761503712	1	Ctrl
TC	0.00178300423774496	1	Ctrl
TC	0.00166628796485647	1	Ctrl
TC	0.00187896274132649	1	Ctrl
TC	0.00161818116437125	1	Ctrl
TC	0.00160947289762603	1	Ctrl
TC	0.00168298128112657	1	Ctrl
TC	0.00169529004201371	1	Ctrl
TC	0.001817061248778	1	Ctrl
TC	0.00170949026108579	1	Ctrl
TC	0.00189106044154904	1	Ctrl
TC	0.00200504124656279	1	Ctrl
TC	0.00156142365097589	1	Ctrl
TC	0.00200470525862355	1	Ctrl
TC	0.00205094147980311	1	Ctrl
TC	0.00152807655218456	1	Ctrl
TC	0.00257243179300374	1	Ctrl
TC	0.0017896565688234	1	Ctrl
TC	0.00167034861792122	1	Ctrl
TC	0.00180526068218513	1	Ctrl
TC	0.00192919228323087	1	Ctrl
TC	0.00196855090791954	1	Ctrl
TC	0.00210198520825224	1	Ctrl
TC	0.00150099065383153	1	Ctrl
TC	0.00170850455601215	1	Ctrl
TC	0.00160707414421416	1	Ctrl
TC	0.00168975747010429	1	Ctrl
TC	0.00146010478399038	1	Ctrl
TC	0.00151318633808906	1	Ctrl
TC	0.00151714045923089	1	Ctrl
TC	0.00166590796827026	1	Ctrl
TC	0.00184775325387318	1	Ctrl
TC	0.00206883925302087	1	Ctrl
TC	0.00168332888551311	1	Ctrl
TC	0.00201631242230375	1	Ctrl
TC	0.00214376901892458	1	Ctrl
TC	0.00196806117858749	1	Ctrl
TC	0.00171833480956599	1	Ctrl
TC	0.00204102590434135	1	Ctrl
TC	0.00167997367463933	1	Ctrl
TC	0.00187040748162993	1	Ctrl
TC	0.0013009822415924	1	Ctrl
TC	0.00197137224650724	1	Ctrl
TC	0.00177920309273822	1	Ctrl
TC	0.00214958017099249	1	Ctrl
TC	0.00173618000714314	1	Ctrl
TC	0.00148876777881164	1	Ctrl
TC	0.00185428280461746	1	Ctrl
TC	0.00189259522119707	1	Ctrl
TC	0.00178962314382062	1	Ctrl
TC	0.00172002441324974	1	Ctrl
TC	0.00136534304243941	1	Ctrl
TC	0.00161542042000931	1	Ctrl
TC	0.00163267421670511	1	Ctrl
TC	0.00116803390014668	1	Ctrl
TC	0.00194286979083408	1	Ctrl
TC	0.00184582139051878	1	Ctrl
TC	0.00253059722094414	1	Ctrl
TC	0.00220346059284687	1	Ctrl
TC	0.00187156171427491	1	Ctrl
TC	0.00156333102325656	1	Ctrl
TC	0.00167399560263842	1	Ctrl
TC	0.00174472266055319	1	Ctrl
TC	0.0020332030904687	1	Ctrl
TC	0.00207598302398118	1	Ctrl
TC	0.00207598090097571	1	Ctrl
TC	0.00202194020219402	1	Ctrl
TC	0.00167506115987912	1	Ctrl
TC	0.00192439079936233	1	Ctrl
TC	0.00197613082919694	1	Ctrl
TC	0.00163488227949301	1	Ctrl
TC	0.00132223310479922	1	Ctrl
TC	0.00186104218362283	1	Ctrl
TC	0.00203925567167984	1	Ctrl
TC	0.00160499792903493	1	Ctrl
TC	0.00162630162630163	1	Ctrl
TC	0.00156514275616591	1	Ctrl
TC	0.00192740122068744	1	Ctrl
TC	0.00128278924430557	1	Ctrl
TC	0.0018413358821545	1	Ctrl
TC	0.00188666531904858	1	Ctrl
TC	0.00188862607037424	1	Ctrl
TC	0.00156702345223234	1	Ctrl
TC	0.00185347343841214	1	Ctrl
TC	0.0017297459905616	1	Ctrl
TC	0.00106382978723404	1	Ctrl
TC	0.00186335403726708	1	Ctrl
TC	0.00135413009679523	1	Ctrl
TC	0.00161621256060797	1	Ctrl
TC	0.00202931538029096	1	Ctrl
TC	0.00191037607117515	1	Ctrl
TC	0.00130910042982131	1	Ctrl
TC	0.00176369351558166	1	Ctrl
TC	0.00179947857628656	1	Ctrl
TC	0.00175430837497973	1	Ctrl
TC	0.00226445441462795	1	Ctrl
TC	0.00145646646424251	1	Ctrl
TC	0.00174051197829269	1	Ctrl
TC	0.001704573527232	1	Ctrl
TC	0.00171162131853863	1	Ctrl
TC	0.00167817312798725	1	Ctrl
TC	0.00182221423005455	1	Ctrl
TC	0.00192264699306953	1	Ctrl
TC	0.00137801723651068	1	Ctrl
TC	0.00209721351935447	1	Ctrl
TC	0.00180089241675174	1	Ctrl
TC	0.00193568649570239	1	Ctrl
TC	0.00203092727604344	1	Ctrl
TC	0.00181922885637254	1	Ctrl
TC	0.00185011653331411	1	Ctrl
TC	0.00126617210200802	1	Ctrl
TC	0.00144939351939923	1	Ctrl
TC	0.00177008883842095	1	Ctrl
TC	0.00190808030529285	1	Ctrl
TC	0.00188650578612849	1	Ctrl
TC	0.0016083211832434	1	Ctrl
TC	0.00150503860751211	1	Ctrl
TC	0.00190249702734839	1	Ctrl
TC	0.00198644543117551	1	Ctrl
TC	0.00168982000149376	1	Ctrl
TC	0.00174133631438645	1	Ctrl
TC	0.00177948887259867	1	Ctrl
TC	0.00158264947245018	1	Ctrl
TC	0.0023355064184421	1	Ctrl
TC	0.00190419194254781	1	Ctrl
TC	0.00145128083971784	1	Ctrl
TC	0.00177771005548995	1	Ctrl
TC	0.00144981511532016	1	Ctrl
TC	0.00208587460356184	1	Ctrl
TC	0.00162374020156775	1	Ctrl
TC	0.00151574692640207	1	Ctrl
TC	0.00187895687973479	1	Ctrl
TC	0.00156990352229263	1	Ctrl
TC	0.00181684221102162	1	Ctrl
TC	0.00222685298684318	1	Ctrl
TC	0.00155815783978282	1	Ctrl
TC	0.00178094390026714	1	Ctrl
TC	0.00184968677473956	1	Ctrl
TC	0.00144188937228092	1	Ctrl
TC	0.00170198748215658	1	Ctrl
TC	0.00157334987367816	1	Ctrl
TC	0.00133660434819389	1	Ctrl
TC	0.00203590894517474	1	Ctrl
TC	0.00181405126814051	1	Ctrl
TC	0.00191280412419231	1	Ctrl
TC	0.00179232706265738	1	Ctrl
TC	0.00172308376410427	1	Ctrl
TC	0.00196050131101008	1	Ctrl
TC	0.00178266935358859	1	Ctrl
TC	0.00186471193415638	1	Ctrl
TC	0.00171804437463185	1	Ctrl
TC	0.00134288272157565	1	Ctrl
TC	0.00216438648995297	1	Ctrl
TC	0.00211002515149981	1	Ctrl
TC	0.00172448099754593	1	Ctrl
TC	0.00173847077788665	1	Ctrl
TC	0.00191699549436096	1	Ctrl
TC	0.00147247293649279	1	Ctrl
TC	0.00201012416193756	1	Ctrl
TC	0.00131956662653949	1	Ctrl
TC	0.00144794300160883	1	Ctrl
TC	0.0020280084409	1	Ctrl
TC	0.0018157269891522	1	Ctrl
TC	0.00166917781913794	1	Ctrl
TC	0.00151491280161914	1	Ctrl
TC	0.0016481141251486	1	Ctrl
TC	0.00206919529345749	1	Ctrl
TC	0.00201625606452019	1	Ctrl
TC	0.00189653484729836	1	Ctrl
TC	0.00191110991899576	1	Ctrl
TC	0.00138819824299685	1	Ctrl
TC	0.00168378873779786	1	Ctrl
TC	0.0018591120572568	1	Ctrl
TC	0.00174837566450089	1	Ctrl
TC	0.00168356420445402	1	Ctrl
TC	0.00172919561525398	1	Ctrl
TC	0.00188661582885082	1	Ctrl
TC	0.00171613975813155	1	Ctrl
TC	0.00181564245810056	1	Ctrl
TC	0.00178243417919586	1	Ctrl
TC	0.00150663673481687	1	Ctrl
TC	0.00164440900936815	1	Ctrl
TC	0.00149564660007478	1	Ctrl
TC	0.0017908787541713	1	Ctrl
TC	0.0014985117520271	1	Ctrl
TC	0.00162310337365042	1	Ctrl
TC	0.00158264272559853	1	Ctrl
TC	0.0019866891824774	1	Ctrl
TC	0.00138078733057176	1	Ctrl
TC	0.00158084496625682	1	Ctrl
TC	0.0017468891934747	1	Ctrl
TC	0.00210248092749444	1	Ctrl
TC	0.00170070169692236	1	Ctrl
TC	0.0018306002522844	1	Ctrl
TC	0.00156639786505772	1	Ctrl
TC	0.00132252314415502	1	Ctrl
TC	0.00196699908092183	1	Ctrl
TC	0.00224399000936622	1	Ctrl
TC	0.00164986723724575	1	Ctrl
TC	0.00177807882816138	1	Ctrl
TC	0.00204181916768334	1	Ctrl
TC	0.00225361879171362	1	Ctrl
TC	0.00207101479725065	1	Ctrl
TC	0.00120480868165789	1	Ctrl
TC	0.00185585490588918	1	Ctrl
TC	0.0020534589567048	1	Ctrl
TC	0.00196278947021178	1	Ctrl
TC	0.00173586204917798	1	Ctrl
TC	0.00162408848034041	1	Ctrl
TC	0.00247414242131111	1	Ctrl
TC	0.00189877835951134	1	Ctrl
TC	0.00169501101757161	1	Ctrl
TC	0.001688684514763	1	Ctrl
TC	0.0016113359327913	1	Ctrl
TC	0.00203753351206434	1	Ctrl
TC	0.00219351272928253	1	Ctrl
TC	0.0014071004453241	1	Ctrl
TC	0.00179623370352487	1	Ctrl
TC	0.00167162487604477	1	Ctrl
TC	0.00204934697396028	1	Ctrl
TC	0.00190999164378656	1	Ctrl
TC	0.00203038050834712	1	Ctrl
TC	0.00170758481294977	1	Ctrl
TC	0.00173760508373602	1	Ctrl
TC	0.00165385737912248	1	Ctrl
TC	0.00167490827883235	1	Ctrl
TC	0.00199741510985783	1	Ctrl
TC	0.00198798325207406	1	Ctrl
TC	0.00218153612462227	1	Ctrl
TC	0.00132185111506649	1	Ctrl
TC	0.0014108103341857	1	Ctrl
TC	0.00151703683501798	1	Ctrl
TC	0.00188965645426102	1	Ctrl
TC	0.00189768093657853	1	Ctrl
TC	0.00186035943280339	1	Ctrl
TC	0.00192307692307692	1	Ctrl
TC	0.00168447233056356	1	Ctrl
TC	0.00146566675623519	1	Ctrl
TC	0.001871736774702	1	Ctrl
TC	0.00172812776227318	1	Ctrl
TC	0.00178347148957548	1	Ctrl
TC	0.00191815065526501	1	Ctrl
TC	0.00166998868717341	1	Ctrl
TC	0.00224977586819358	1	Ctrl
TC	0.00159184288080539	1	Ctrl
TC	0.00203927703438836	1	Ctrl
TC	0.00218605203754307	1	Ctrl
TC	0.00136850456168187	1	Ctrl
TC	0.00203303684879288	1	Ctrl
TC	0.00184193512972835	1	Ctrl
TC	0.00153955808980756	1	Ctrl
TC	0.0015992868753605	1	Ctrl
TC	0.00203118804269541	1	Ctrl
TC	0.00186505578662441	1	Ctrl
TC	0.00202046706901076	1	Ctrl
TC	0.00161592505854801	1	Ctrl
TC	0.00166830149915426	1	Ctrl
TC	0.00186174714088832	1	Ctrl
TC	0.00195433528766862	1	Ctrl
TC	0.00165002498609265	1	Ctrl
TC	0.00208310963169763	1	Ctrl
TC	0.00192247855269592	1	Ctrl
TC	0.00179719536272971	1	Ctrl
TC	0.001396012574454	1	Ctrl
TC	0.00199331058481705	1	Ctrl
TC	0.00215013409018053	1	Ctrl
TC	0.00141322781232335	1	Ctrl
TC	0.00212042408481696	1	Ctrl
TC	0.00183091145866911	1	Ctrl
TC	0.0019300502982805	1	Ctrl
TC	0.00171700272959408	1	Ctrl
TC	0.00210965518857973	1	Ctrl
TC	0.00197692189055424	1	Ctrl
TC	0.00169060333406484	1	Ctrl
TC	0.00183846703365971	1	Ctrl
TC	0.00179740224505714	1	Ctrl
TC	0.00148283832700946	1	Ctrl
TC	0.00208167356274575	1	Ctrl
TC	0.00145574167202329	1	Ctrl
TC	0.00193247917753686	1	Ctrl
TC	0.0019522825815532	1	Ctrl
TC	0.00148773111217688	1	Ctrl
TC	0.00185452504110028	1	Ctrl
TC	0.00181252310370733	1	Ctrl
TC	0.00206370417984674	1	Ctrl
TC	0.00162075951549636	1	Ctrl
TC	0.00188941339894287	1	Ctrl
TC	0.00187284376540168	1	Ctrl
TC	0.00257303072254618	1	Ctrl
TC	0.00167204572850644	1	Ctrl
TC	0.00188127926990353	1	Ctrl
TC	0.00217756041837718	1	Ctrl
TC	0.00190000206521964	1	Ctrl
TC	0.00153365931111632	1	Ctrl
TC	0.00166754854330014	1	Ctrl
TC	0.0017043732956267	1	Ctrl
TC	0.0017631131540835	1	Ctrl
TC	0.00147722420339531	1	Ctrl
TC	0.0017142535971223	1	Ctrl
TC	0.00184713193390418	1	Ctrl
TC	0.00208229399388326	1	Ctrl
TC	0.00165410555989143	1	Ctrl
TC	0.00190438292308567	1	Ctrl
TC	0.00175173407546583	1	Ctrl
TC	0.00134956337655464	1	Ctrl
TC	0.00196567351618951	1	Ctrl
TC	0.00214703295566248	1	Ctrl
TC	0.00170193745809624	1	Ctrl
TC	0.00192779530318963	1	Ctrl
TC	0.00155053068758653	1	Ctrl
TC	0.00158680493473985	1	Ctrl
TC	0.00183362794501754	1	Ctrl
TC	0.0016215339711367	1	Ctrl
TC	0.00163737583233271	1	Ctrl
TC	0.00183917994211993	1	Ctrl
TC	0.00139212751888073	1	Ctrl
TC	0.00178677784395473	1	Ctrl
TC	0.00162095078894714	1	Ctrl
TC	0.00196740885469668	1	Ctrl
TC	0.00154571450653064	1	Ctrl
TC	0.00151090801886792	1	Ctrl
TC	0.0015884630056972	1	Ctrl
TC	0.00172529688550303	1	Ctrl
TC	0.00177567327611719	1	Ctrl
TC	0.00229645939994867	1	Ctrl
TC	0.00182055114790541	1	Ctrl
TC	0.0023448967171446	1	Ctrl
TC	0.00199102352107448	1	Ctrl
TC	0.0020163236413947	1	Ctrl
TC	0.00209437560695941	1	Ctrl
TC	0.001600577109493	1	Ctrl
TC	0.00169960031377237	1	Ctrl
TC	0.00218588165595857	1	Ctrl
TC	0.00173294418095586	1	Ctrl
TC	0.00194001560932099	1	Ctrl
TC	0.00184171753315092	1	Ctrl
TC	0.00219716582640687	1	Ctrl
TC	0.00175687403424846	1	Ctrl
TC	0.00177276390008058	1	Ctrl
TC	0.00209890635931804	1	Ctrl
TC	0.00173283881558947	1	Ctrl
TC	0.00139607032057911	1	Ctrl
TC	0.00206523923284735	1	Ctrl
TC	0.00237864655011299	1	Ctrl
TC	0.00180718378965504	1	Ctrl
TC	0.00162957771158227	1	Ctrl
TC	0.00131171801426073	1	Ctrl
TC	0.00211885383868988	1	Ctrl
TC	0.00205417545397278	1	Ctrl
TC	0.00190356380249284	1	Ctrl
TC	0.000406844561445495	1	Ctrl
TC	0.00157505118916365	1	Ctrl
TC	0.00181578522623339	1	Ctrl
TC	0.00154677013422819	1	Ctrl
TC	0.00201604608105328	1	Ctrl
TC	0.00190562694235924	1	Ctrl
TC	0.00223261006069909	1	Ctrl
TC	0.00169430501726073	1	Ctrl
TC	0.00159109756803147	1	Ctrl
TC	0.00148313184712536	1	Ctrl
TC	0.00168853904125746	1	Ctrl
TC	0.00163683558035022	1	Ctrl
TC	0.00158375071763704	1	Ctrl
TC	0.00195468174744753	1	Ctrl
TC	0.00180735353359391	1	Ctrl
TC	0.00170263544683266	1	Ctrl
TC	0.00140520285364272	1	Ctrl
TC	0.00191871342701326	1	Ctrl
TC	0.00173149591061407	1	Ctrl
TC	0.00153774926419524	1	Ctrl
TC	0.00149146879847274	1	Ctrl
TC	0.0016272951642212	1	Ctrl
TC	0.00199848763098196	1	Ctrl
TC	0.00185019518542616	1	Ctrl
TC	0.0017184877307969	1	Ctrl
TC	0.00181787291879035	1	Ctrl
TC	0.0022677730117432	1	Ctrl
TC	0.0019031326847001	1	Ctrl
TC	0.00177021073463746	1	Ctrl
TC	0.00217237678959353	1	Ctrl
TC	0.00141410120774718	1	Ctrl
TC	0.001760108513112	1	Ctrl
TC	0.00152379857107945	1	Ctrl
TC	0.00163493778923158	1	Ctrl
TC	0.00171728875279318	1	Ctrl
TC	0.00246746632479233	1	Ctrl
TC	0.00210619924644871	1	Ctrl
TC	0.000808843354003775	1	Ctrl
TC	0.00182182293549912	1	Ctrl
TC	0.00179883649724434	1	Ctrl
TC	0.00184090838773553	1	Ctrl
TC	0.00161135258831972	1	Ctrl
TC	0.00160516007422025	1	Ctrl
TC	0.00213339872486513	1	Ctrl
TC	0.00137789850793276	1	Ctrl
TC	0.00170666858292613	1	Ctrl
TC	0.0017785023528104	1	Ctrl
TC	0.001860845415906	1	Ctrl
TC	0.00209806010135244	1	Ctrl
TC	0.00219930139837934	1	Ctrl
TC	0.00159965873946891	1	Ctrl
TC	0.00175049597385926	1	Ctrl
TC	0.00185126748711476	1	Ctrl
TC	0.00139507075001661	1	Ctrl
TC	0.00188756372030393	1	Ctrl
TC	0.00174728546722057	1	Ctrl
TC	0.00175009589566552	1	Ctrl
TC	0.00140809532723973	1	Ctrl
TC	0.00201130949436998	1	Ctrl
TC	0.00166793396943756	1	Ctrl
TC	0.00171631854872264	1	Ctrl
TC	0.00194503925767309	1	Ctrl
TC	0.00183516850183517	1	Ctrl
TC	0.002072892340794	1	Ctrl
TC	0.00192845887914207	1	Ctrl
TC	0.0013536866359447	1	Ctrl
TC	0.00181632421387218	1	Ctrl
TC	0.00183164983164983	1	Ctrl
TC	0.00130224329836114	1	Ctrl
TC	0.00167900737084236	1	Ctrl
TC	0.00171629280753572	1	Ctrl
TC	0.00150852701286083	1	Ctrl
TC	0.00175633316664431	1	Ctrl
TC	0.00184201972044642	1	Ctrl
TC	0.00208008320332813	1	Ctrl
TC	0.00193091285045308	1	Ctrl
TC	0.00144039452161812	1	Ctrl
TC	0.00207066701912063	1	Ctrl
TC	0.00172215843857635	1	Ctrl
TC	0.00175380385836849	1	Ctrl
TC	0.00168716664852509	1	Ctrl
TC	0.0017731068055063	1	Ctrl
TC	0.00232676312481613	1	Ctrl
TC	0.00171933693397372	1	Ctrl
TC	0.00148148148148148	1	Ctrl
TC	0.00204606133193602	1	Ctrl
TC	0.00195102916788606	1	Ctrl
TC	0.00207640216134589	1	Ctrl
TC	0.00199326414186542	1	Ctrl
TC	0.00181550539744848	1	Ctrl
TC	0.00196915657808811	1	Ctrl
TC	0.00220971761864385	1	Ctrl
TC	0.00176368824282729	1	Ctrl
TC	0.00158605187188352	1	Ctrl
TC	0.00207996302287959	1	Ctrl
TC	0.00162769405165022	1	Ctrl
TC	0.00194447306067786	1	Ctrl
TC	0.00212926052222916	1	Ctrl
TC	0.00195870477064045	1	Ctrl
TC	0.00163240786689999	1	Ctrl
TC	0.00159254315089346	1	Ctrl
TC	0.00173138758347762	1	Ctrl
TC	0.00199853572629954	1	Ctrl
TC	0.00148877217650221	1	Ctrl
TC	0.0019478490968228	1	Ctrl
TC	0.00136963786774777	1	Ctrl
TC	0.00123349627666865	1	Ctrl
TC	0.00188568480600573	1	Ctrl
TC	0.00166461830457848	1	Ctrl
TC	0.00189324786671535	1	Ctrl
TC	0.00201750248912645	1	Ctrl
TC	0.00155499182867039	1	Ctrl
TC	0.00137311197103982	1	Ctrl
TC	0.00179998273079299	1	Ctrl
TC	0.00214257373363312	1	Ctrl
TC	0.00167259485094851	1	Ctrl
TC	0.001898834326705	1	Ctrl
TC	0.00209554115409989	1	Ctrl
TC	0.00192390309505576	1	Ctrl
TC	0.00182697172409916	1	Ctrl
TC	0.00130270390493439	1	Ctrl
TC	0.00172893579885067	1	Ctrl
TC	0.0018752467429925	1	Ctrl
TC	0.00174247074431222	1	Ctrl
TC	0.00140433659139423	1	Ctrl
TC	0.00200959123087463	1	Ctrl
TC	0.00185291599723235	1	Ctrl
TC	0.00165016501650165	1	Ctrl
TC	0.00188185615275164	1	Ctrl
TC	0.00166336272700344	1	Ctrl
TC	0.00149947518368571	1	Ctrl
TC	0.00178669828176399	1	Ctrl
TC	0.00245309467328014	1	Ctrl
TC	0.00188023920821038	1	Ctrl
TC	0.00173474215423435	1	Ctrl
TC	0.00174035014805964	1	Ctrl
TC	0.00156896305805163	1	Ctrl
TC	0.00176982907177123	1	Ctrl
TC	0.00186488758142467	1	Ctrl
[truncated: 51,937 more rows]
