# Supplementary material for: Benchmarking metabolic RNA labeling techniques for high-throughput single-cell RNA sequencing
Source: Nat Commun. 2025 Jul 1;16:5952. doi: 10.1038/s41467-025-61375-z (PMC12215390; doi:10.1038/s41467-025-61375-z)
Supplement: Supplementary file 4 — Source data [file 41467_2025_61375_MOESM4_ESM.zip › Source data/Source Data Figure 2b.txt]

barcode	reads	nGene
Ctrl_1_CCGACCCGGCAA	74894	6003
Ctrl_1_GAGCAGTATTCT	62537	5839
Ctrl_1_ATATTCCTAGCG	48084	6037
Ctrl_1_CGACAGCCGTTG	40903	5263
Ctrl_1_GCTCGGACTTGT	36228	4785
Ctrl_1_CGTCTTCGGTAG	31876	4442
Ctrl_1_CTACGCCTAGGA	30474	4645
Ctrl_1_TGAGCTGAGGGT	24659	4248
Ctrl_1_GACTCAGAGAGC	21820	3836
Ctrl_1_GTCCTAACAGTC	23936	4012
Ctrl_1_GCTAGCCATTCC	22769	3793
Ctrl_1_CTATCCCGGGCT	22062	3847
Ctrl_1_AACAGCGGGCTG	20126	4016
Ctrl_1_AAGTCACTCGCA	21074	3656
Ctrl_1_CCCCGGGATACT	20801	3604
Ctrl_1_GCGCGCTTTATA	21464	3740
Ctrl_1_ATGGCCACTTGC	21433	3479
Ctrl_1_CGGTATGCCGGA	21107	3836
Ctrl_1_TTGAACAATGTC	19857	3573
Ctrl_1_TACAACCAGCTG	19054	3903
Ctrl_1_GAGCCCCACAGC	19692	3366
Ctrl_1_CGGACCGACAGC	20043	3328
Ctrl_1_GCACGAGCTCCA	18352	3403
Ctrl_1_GAATGGCCAATA	17351	2906
Ctrl_1_CGCGTGCAGGTG	16324	3066
Ctrl_1_AGTTTCCCTAGA	16486	3153
Ctrl_1_GACGAGGAGTGT	16897	3667
Ctrl_1_CGTCGATCACTT	18557	3383
Ctrl_1_GACTTTTAGGCT	15933	3157
Ctrl_1_TGTCCGTTCGCT	18240	2957
Ctrl_1_TGTCGCTGTACT	15762	3316
Ctrl_1_ACCGCAGCACTT	16169	2633
Ctrl_1_CCACCTTTGACC	16677	3106
Ctrl_1_GTGTTCCCATAC	16180	3248
Ctrl_1_CTCGCGATGTGC	15855	3239
Ctrl_1_TTGCCGGAGTTC	15355	3099
Ctrl_1_TGCCAGTCGTCC	16297	3021
Ctrl_1_CTGGATATATGC	17018	3077
Ctrl_1_ATGGGTTACGAC	14629	3092
Ctrl_1_ATCCCGCCGGTG	15404	3174
Ctrl_1_TTCCGCAATATC	15466	2771
Ctrl_1_GAAGGACCTCAT	15947	3197
Ctrl_1_GGCTTGTCGCTT	14368	2991
Ctrl_1_ACCGAATCTTCC	15394	2940
Ctrl_1_TTGGCAACAGAG	14148	3080
Ctrl_1_CTCCCAAAGAGT	15019	2734
Ctrl_1_GACGTACAAACC	14370	2609
Ctrl_1_GAAGCTCAGGAC	14634	2955
Ctrl_1_CTAGTCATAGCT	14317	3040
Ctrl_1_CCCCAGTATTTT	15754	2686
Ctrl_1_GGAGCACAGTTC	14885	2770
Ctrl_1_CGAAGAACCCGC	14655	2802
Ctrl_1_CATTCCGGCGAC	14234	2801
Ctrl_1_CTCACGATCGGC	12914	3081
Ctrl_1_AGTAGCCGGTTA	15174	2937
Ctrl_1_GGACGCGTGTCC	13131	2958
Ctrl_1_GGAGGGCTGGTA	14532	2382
Ctrl_1_TGACACTACCCA	12632	2695
Ctrl_1_CAAGCATTGCGC	13697	2838
Ctrl_1_TCGCTGCGAGCG	13895	2655
Ctrl_1_CTTATCTAGATT	12671	2978
Ctrl_1_GGCATCGAGCCC	13201	2623
Ctrl_1_GCCTGACCTATG	12928	3019
Ctrl_1_GAATGCACGTTT	13564	2677
Ctrl_1_TCCCTGCGCCTT	13215	2639
Ctrl_1_CTTGATTCTTTA	12451	2950
Ctrl_1_TTTAGCCCGAAG	13306	2834
Ctrl_1_CGTCATTGGCAA	13275	2467
Ctrl_1_CACAAACGCCAC	12928	2701
Ctrl_1_CCAAACCTTCCT	12897	2483
Ctrl_1_AGCAAAGCCCCG	12928	2765
Ctrl_1_TTGTCCGCGACT	13907	2790
Ctrl_1_CCCAGTACCCCC	13565	2695
Ctrl_1_GCTTCCGCATAT	12896	2810
Ctrl_1_CGAAAGCCCTTA	13098	2836
Ctrl_1_TGATTTGTGGTC	12381	2757
Ctrl_1_GGATGACTTCCA	12747	2850
Ctrl_1_ACGCTTTAACTA	12854	2641
Ctrl_1_GTTAATCCTCCT	12368	2819
Ctrl_1_CACACGACTACG	11918	2904
Ctrl_1_GACGCCCACATG	11178	2618
Ctrl_1_CGCGGCCGGGAG	12085	2668
Ctrl_1_CCGTCGGTTGGA	11887	2616
Ctrl_1_GGCGTATCATAA	12021	2782
Ctrl_1_CGCATCGAGTCT	11988	2573
Ctrl_1_TAGTCTTCGCCT	11730	2721
Ctrl_1_AGACGCACGTCT	11976	2590
Ctrl_1_GATACGTGAGAA	12156	2422
Ctrl_1_GTCGGGAAATCT	12707	2629
Ctrl_1_CTATGACTGCCC	11490	2653
Ctrl_1_GGTCACTGACCA	12536	2780
Ctrl_1_AACGCCGCCCCA	11332	2519
Ctrl_1_CAAACGACCCTA	11235	2435
Ctrl_1_GTTTAGCCCGTT	11508	2430
Ctrl_1_AACCTCAATGCG	11547	2276
Ctrl_1_GCCAAGATATTC	11358	2408
Ctrl_1_AACGTACCTTTC	11664	2474
Ctrl_1_GATGCGTGGAGC	11518	2617
Ctrl_1_AGGCTCCTCCGA	11635	2276
Ctrl_1_TCAATGGCAGAC	11486	2425
Ctrl_1_GTTCATCCAGCT	11929	2363
Ctrl_1_CGCATAATACGT	11916	2349
Ctrl_1_ACCATTCAGATG	10700	2389
Ctrl_1_TGCTACCCTCCA	10945	2420
Ctrl_1_TGGCAGGTTCTT	10923	2223
Ctrl_1_GGTTCAGTGACA	10729	2318
Ctrl_1_CGACGACAATGC	11960	2065
Ctrl_1_TGTCCTACTGGA	10459	2308
Ctrl_1_TTAGTCAGTATT	9861	2508
Ctrl_1_CACGTTTTGAGA	10786	2234
Ctrl_1_CCATGAACGATT	10842	1942
Ctrl_1_AAGGCTTCCTGA	10184	2670
Ctrl_1_CCAAAAAGCACA	11325	2295
Ctrl_1_CATCATAATCTC	11012	2391
Ctrl_1_CATCATGCCTCA	10290	2065
Ctrl_1_GAATGTGCTCTC	10368	2281
Ctrl_1_GCAGGTGGCCAT	11038	2417
Ctrl_1_GTCGTGTGACAC	10946	2313
Ctrl_1_AGCTCCAAACTA	11120	2302
Ctrl_1_TTCGGATCAAAG	10223	2243
Ctrl_1_ATGCCTCGAATG	10924	2086
Ctrl_1_GAAACCATTGCT	10422	2266
Ctrl_1_TTGCTGGCGAGA	10222	2418
Ctrl_1_ACGACATCTGAT	10166	2537
Ctrl_1_AACAAACTACGT	10233	2408
Ctrl_1_CAGCGTCACACT	10221	2013
Ctrl_1_AACGTGTTCTTT	10464	2141
Ctrl_1_ACAGATGCTCAC	9731	2273
Ctrl_1_TTATCTAGGCGA	10201	2427
Ctrl_1_CCAGAGACTGTT	9872	2083
Ctrl_1_TGCAAATGCTTC	10414	2162
Ctrl_1_TCTGTTTAGAGT	10144	2450
Ctrl_1_TGACTAAACTAG	9907	2380
Ctrl_1_GAAATACCCCGC	9135	2390
Ctrl_1_CGCGCATCATGC	9963	2137
Ctrl_1_GCAAGTCGGACA	9714	2243
Ctrl_1_GCCGCCCTGCCT	10171	2153
Ctrl_1_CTACCGCGAAGT	10046	2212
Ctrl_1_CGTACCCGATAT	10782	2022
Ctrl_1_ACAATAGGAGAG	9239	2143
Ctrl_1_GCTGCATAAATG	10650	2473
Ctrl_1_CAGTCAGCCGAT	9547	2128
Ctrl_1_TCTGTTACGACT	9745	2225
Ctrl_1_CGGCAGTATCGC	9203	2209
Ctrl_1_CTATAGAAGTCC	9419	2336
Ctrl_1_AACCCACGCGTA	9575	2119
Ctrl_1_CCCTACCCGTTC	9890	2249
Ctrl_1_TCCACGTATAGT	9912	2257
Ctrl_1_TGCTCCTGGTTT	9636	2265
Ctrl_1_TCCAGGGTCGCA	9292	2410
Ctrl_1_ACCCGTGGAATC	9287	2369
Ctrl_1_CACACTGCTAAA	9525	2389
Ctrl_1_TGGCTGGCAGCG	9409	2343
Ctrl_1_CATCCAATGGCT	9533	2140
Ctrl_1_CGATAGGCTGAT	10096	2198
Ctrl_1_ATTCCCGCCTGA	9982	2390
Ctrl_1_TCGATAACGAAT	9889	2119
Ctrl_1_GCCCTATCAGTA	8635	2016
Ctrl_1_CCACAACCGGTC	9925	2213
Ctrl_1_GCCAAGCCGTAA	9678	2126
Ctrl_1_GTTGAGCTTCCA	9859	2054
Ctrl_1_GGGCGGTTCCTG	9776	2058
Ctrl_1_GTCACCATCACC	8996	2333
Ctrl_1_TGCTCCTGGTGC	8217	2243
Ctrl_1_TAGGCGCACCCA	8968	2262
Ctrl_1_CATACACGGAAG	9523	2290
Ctrl_1_TGGACCCCATTT	10176	2143
Ctrl_1_TCAACATCTTGG	9424	2073
Ctrl_1_GATGAGTTTCAG	8956	1976
Ctrl_1_AAAGACCCAACG	9570	2458
Ctrl_1_GCCTTTGGTGCC	8645	2263
Ctrl_1_TGTCCACCCTGG	9225	2218
Ctrl_1_CAACCGGGCTCA	8930	2387
Ctrl_1_GTGCGTGTTAAG	9347	2073
Ctrl_1_ATTCCGCAAGTC	8942	2111
Ctrl_1_ACCTCGGTACCG	9197	2301
Ctrl_1_GACTCTATGTAT	9315	2455
Ctrl_1_CCGGGAACGAGA	9463	2096
Ctrl_1_CTACTCGGCTGA	10171	2227
Ctrl_1_GCGGCGAAACAG	9888	1999
Ctrl_1_ACGTTGAATATT	9619	2203
Ctrl_1_CAAACCGCAACT	8654	2127
Ctrl_1_TGATAATCACAC	9220	2318
Ctrl_1_TCCGTCAGGTGT	8915	2246
Ctrl_1_AGGTGTCTGATA	9237	2208
Ctrl_1_AGGCGACACGCG	9187	2319
Ctrl_1_ACCTATCTGCCC	8340	2153
Ctrl_1_ACTGCACGAAGA	9658	2100
Ctrl_1_AGCATGCTGCCG	9232	2013
Ctrl_1_GCTGCTAACTAC	8783	2035
Ctrl_1_CCGCCCTGACCA	8740	2008
Ctrl_1_CCACGGAATCTA	8334	2075
Ctrl_1_CACTTCATGTTT	9030	2011
Ctrl_1_ATGGCGCTCACA	9055	2102
Ctrl_1_CGACGACGCGTG	8957	2090
Ctrl_1_GGGCACGCTGTT	8830	2008
Ctrl_1_CACATCCCGTCT	9107	2295
Ctrl_1_TGATCATAGATA	8102	2234
Ctrl_1_CTCGTAATCATG	8299	2221
Ctrl_1_AAGGAGCTGATC	8633	2032
Ctrl_1_CTCGGAAGTAAG	9474	1815
Ctrl_1_ATTACACGGCGA	8746	2207
Ctrl_1_GATCTACATGTA	8010	2403
Ctrl_1_AGTACATGTACA	8191	1843
Ctrl_1_CAATCATTGTAC	7945	2298
Ctrl_1_GGTTGCACACAC	8158	1994
Ctrl_1_AGACGCAAAGTT	9173	2172
Ctrl_1_GTGCGAACCCAC	8660	1926
Ctrl_1_TTATGCCTTTGG	8201	2077
Ctrl_1_TTTCGGATCGAA	8438	2040
Ctrl_1_CTGCCCAAGTGT	8385	1928
Ctrl_1_AACCAACACCCT	8821	2039
Ctrl_1_CGCTTTACGATG	8343	2040
Ctrl_1_AACGTGTGGCAC	8293	2004
Ctrl_1_GTGGAGGAAACA	8239	1895
Ctrl_1_TTCCTGATCTTC	8522	2029
Ctrl_1_TGGCGACCGTGC	9398	2134
Ctrl_1_ACACCCCTGCCT	8354	1924
Ctrl_1_ATACTTAGGTGG	8713	1910
Ctrl_1_GACCTCCTGTCA	8342	2125
Ctrl_1_ATCCCCTTTATT	8341	2089
Ctrl_1_AATCGCATCAAA	8415	2272
Ctrl_1_TATACCCCGCTG	7981	1961
Ctrl_1_CTCATCACGTTG	8445	2108
Ctrl_1_TTCCTAACACGA	8275	2130
Ctrl_1_CTTGCTTTTCTT	8185	2043
Ctrl_1_TAAGTTTCCCCC	7230	2090
Ctrl_1_TAACCCATATAT	7916	2241
Ctrl_1_GAGCGGAGCAAA	8655	2194
Ctrl_1_TGGGTCGTTCGT	7697	2029
Ctrl_1_TTATCCATCTTA	7483	2231
Ctrl_1_TTGGACCCCTCC	8005	2108
Ctrl_1_ACGTAGCGAGGA	8384	1754
Ctrl_1_GATCCTAACCAC	8333	1887
Ctrl_1_TGAGCACTTCCT	8079	2126
Ctrl_1_CTTCTATCCGAA	8062	1787
Ctrl_1_GACGGCCACGGC	8326	1997
Ctrl_1_CAACTATTGTTC	8207	1893
Ctrl_1_CAATCCAGCTAC	8227	1950
Ctrl_1_GTTGGTCATTCC	7885	2043
Ctrl_1_TAGCTCATGAGT	7840	1734
Ctrl_1_CGGACCTCATAC	8143	1870
Ctrl_1_GCTCAATGTGAT	7947	2002
Ctrl_1_TAACACTCAACA	8000	1905
Ctrl_1_GATACGAAGAGA	8055	2045
Ctrl_1_CAGTTGGGTTTC	8329	2019
Ctrl_1_CACCAATTTTAC	8279	1940
Ctrl_1_AGCGCCGCGGAT	8309	1855
Ctrl_1_CGACCGACTCCC	8106	1918
Ctrl_1_GCCCTGTGTCTC	7968	1927
Ctrl_1_TCAGAATTATTA	7932	2288
Ctrl_1_TCCCCAAATGGT	7962	2157
Ctrl_1_GCCTACCCCCCC	7606	1988
Ctrl_1_GAGCAGGAAGGC	8279	1932
Ctrl_1_AAATCGGACGAC	8038	1864
Ctrl_1_TATCCGACTTAA	8103	1903
Ctrl_1_TTGCCCAAAAGT	7893	1695
Ctrl_1_AAGCCCCGATCC	8052	1999
Ctrl_1_CAACGCTTCTCT	8510	1939
Ctrl_1_GTTGAAGTTGAC	8188	1809
Ctrl_1_TCGCGCGCCAAG	8195	1797
Ctrl_1_GTATTTCCGTAC	7822	2102
Ctrl_1_ACATAAACTACG	8846	1988
Ctrl_1_TTATCCTACCCC	7507	2014
Ctrl_1_TAGCCCGCCAAA	8415	1777
Ctrl_1_TAACCTGATCTG	7777	2077
Ctrl_1_ATTCCCCGCCGT	7691	2092
Ctrl_1_GTCAGAGCTTTA	7561	1864
Ctrl_1_GCGATCACACTC	8340	1947
Ctrl_1_AGTTAGAGACCT	7678	1906
Ctrl_1_GCTCGTCTGATC	7875	1937
Ctrl_1_CCTTGGAATACA	8354	2020
Ctrl_1_ATCGTAAAACGC	8086	2229
Ctrl_1_CCCGGCTTAGTA	7909	1708
Ctrl_1_CCAACGTCCCCT	7352	1808
Ctrl_1_CATTCCGGCACT	8187	1886
Ctrl_1_CGGTGCGACTAT	7836	2011
Ctrl_1_GGCCTTATAATC	7805	1844
Ctrl_1_GAATTCTCCGGC	7820	1799
Ctrl_1_CGTGCGGTTTTA	7924	1787
Ctrl_1_GCCCCTGGTCAA	7830	1836
Ctrl_1_ATCCCGCCGGGT	7314	1891
Ctrl_1_TCCCCAGAGATC	7280	1937
Ctrl_1_ACCGGACCTAAG	7677	1711
Ctrl_1_GTGGTTTCTCGA	7845	1870
Ctrl_1_GAGTACATACAG	7141	1795
Ctrl_1_CCATGATCCAGC	7760	1794
Ctrl_1_GATATCACTATC	7157	1996
Ctrl_1_ATCCCGTCAGTT	7649	1906
Ctrl_1_TGATGCCCGTCC	7770	2107
Ctrl_1_GTGCCTCATAGT	7377	1725
Ctrl_1_CCTAGTAGACTA	7707	2044
Ctrl_1_TTCACAAGCTGT	7464	1791
Ctrl_1_CGTGCGTAGAGC	7197	1861
Ctrl_1_ACGCGTAAATGG	7632	1920
Ctrl_1_ACTCGCCCCCAT	7662	1714
Ctrl_1_CTACGCCCCTAT	7474	1896
Ctrl_1_AACGAACTGCCC	7860	1907
Ctrl_1_AACCACCTGGGA	7611	1816
Ctrl_1_ATGATAGGTGCC	7353	1852
Ctrl_1_ATACTAGTGAAC	7344	1795
Ctrl_1_AAGGCTTAACAG	8007	2089
Ctrl_1_TAGCATTGCGTT	7117	1942
Ctrl_1_AGGGAGCGCTTG	7442	1902
Ctrl_1_CGATCGAAGCGC	7503	1646
Ctrl_1_AAATACTACGCT	7110	1777
Ctrl_1_GAATTCGGTCGC	7173	2095
Ctrl_1_CGATCGTGTACA	7425	1776
Ctrl_1_TGGCTGTGCCGT	7340	1991
Ctrl_1_GCTCGGCCAGCA	7581	1716
Ctrl_1_TTACCTCGTACA	7078	1906
Ctrl_1_ACGTAGTTCGTA	7276	1740
Ctrl_1_CCAAGTCAAGCC	7470	1714
Ctrl_1_CCGGGAACGCTC	7585	1884
Ctrl_1_CCGTTTCGGACA	7308	1760
Ctrl_1_CTTAGGAACTCC	8853	1866
Ctrl_1_TGAGGCTTATAC	7213	1866
Ctrl_1_ACGCCAATTCAT	7416	1760
Ctrl_1_GTCAGGCCTGAC	7747	1480
Ctrl_1_CATATAGAGTCC	6813	1671
Ctrl_1_TATGGCCCGGGA	7039	1791
Ctrl_1_CCACCTAAGCAC	7386	1697
Ctrl_1_CCCCGAGGCTTC	7270	1745
Ctrl_1_CGGAGCACGAGA	7106	1944
Ctrl_1_ACGACAGAGCTC	7049	1845
Ctrl_1_GCCCATTCTTAT	7449	1842
Ctrl_1_GATCGGAGCCCC	7114	1772
Ctrl_1_TGGAATCAATTG	7062	1792
Ctrl_1_ATGCTTCCTGGA	7279	1643
Ctrl_1_CGTCTAAGTCCG	7401	1668
Ctrl_1_TTTAGACGCTCT	6859	1691
Ctrl_1_TGTACTAACCAC	6998	1754
Ctrl_1_TGATGACACGTG	7012	1839
Ctrl_1_CACGACCGTAAG	6952	1824
Ctrl_1_GAGTTCGCCCTC	7108	1729
Ctrl_1_CGTTCTCATAGC	6802	2015
Ctrl_1_GCGCCGTTGATT	7532	1722
Ctrl_1_CCACCCCATACG	7363	1764
Ctrl_1_GCTACCGACGGG	7135	1678
Ctrl_1_GATTGTTAGTCC	6773	2041
Ctrl_1_TAGTTTCGGCCC	6746	1761
Ctrl_1_CTGTTAACATGG	7159	1813
Ctrl_1_CCGTCCTAAATG	7069	1768
Ctrl_1_TCTTTCATCATA	6563	2046
Ctrl_1_AGACTTTTCCTG	6915	1767
Ctrl_1_GCCCATCGTCCT	7056	1718
Ctrl_1_CTCTCCTCACTC	6999	1814
Ctrl_1_TCCAGCACTTCA	6724	2054
Ctrl_1_GATTCTTCACAA	6884	1986
Ctrl_1_AATCACCGAGAC	7424	1871
Ctrl_1_CGCAAGTTCGCA	7450	1827
Ctrl_1_CCATACATAGCG	6309	1896
Ctrl_1_ACGACTCCTTTG	7016	1764
Ctrl_1_CTCGGAACACCG	7067	1635
Ctrl_1_TGATGCTGCTGG	6931	1962
Ctrl_1_TCGAACTCCCAC	6895	1677
Ctrl_1_GTTTTAGAGGTT	6860	1685
Ctrl_1_GCTGGTGGACCA	7182	1645
Ctrl_1_CTCCTCAGGATA	6903	1737
Ctrl_1_TGTGCACGAGGT	6451	1661
Ctrl_1_TCGGCGTCACTT	7003	1626
Ctrl_1_GGGATTTTGTCT	6757	1915
Ctrl_1_CCCGGTAATGCT	7236	1644
Ctrl_1_TCCAATCCACCT	7495	1632
Ctrl_1_AATTCAACTGGG	7376	1850
Ctrl_1_TAAAGACCCGTC	6726	1870
Ctrl_1_GGCACCTGCGCA	6886	1629
Ctrl_1_GAGCCTCGGTGG	6977	2045
Ctrl_1_TCAAAGCGAACA	7136	1557
Ctrl_1_GTTAGTTGAGGG	6393	1825
Ctrl_1_CACACAGCATTT	6955	1766
Ctrl_1_ATGGCTGGTCAG	6263	1713
Ctrl_1_CCCAAGGGGAGT	6946	1584
Ctrl_1_AAGTTGGGTACT	6987	1779
Ctrl_1_CCGATAAGAGAC	7061	1922
Ctrl_1_TGCACCCTCGTT	6558	1578
Ctrl_1_CGGACACCTTGG	7128	2024
Ctrl_1_TAGTGTCCGGAC	6570	1875
Ctrl_1_CGCGGCTGCTCT	6974	1753
Ctrl_1_TCTCATCTTTAC	6215	1731
Ctrl_1_AGGTGCTTCTTT	6616	1645
Ctrl_1_CAAAACATTTGC	7032	1657
Ctrl_1_ACTGGAATATCA	6786	2038
Ctrl_1_GAGAGCCATATC	6947	1805
Ctrl_1_ACACTCCATTTT	6739	1801
Ctrl_1_GATACCTGACGA	7553	1987
Ctrl_1_GGCCACTGGGTA	6768	1787
Ctrl_1_TCCAATAACACC	6712	1888
Ctrl_1_CGCATCACCGTG	7116	1652
Ctrl_1_AAGGTGACTGCT	7168	1736
Ctrl_1_ACTTTAGTAATC	6294	1915
Ctrl_1_GTGGACTGAGCA	7143	1603
Ctrl_1_CTACAGTCGCGT	6350	1542
Ctrl_1_TCATCCTGTGAA	7351	1682
Ctrl_1_ACCTCAACCTGT	6824	1649
Ctrl_1_AGAAGCAGTTAA	7205	1737
Ctrl_1_GTGCCCGACAGA	6838	1648
Ctrl_1_CTAATGCCCTTA	7719	1484
Ctrl_1_TAAGTTAGACAC	6858	1564
Ctrl_1_GGGGTGGCTATC	6935	1698
Ctrl_1_GCACTAACTGCG	6593	1590
Ctrl_1_CTACTGTTTGTC	6798	1947
Ctrl_1_ACGCACAAGCGA	6923	1866
Ctrl_1_CGAATTGCGCCT	6838	1844
Ctrl_1_AACATACAAGAC	6774	1525
Ctrl_1_GAACGGTACACG	6837	1754
Ctrl_1_TCACTACCAAAA	6709	1767
Ctrl_1_GAACAATACCTG	6629	1592
Ctrl_1_CTGCGGCGATTT	6927	1650
Ctrl_1_AGGACTTCTCGC	6534	1641
Ctrl_1_GACGATTTACTG	6691	1822
Ctrl_1_TCGATAACGCCT	7274	1703
Ctrl_1_GTGTAAAGCAGC	6534	1803
Ctrl_1_GCGACAACCTTC	7144	1593
Ctrl_1_ACCAAAAATTTC	6515	1759
Ctrl_1_CCTATTCATCGT	6543	1788
Ctrl_1_CGTCATTTGTGC	6388	1780
Ctrl_1_AAACTCGAAGAT	6571	1608
Ctrl_1_GTCAGCTTGTAA	6605	1683
Ctrl_1_AAACCCCCGTCA	6163	1722
Ctrl_1_CCGATAGTAAGC	6578	1571
Ctrl_1_GCAGTCGTCGAC	6590	1559
Ctrl_1_ATGCATACGACT	6577	1729
Ctrl_1_GACATGCCCAAC	6405	1520
Ctrl_1_CAGAGCACATCT	6419	1742
Ctrl_1_TGTAGTCGTTGG	6302	1717
Ctrl_1_TTCAATAGGAAC	6220	1955
Ctrl_1_GATCCCTTTCAG	6653	1557
Ctrl_1_GTAGTGCGGTTC	6391	1836
Ctrl_1_GCCCACATTAAT	6344	1430
Ctrl_1_GTGTCGAAGGCC	6461	1784
Ctrl_1_GTATATTTGCGT	5843	1774
Ctrl_1_CCCCTACGACCC	6231	1614
Ctrl_1_TCATCCTTGTCA	7245	1591
Ctrl_1_TGCCGATTAGCC	5881	1542
Ctrl_1_GGGTTGCTAGAT	6834	1553
Ctrl_1_CGTGACATCCTT	6303	1682
Ctrl_1_CTCTCGCGTCCG	6645	1713
Ctrl_1_GCATGCACGGAC	6776	1815
Ctrl_1_GATTTCTGTCAC	6146	1535
Ctrl_1_ATAGCACGGGCA	6684	1763
Ctrl_1_GAGTTGAGTCGC	6169	1583
Ctrl_1_CGCGTTCCGACA	6334	1607
Ctrl_1_ACCCGGCCCACG	6673	1686
Ctrl_1_GGGACCCGGATC	6506	1677
Ctrl_1_GTTACTAGTCGA	6250	1639
Ctrl_1_ATTACCGGTAGT	6945	1809
Ctrl_1_AAGATGAAGCGC	5648	1686
Ctrl_1_CACTTGCTGATC	6936	1761
Ctrl_1_GCGATGTAGATC	6277	1634
Ctrl_1_CCCTTACACATA	6411	1775
Ctrl_1_TTGTGCCCTTCA	6545	1753
Ctrl_1_GGGATATCGCTC	6104	1644
Ctrl_1_TCGTATGCGAAA	6804	1813
Ctrl_1_GATTTGCGGTAA	6129	1646
Ctrl_1_CTCGCGGGCGTA	6119	1586
Ctrl_1_TCACAGACTCCC	6230	1757
Ctrl_1_CCGAATCTGAAC	7308	1530
Ctrl_1_AGTTCCTGGGTA	5909	1701
Ctrl_1_TAAGAGCAAAGA	5929	1710
Ctrl_1_CAGGCTTTGCTC	6600	1499
Ctrl_1_GGGATAAGGGTT	5670	1722
Ctrl_1_CGTGGCCATTAC	6014	1599
Ctrl_1_TATGGACCTTGT	6282	1752
Ctrl_1_TATTCAGATGGT	5510	1844
Ctrl_1_GCCTGGTTTCGC	6439	1558
Ctrl_1_CCCCTGCCACAG	6256	1605
Ctrl_1_CACGTGTGTACC	6040	1646
Ctrl_1_CCCGTACGCAGG	6217	1526
Ctrl_1_GCGTGAACGGAA	6733	1721
Ctrl_1_CTCTCAATCATG	6072	1699
Ctrl_1_GGTTTATGCCTT	6089	1502
Ctrl_1_GCATAGCTGTTA	6306	1627
Ctrl_1_CTACTGAACCAG	6243	1434
Ctrl_1_AGTGCAGTTTGA	6318	1401
Ctrl_1_TCCCGGCGCATA	6184	1629
Ctrl_1_ACGAGATAACCC	6083	1612
Ctrl_1_CCCAGACTATTC	6163	1695
Ctrl_1_TACTCCGACACC	6137	1538
Ctrl_1_TCGAAATATGTC	6529	1681
Ctrl_1_AGGCGCTCGACT	6049	1562
Ctrl_1_CGGGACGTGCGG	5960	1566
Ctrl_1_CTACGCCCGGTG	6189	1396
Ctrl_1_TGCCATCCATAT	6062	1423
Ctrl_1_CTGGGGCCCCTT	5878	1598
Ctrl_1_CGGGGCTTGTTT	6263	1509
Ctrl_1_GTCTGCCCGTAA	5822	1496
Ctrl_1_AACGTTTTTAAG	6214	1634
Ctrl_1_CATTCACAATGT	5797	1840
Ctrl_1_CGCTTCCGCGTT	5998	1718
Ctrl_1_CAATCATAGAAC	5927	1377
Ctrl_1_CATGATTCATGT	5798	1515
Ctrl_1_TCACCCGCATGA	6566	1533
Ctrl_1_GATGGTTGGTCA	5985	1599
Ctrl_1_GGCAATGGTGAT	6110	1627
Ctrl_1_GCGTCAATTGAT	5820	1475
Ctrl_1_TCTCTCGGCAGA	5653	1534
Ctrl_1_GAGGGACTGTAA	5791	1535
Ctrl_1_TTTGCGGATAGC	6094	1791
Ctrl_1_CGAAAAAGCGGT	6097	1510
Ctrl_1_CAAACTGATGCG	6397	1724
Ctrl_1_AAGGGACGGCGT	5867	1521
Ctrl_1_ACGCACTTCGTG	6014	1799
Ctrl_1_ATGCCTGGATAC	5821	1470
Ctrl_1_GGCGATTGGTAA	5475	1558
Ctrl_1_GCCGACCTTTAT	5951	1613
Ctrl_1_GTCACTACGAGT	5810	1686
Ctrl_1_CCCATAACGCTC	6131	1442
Ctrl_1_AGATCCACGCCA	5577	1649
Ctrl_1_CTTTCGTATGAT	6067	1517
Ctrl_1_TGGATTCCGCCA	5630	1546
Ctrl_1_ACCATGGCTGAT	5765	1578
Ctrl_1_CCCGAAAGGCGC	6191	1598
Ctrl_1_TGATTCATAAGT	5899	1611
Ctrl_1_TGTAAAGCTAAA	5757	1653
Ctrl_1_CCCCGGCGTAAC	5913	1482
Ctrl_1_CGGGTGCAGATG	6000	1612
Ctrl_1_GGCTATACGTAG	5560	1638
Ctrl_1_AATTGGAGCAGA	6586	1722
Ctrl_1_GGCTCGACATAC	5551	1633
Ctrl_1_AAGGTTGCCGCC	5689	1771
Ctrl_1_CGACCTGGATAT	5650	1789
Ctrl_1_AAATTGCACCGG	5884	1409
Ctrl_1_ACACATAAACTC	5961	1394
Ctrl_1_GTTTTGGAGATT	5680	1644
Ctrl_1_GAGAGCGTCTTT	6139	1638
Ctrl_1_TACCTGTACCAG	5402	1635
Ctrl_1_ACAATACACGCC	5637	1753
Ctrl_1_TTAGCCGAAGCA	5840	1695
Ctrl_1_CATTGTGTCCCC	5702	1397
Ctrl_1_TAACCTGTGCCA	5725	1487
Ctrl_1_CTGACTCACATG	5825	1478
Ctrl_1_ACTAATTTTGCG	5447	1612
Ctrl_1_GAGTCTCGCACG	5657	1493
Ctrl_1_GCTATGTCCTCT	5605	1665
Ctrl_1_TCTGCACATGAC	5673	1585
Ctrl_1_CAGCCGTTGTTC	6277	1532
Ctrl_1_AAGAGGATTTGC	5671	1560
Ctrl_1_TTGATGAGCATT	5535	1511
Ctrl_1_AAAAGCGCATGC	5458	1530
Ctrl_1_GTTGCTGGGCTC	5438	1667
Ctrl_1_TGGGCCGCGTGT	5587	1484
Ctrl_1_CCTATACGAACG	5435	1519
Ctrl_1_CAAGATCTTTAC	5317	1503
Ctrl_1_CGCTACAGCCGG	5938	1420
Ctrl_1_CACCACAATGCG	5474	1382
Ctrl_1_GCGAACTAGGGA	6287	1563
Ctrl_1_CCTTGAAAAGGT	5207	1515
Ctrl_1_TGGAAGTCCTAA	5365	1506
Ctrl_1_GTTCCCGGGGGA	5762	1602
Ctrl_1_GCAGCCTCTTTT	5742	1677
Ctrl_1_ATAGCTATTGCC	5845	1608
Ctrl_1_ACCTTGCTCTAA	5595	1540
Ctrl_1_GCTGGCCTTCTG	5683	1540
Ctrl_1_CTACGATAACCT	5478	1546
Ctrl_1_TCCGGACCCGGA	5760	1541
Ctrl_1_TTAGACTCCTGC	5247	1355
Ctrl_1_ATCGCCGTGCAC	5485	1527
Ctrl_1_CAGTACCCTCCT	5732	1605
Ctrl_1_AGGATTGATTTC	5724	1381
Ctrl_1_ATATCCTCAGCG	5424	1629
Ctrl_1_TGGGTCTAGCAG	5482	1506
Ctrl_1_AAGTCCTATAGA	6048	1371
Ctrl_1_AGTGTGCTACTT	5255	1535
Ctrl_1_GGGATAGGGGAA	5551	1702
Ctrl_1_GTTGTGATAACC	5736	1633
Ctrl_1_GAGGAGACATAG	5928	1758
Ctrl_1_GATCACAACGCA	5652	1434
Ctrl_1_GGAAGCGTCCCG	5658	1720
Ctrl_1_CTCCGCATATAC	5248	1406
Ctrl_1_GCTTTCGTCCTT	5196	1569
Ctrl_1_CATATCACTAAC	5563	1480
Ctrl_1_ACAGATCGCGTA	5213	1404
Ctrl_1_AGGGCACCATTT	5759	1512
Ctrl_1_AGCACGCTTAGT	5652	1528
Ctrl_1_CCAGCGGTTCTG	5593	1368
Ctrl_1_ATAACGGACGAG	5435	1469
Ctrl_1_TCCCCGCAAGAT	5255	1302
Ctrl_1_GGATTGCGGTTG	5103	1576
Ctrl_1_CAGAGGGGCTTA	5252	1643
Ctrl_1_CCACCATCGCGC	5732	1500
Ctrl_1_CATCGTGATGAA	5883	1593
Ctrl_1_TTGCGCACGTAG	5603	1578
Ctrl_1_GGATCAAAGCGC	5391	1450
Ctrl_1_CAGGCTGTCCTC	5384	1457
Ctrl_1_GCGCAGACGTTT	5492	1349
Ctrl_1_GGATCCCACAGT	5305	1509
Ctrl_1_TGAGGCGACCAA	5485	1431
Ctrl_1_TAGGCGGTCGTC	5339	1542
Ctrl_1_TACGCAGGATCT	5400	1644
Ctrl_1_GGCGGGGGTTTA	5338	1722
Ctrl_1_GATCTTGTCATA	4917	1537
Ctrl_1_CCCACGATATAT	5371	1417
Ctrl_1_ACGCCGAATTTA	5379	1444
Ctrl_1_AGCGTTGACCTC	5261	1403
Ctrl_1_GGAGCTAGTCGC	5365	1468
Ctrl_1_ACACGCCTCAGG	5299	1387
Ctrl_1_CTCTCGTGGAAA	5700	1468
Ctrl_1_GCATCAGAATAA	5406	1553
Ctrl_1_GTAACGAACTGT	5493	1494
Ctrl_1_CGACAGGATAGT	5592	1420
Ctrl_1_CATTCTCCTCCC	5111	1463
Ctrl_1_TAAGCTTTGCAC	5166	1460
Ctrl_1_ACTGTCCCTGAT	5273	1587
Ctrl_1_TCACTACGCAAA	5465	1581
Ctrl_1_TGATACACTATC	5830	1305
Ctrl_1_ACGAGACACAAG	5162	1395
Ctrl_1_AATCGAGGCAAT	5544	1403
Ctrl_1_CATGAGCACGTG	5718	1592
Ctrl_1_TATGGATTCGTG	5100	1324
Ctrl_1_TCCCGAAACAAT	6086	1475
Ctrl_1_CAAATTGCGAGT	5530	1569
Ctrl_1_AGCTCTAAATCA	5653	1310
Ctrl_1_CGTTCTAATATG	5157	1351
Ctrl_1_GAGTCACGTTCA	5299	1392
Ctrl_1_ACTCTGGTTCAA	5441	1523
Ctrl_1_TAGTATCCAGTT	5216	1542
Ctrl_1_AAAGGCCTGAAT	5289	1307
Ctrl_1_ACCACTATCAAC	5267	1471
Ctrl_1_CGAATAGTTACC	5686	1105
Ctrl_1_AGCGCACCTTAC	5216	1524
Ctrl_1_CTTCTTCCAGAT	5010	1448
Ctrl_1_ATGGCGCCATTT	5293	1437
Ctrl_1_GTGGGCCACGTG	5289	1478
Ctrl_1_TTCTTACGCCTG	5061	1484
Ctrl_1_AGCCCCCTAAAA	4930	1514
Ctrl_1_GATGCTTTATCG	5485	1564
Ctrl_1_TGCTCGGCCAAC	5197	1426
Ctrl_1_TATGTTTTACGC	4666	1467
Ctrl_1_CCACGAATCTGA	5893	1522
Ctrl_1_TCCCGCAAGGTT	5486	1569
Ctrl_1_GTCCGTTAGGCA	5050	1467
Ctrl_1_CGCTCATAACCA	5299	1665
Ctrl_1_CTCAAGCACGAT	5218	1563
Ctrl_1_ATGCAATGCCGG	4943	1326
Ctrl_1_CCAATAAGCATC	5267	1669
Ctrl_1_CGCCATCCGCAA	5099	1385
Ctrl_1_TAGCCACGCGCA	5340	1554
Ctrl_1_TAGTCCCACAAC	5248	1388
Ctrl_1_CGTCTATAGTCA	5652	1253
Ctrl_1_TTCCTAGCCTAA	4988	1511
Ctrl_1_CTCAATTAGCCA	5106	1349
Ctrl_1_GATGCAACCATA	4987	1424
Ctrl_1_ATGAGAATACGA	5187	1755
Ctrl_1_TAGCAGTCGCAA	5197	1428
Ctrl_1_ATGGCTAAACGA	5357	1218
Ctrl_1_ACTATTCTCATC	4831	1545
Ctrl_1_TTTAGCACAGTC	4774	1169
Ctrl_1_CAATGCCACATA	5560	1343
Ctrl_1_CCTCTGTTATGC	4880	1308
Ctrl_1_ATAGGCGACGTA	5051	1308
Ctrl_1_ACCTTCCATGTC	5109	1314
Ctrl_1_ATGTCCGGGCGG	4749	1351
Ctrl_1_GACTGCTGTACA	5340	1267
Ctrl_1_GGATAAGAGTTT	5171	1545
Ctrl_1_TAATCGAGTACC	5102	1410
Ctrl_1_TCGTGCTTATCA	5169	1376
Ctrl_1_GGGCGATCTCGG	5261	1563
Ctrl_1_GGATAGAGATGT	5062	1713
Ctrl_1_TCACCTCCGGTG	5511	1504
Ctrl_1_CACCCGATGTAG	5098	1428
Ctrl_1_CCTGGTATCAAA	5204	1409
Ctrl_1_TTGGCACTAATT	5153	1373
Ctrl_1_TGCCATGTAACA	5145	1316
Ctrl_1_TGCCGGGAATTT	5442	1352
Ctrl_1_TCACTTTCTGAC	4692	1403
Ctrl_1_CTTCACCAATAC	5385	1505
Ctrl_1_GGCGGAGTTTTA	5166	1322
Ctrl_1_CAAACCGTCTGC	4891	1529
Ctrl_1_ATTCGTTTCTGC	4765	1475
Ctrl_1_CGAATGAAGTAT	5459	1364
Ctrl_1_CCACGACGTTAA	5027	1339
Ctrl_1_ACACTCAATGGA	4741	1514
Ctrl_1_CGTGCCCTAATG	5806	853
Ctrl_1_AGGGTTAAGTTG	4704	1560
Ctrl_1_CTCGTAGGGTGG	5032	1375
Ctrl_1_GATCCCTCCTCT	4925	1378
Ctrl_1_GCTGATCGATAC	5397	1564
Ctrl_1_ACTCGGCCTATT	4838	1367
Ctrl_1_CTCTAAAGATTG	4897	1406
Ctrl_1_GGAAATAACCGC	5319	1474
Ctrl_1_GTGCCTCGGTAT	4866	1385
Ctrl_1_GCACGAGACCAG	5019	1438
Ctrl_1_TTGTTCACATAC	4624	1436
Ctrl_1_CGCCATCTTTTC	5205	1498
Ctrl_1_TCAACAAGGAGC	5478	1468
Ctrl_1_GCCGACCCCTGG	5026	1369
Ctrl_1_CCTTACGTTACT	5253	1357
Ctrl_1_TGCATTCGTAAT	4886	1424
Ctrl_1_TTGACGAATCAT	4720	1385
Ctrl_1_GAGTGTAGACAT	4824	1506
Ctrl_1_TCCGAAACAAGG	4982	1418
Ctrl_1_GTTCGACATTAC	4905	1388
Ctrl_1_CGTCATTGTCGT	4979	1537
Ctrl_1_AAATCGTGCGTT	4677	1282
Ctrl_1_ACATTTATGTGA	4535	1507
Ctrl_1_GACGGGGCTTAG	4921	1398
Ctrl_1_GTTGACCACCCG	4943	1503
Ctrl_1_AACTAGATGGCC	5095	1475
Ctrl_1_CAAACGAATTCA	4926	1303
Ctrl_1_TCCGAGCTCGCC	4885	1130
Ctrl_1_CTGTTGGAATGG	4738	1391
Ctrl_1_CCCGCGGTGGTA	4838	1464
Ctrl_1_TGCTCACCATAG	4829	1234
Ctrl_1_GTGAACAAAGCG	5044	1332
Ctrl_1_ACCCCGTATTAG	5350	1233
Ctrl_1_GGACGTAGTACA	4956	1480
Ctrl_1_GGTTGCGCATTT	4581	1294
Ctrl_1_GCCCTAAGCTAG	5010	1405
Ctrl_1_AAGATCGAATTG	4649	1399
Ctrl_1_CCAAAGTAAGTT	5023	1163
Ctrl_1_CCCTTAGATGGA	4738	1430
Ctrl_1_CTTAATGAGCCT	4640	1384
Ctrl_1_ATAGCACGTAGC	4636	1267
Ctrl_1_ACGGTCACATAT	4877	1503
Ctrl_1_GTATGTCTTGGG	5559	1301
Ctrl_1_CCCGAGTCACAA	4873	1429
Ctrl_1_TAGTCTACCGGA	4959	1428
Ctrl_1_CCCATACCACAG	4747	1391
Ctrl_1_CCTATCTCACCC	4674	1369
Ctrl_1_GAATCCCGCGCA	4810	1354
Ctrl_1_CTGACTAGCGCA	5011	1286
Ctrl_1_GGGCTTCACATG	4816	1457
Ctrl_1_ACTTGAAACCGC	4797	1373
Ctrl_1_AGCCACCGGAGC	4987	1364
Ctrl_1_CTTTCCGAGATT	4517	1461
Ctrl_1_CAAGTACCAGAG	4737	1363
Ctrl_1_ATATCGCCTGTT	4854	1496
Ctrl_1_ATTCCCCCGCCT	5020	1176
Ctrl_1_GCGACTTACTCC	4886	1468
Ctrl_1_TAGAGTGGTGCT	4799	1283
Ctrl_1_GCTTCGTAGCGC	4823	1375
Ctrl_1_GACGCTGGATGT	5178	1384
Ctrl_1_CTTCTGCAGGTT	4979	1333
Ctrl_1_CCCCAGAGCCCG	4799	1251
Ctrl_1_CCTGTCCACGAG	4877	1346
Ctrl_1_CCCGTGGTAATT	4522	1498
Ctrl_1_GATCTTGAGAGA	4583	1351
Ctrl_1_CGGACAGAGCAG	5047	1383
Ctrl_1_GTAGGCCAGACA	4802	1334
Ctrl_1_ATGAAGTCAAGT	4792	1220
Ctrl_1_CACCGTTAGACA	4878	1570
Ctrl_1_AACGCAGCTGTT	5149	1277
Ctrl_1_ACTGAGGGTCTA	4561	1382
Ctrl_1_CCACCTCATCTC	4375	1294
Ctrl_1_CCCAAGGAGGAG	4999	1300
Ctrl_1_AGACTAAACGTA	4765	1419
Ctrl_1_GTGTCATGGGGC	5154	1261
Ctrl_1_GTTCTAACCGAA	4761	1226
Ctrl_1_CAACCCAGAGAC	5428	1135
Ctrl_1_CTCAGTTACAAT	4707	1460
Ctrl_1_GAAGCCTACGCG	4500	1315
Ctrl_1_CGTCTTTGATGA	5030	1278
Ctrl_1_GGTCGCCCTTCA	4624	1256
Ctrl_1_AAACGCTAACCG	4825	1346
Ctrl_1_GGTACTAGAGAT	4540	1374
Ctrl_1_CAATCTGCCCAT	4941	1532
Ctrl_1_GTCTCCTCGAGG	4846	1320
Ctrl_1_TGAGGCGGCTTT	4576	1275
Ctrl_1_CAAGCACCTGTG	4769	1258
Ctrl_1_TTTCCCCGGGTC	4307	1240
Ctrl_1_CCATTTGGATAT	4810	1316
Ctrl_1_GCACTGCACAGA	4759	1511
Ctrl_1_GTCTTGCGTCCG	4683	1379
Ctrl_1_GAAATTTGAACA	4649	1272
Ctrl_1_TGACCCAAGGCC	4774	1370
Ctrl_1_CTCTAATACACC	4578	1325
Ctrl_1_TTTATGTGTGCA	4369	1374
Ctrl_1_CGTCCGCGCACC	4756	1340
Ctrl_1_ACCCCAACTTCA	4855	1323
Ctrl_1_CTCGTTACGAAA	4503	1239
Ctrl_1_CTTACTGGAAGG	4801	1366
Ctrl_1_ACGTCCTGTGCC	4759	1183
Ctrl_1_GCCGGGTGCCCG	4674	1246
Ctrl_1_CGGACCATGATA	4887	1302
Ctrl_1_TGGACACAGACG	4495	1328
Ctrl_1_CGCGCGCATGAA	5001	1133
Ctrl_1_ATCTTGATTTTT	4578	1160
Ctrl_1_AGGGTAAATCCG	4582	1529
Ctrl_1_TACGGGAATTGG	4413	1323
Ctrl_1_AACCCCCCTCAT	4206	1186
Ctrl_1_TAGGATGTATAA	4830	1456
Ctrl_1_CGACACTCTCTG	4548	1526
Ctrl_1_TAGCTGAGTCCG	4472	1202
Ctrl_1_TCTTTGCCGTGC	4283	1327
Ctrl_1_CTTTCTAGATTG	4596	1128
Ctrl_1_CACGTGGTGTAT	4560	1315
Ctrl_1_GGAGCTCAATAT	4639	1272
Ctrl_1_ACGGCTAGGTAG	4460	1319
Ctrl_1_AAAAAACGGATT	4512	1114
Ctrl_1_AAGCAATAGGTA	4294	1296
Ctrl_1_TTCGTGAAAGCC	4464	1549
Ctrl_1_CAGCCAAACCAC	4714	1193
Ctrl_1_GATGAGTGAAAA	4628	1359
Ctrl_1_CCTTAAACGCCA	4274	1428
Ctrl_1_GAAACCGTTTCC	4793	1317
Ctrl_1_GCTCTCGCGCTG	4380	1277
Ctrl_1_CCGGGGTTCGGG	4478	1270
Ctrl_1_AACCGGGCCCTT	4699	1211
Ctrl_1_CCCGTTGATCCA	4194	1399
Ctrl_1_AGCAGCAGAAAG	4572	1261
Ctrl_1_CGCTGAACTGGA	4589	1295
Ctrl_1_AGTCCAGCTTCG	4457	1192
Ctrl_1_GGACCTTTCTAC	4224	1339
Ctrl_1_ACGAAATACCAT	4239	1419
Ctrl_1_CACGGTAAGTAA	4524	1345
Ctrl_1_ACGGCGTGCTGA	4470	1351
Ctrl_1_TCGTGATATGCC	4380	1296
Ctrl_1_GTATTATGGTTG	4634	1293
Ctrl_1_TCGGACAACACC	4631	1330
Ctrl_1_GCAGAAGCCACA	4668	1320
Ctrl_1_TCGGATGATTCG	4590	1321
Ctrl_1_ACCTCCGCACCG	4285	1310
Ctrl_1_ATATAGCTGTCG	4311	1394
Ctrl_1_ACTTCAGAAGCT	4188	1367
Ctrl_1_CAGCCTGGTGAA	4697	1383
Ctrl_1_TTGCGCGCTTCA	4269	1392
Ctrl_1_GGCACCTGCATA	4502	1264
Ctrl_1_CAGATGTTCTCA	4372	1271
Ctrl_1_CGCGGTCTACGG	4854	1415
Ctrl_1_TCACGCGCCGGC	4455	1302
Ctrl_1_GCGACAAATCTT	5083	1337
Ctrl_1_AGCCTGATCAGA	4318	1293
Ctrl_1_GACACTCATATG	4287	1236
Ctrl_1_TGCTTTACGTCC	4058	1206
Ctrl_1_AAGTCGGTAGCG	4730	1175
Ctrl_1_GGTAGGCAGAGA	4484	1430
Ctrl_1_GGTCGGGAGATT	5009	1328
Ctrl_1_GCGGTCAGTTAG	4520	1379
Ctrl_1_AACTCTATAGGC	4099	1312
Ctrl_1_TGAGGCGCCCGA	4264	1369
Ctrl_1_TCGGCAGCTTTA	4506	1157
Ctrl_1_ACTGGCGCGAGA	4576	1287
Ctrl_1_CAGCCTGGTCTG	4510	1337
Ctrl_1_TAGTTTTAGTGG	4394	1449
Ctrl_1_TATCTCACGCCC	4226	1358
Ctrl_1_CCAAACGTCAGT	4492	1195
Ctrl_1_CTTACGCACGGC	4456	1245
Ctrl_1_GTGTGAACATCT	4269	1247
Ctrl_1_AAAGATCGTAAA	4183	1142
Ctrl_1_GTAGTGGGCGCC	4055	1286
Ctrl_1_AGCGCCCTTAGC	4433	1217
Ctrl_1_CTTGATATTCTT	4211	1337
Ctrl_1_GTTTGCGCTGCT	4461	1273
Ctrl_1_GTAGGCGAATTG	4241	1182
Ctrl_1_TAGGTTCTCAAC	4146	1301
Ctrl_1_ACCTGGCAGATA	4630	1324
Ctrl_1_TGCTCGACAGAT	4210	1243
Ctrl_1_AGTCTCGAGCCA	4048	1286
Ctrl_1_ACACCAGTGAGT	4468	1301
Ctrl_1_CGAAGACATGAA	4551	1415
Ctrl_1_ATGTATTGTTAT	4142	1322
Ctrl_1_AATAACTCTGAA	4156	1172
Ctrl_1_TTCGCACTCGTT	4284	1134
Ctrl_1_ATAGGCAATCCC	4281	1274
Ctrl_1_CAGAATAGACGT	4309	1282
Ctrl_1_TGGACTCCCTCA	4193	1261
Ctrl_1_ATCGTAAGTATG	4502	1248
Ctrl_1_AGTCCGAATAAC	4642	1154
Ctrl_1_GCAGACTGCGTC	4326	1106
Ctrl_1_CTCCGTACCGCT	4454	1194
Ctrl_1_CCGTAGGGTTGA	4461	1181
Ctrl_1_GTTCGGAGTTGC	4477	1282
Ctrl_1_GGCAGGCAAATC	4722	1259
Ctrl_1_CACTAAGTGTGG	4498	1302
Ctrl_1_TGTTTCTTAACT	3953	1289
Ctrl_1_TCCTACATAGTA	4131	983
Ctrl_1_CGCGCACTGCGG	4270	1203
Ctrl_1_CGTGCGTAAAAG	4578	1249
Ctrl_1_GCGGTTCGCAAT	4257	1264
Ctrl_1_GTGAGACCAGGG	4497	1502
Ctrl_1_CATGAGAGACAG	4388	1224
Ctrl_1_CTGCTGTTGGGC	4223	1244
Ctrl_1_ATTGAGCGGTGG	4217	1322
Ctrl_1_GCGCACTGTGTC	4159	1349
Ctrl_1_AAGTCGAGAGTA	4525	1055
Ctrl_1_GATGCAAACTGC	4222	1295
Ctrl_1_CCGCATTGCTTA	4842	1246
Ctrl_1_CCAAGGGCGCGT	3914	1347
Ctrl_1_ATGCCGATATTG	4103	1157
Ctrl_1_ACCCTCCACTGC	4013	1217
Ctrl_1_TAGACAACCTCG	4242	1262
Ctrl_1_AATGCTTCGGAT	4470	1363
Ctrl_1_GTTCTTTCCAAA	4049	1240
Ctrl_1_CCCCATTGTTAA	4308	1180
Ctrl_1_GGTCAGAGATAG	4047	1368
Ctrl_1_GACTAATGTATG	4269	1075
Ctrl_1_TTGAACCTTGAT	4215	1340
Ctrl_1_GGCTCCGATTAT	4233	1118
Ctrl_1_GGAGTAAAACGC	4135	1131
Ctrl_1_TACCTACGTCAT	4326	1252
Ctrl_1_AGTTTATTCTAC	4442	1236
Ctrl_1_TCGGCTGCGGTG	4192	1329
Ctrl_1_GCCCCACTCGCC	4600	1033
Ctrl_1_GAGGTCTCACAT	3985	1328
Ctrl_1_GCGGCCCTAGGT	4203	1143
Ctrl_1_CGGCACGGCACA	4079	1115
Ctrl_1_GAAAGTGGCCCT	3994	1174
Ctrl_1_GTTGGTCCGAAA	3899	1260
Ctrl_1_AGGGCAAGGAGC	4192	1375
Ctrl_1_TTCATAACAAGA	4527	1211
Ctrl_1_CCCGAAATGTGT	4280	1262
Ctrl_1_GTCCTCTCCAGG	4561	1361
Ctrl_1_GACACCCAGATG	4440	1366
Ctrl_1_GCAATTATGGAG	3966	1278
Ctrl_1_TTGGCGCTCAAC	4030	1274
Ctrl_1_TCTGGAGATATA	4060	1260
Ctrl_1_AACCTACACACC	4014	1174
Ctrl_1_CCTTGAACCATA	4208	1247
Ctrl_1_ACGTCTTCAGCG	4124	1224
Ctrl_1_AGATACAAGGTC	4095	1248
Ctrl_1_TGCTATCCCGCT	4229	1263
Ctrl_1_AGTCAACCGTCG	4208	1200
Ctrl_1_CTCACGATTACT	4325	1074
Ctrl_1_GAGATCGCCAGT	4223	1166
Ctrl_1_GTCCGCTTTTAC	4536	1092
Ctrl_1_CTTTGGGGCGTT	3948	1110
Ctrl_1_CCACCATGCTTT	4556	1156
Ctrl_1_TTGCGCCATAGT	4183	1372
Ctrl_1_CTGTGAAAGTCA	4016	1247
Ctrl_1_GACTATTCCAAT	3884	1290
Ctrl_1_ATAACCTTGTTT	3945	1241
Ctrl_1_TTCAAAAGCGGT	4323	1038
Ctrl_1_GTGAAGCTTCCT	4047	1236
Ctrl_1_GTATATGCGTCT	3863	1137
Ctrl_1_TATGCCACCCGA	4223	1176
Ctrl_1_AGATGCTCTTGC	4266	1233
Ctrl_1_GCACCTTTCACC	4013	1218
Ctrl_1_GCTCAGTTTCCT	4228	1051
Ctrl_1_CTTGTCATGACT	4234	1147
Ctrl_1_AGCTCAAAGCAA	4199	1157
Ctrl_1_AGCATTGGAAAT	3900	1272
Ctrl_1_ACCTCTTCATAG	4090	1224
Ctrl_1_AGAATCGTCCTT	4139	1279
Ctrl_1_TACAAAAGTATA	4379	1244
Ctrl_1_CAAACATCTAGC	4086	1298
Ctrl_1_CCCACCGCCACA	4367	1080
Ctrl_1_GTTCTCCGAAGA	4447	1077
Ctrl_1_TCCCACAAATAG	4288	1269
Ctrl_1_AGCAGGACCAGG	4006	1263
Ctrl_1_GATCGCGAGAAC	4128	1259
Ctrl_1_AGGTCAGGACAG	4362	1076
Ctrl_1_ACGATCCTTGAT	3959	1210
Ctrl_1_GCGATACCGTAG	4024	1229
Ctrl_1_TTGGTAGTGTAA	4065	1263
Ctrl_1_ACCCACCTAGGT	3839	1060
Ctrl_1_TCGAACCACGTG	4134	1108
Ctrl_1_GCGCCTCTTCTA	4109	1349
Ctrl_1_CGCGGACCTTCC	4299	1154
Ctrl_1_ATGGGGTTATGC	3801	1253
Ctrl_1_CCTGTTACATTA	3804	1198
Ctrl_1_GAACTACTCGGA	4020	1214
Ctrl_1_TCTACTGGCGGT	3899	1284
Ctrl_1_GCCTGCAGTTCA	4242	1141
Ctrl_1_GGTTACCTTTAA	3830	1244
Ctrl_1_TATCAACCTACC	3827	1135
Ctrl_1_GTGCGTCATACC	3926	1169
Ctrl_1_GAAATAAACCTT	4069	1204
Ctrl_1_TCCCCCTCGGCG	3894	1385
Ctrl_1_ATGCAGCAACTC	4223	1280
Ctrl_1_CCTCCACCAGGG	3803	1389
Ctrl_1_GCGTAGTGCAAT	3793	1147
Ctrl_1_CTCCACCAGCGG	4225	1199
Ctrl_1_CCAATCTTGGGC	4012	1372
Ctrl_1_CACAGGCTGCTT	4187	1097
Ctrl_1_AGAGCATCGTTT	4200	1056
Ctrl_1_GCCCAGATGCTA	3957	1037
Ctrl_1_CTCTTATCACAC	3705	1128
Ctrl_1_TTGAACCTTCAC	3810	1129
Ctrl_1_GCCGTGGCATAC	4085	1205
Ctrl_1_AACTATCAATTA	3921	1187
Ctrl_1_GATGAGTAACCC	3815	1236
Ctrl_1_AACATAAGGCAG	4128	1184
Ctrl_1_CTTTCGGCCGGT	3913	1180
Ctrl_1_GGGCTGTACTGA	4224	1119
Ctrl_1_GCCAGAGCTCAC	4031	1164
Ctrl_1_CGCAGTGTCGCT	4100	1040
Ctrl_1_GCCTTGATATTC	3997	1146
Ctrl_1_CGGGGCGGTAAT	3974	1033
Ctrl_1_CCCGGAGGCAGT	4125	1307
Ctrl_1_AGAAACCAGCCC	4026	1225
Ctrl_1_TGGGTAAGGCTG	4099	1207
Ctrl_1_CGATCCTATAAT	3921	1094
Ctrl_1_TGCATCGTTGCT	3843	1212
Ctrl_1_CAGTTAGTTAAT	3765	1152
Ctrl_1_CCATACCAATTG	4076	1080
Ctrl_1_GTCCTGTACCAT	3900	1186
Ctrl_1_GTGTACTCTTCA	3910	1359
Ctrl_1_GGTCACGTCATG	3943	935
Ctrl_1_AAAACGACCTCG	3798	1151
Ctrl_1_GCTTAGCTAGGC	3721	1208
Ctrl_1_AGGCCGTGAGTC	4271	1347
Ctrl_1_AGAACGTTAGAC	3817	1172
Ctrl_1_ACAGACTTATGA	4140	1135
Ctrl_1_ACGGACGGCTTA	3843	1170
Ctrl_1_ACAATACTCCTT	3767	1104
Ctrl_1_AGCGTTTACCCG	4063	1047
Ctrl_1_GCAAGTGAGTTT	3940	1175
Ctrl_1_GACCGCGCAGGC	4305	1036
Ctrl_1_AAGTATGAATAA	3984	1084
Ctrl_1_GCCTAAGGGTCC	3805	1137
Ctrl_1_CGAGCATACCGA	4119	1183
Ctrl_1_GTGAGATTGTCG	3567	1255
Ctrl_1_TGGATCAGACTT	3834	1161
Ctrl_1_TACTGACCCAGT	3800	1162
Ctrl_1_GAGTGTACGATA	3809	1037
Ctrl_1_CGGATATCTGAT	3855	1200
Ctrl_1_CCATGCAGACAT	3944	1241
Ctrl_1_TGTCAGCACCGC	3857	1204
Ctrl_1_TAGGTAAGTGCG	3683	1232
Ctrl_1_CTCCCTGCGGCG	3886	1057
Ctrl_1_CATAGAGGCTCC	3760	1147
Ctrl_1_CAGCGTTCCAAA	4133	1238
Ctrl_1_CTTCTGGCGCTG	3597	1123
Ctrl_1_AGCGGGGCTGAT	3885	1203
Ctrl_1_CTATTTAACTGT	3611	1155
Ctrl_1_TCCTATTCTATT	3824	1088
Ctrl_1_CTGGGTGTACCA	3638	1221
Ctrl_1_ATAACTAGGCGT	3719	1014
Ctrl_1_GTGTGTCGAAGC	3747	1152
Ctrl_1_ATCGGCCTTGAG	3842	1084
Ctrl_1_CATGTGTTTTTA	3537	1299
Ctrl_1_ACGGGCATCCGG	3583	1114
Ctrl_1_CCCTTTCGACGG	3820	1037
Ctrl_1_CCGCGACCGAAT	3993	1178
Ctrl_1_GTTCAAGAGGCG	3806	1118
Ctrl_1_CCCATAGTATTG	3729	1172
Ctrl_1_CGTATGACGCCG	3550	1124
Ctrl_1_CATTTACGCCCA	3776	1168
Ctrl_1_CGCCAGGTAGAA	4149	1095
Ctrl_1_GTGGTCGATCAA	3519	1046
Ctrl_1_ACATTTCATAAT	3320	1251
Ctrl_1_CTAGCGAGAGAT	3822	1152
Ctrl_1_TCCCATCTTGGA	3744	1057
Ctrl_1_TGTTCTGCCTCG	3816	1102
Ctrl_1_GCCTATACTCAC	3834	1166
Ctrl_1_CATGTTCTGCAC	3687	1140
Ctrl_1_GGTTTCATGACG	3688	1214
Ctrl_1_GGGCACACGTGC	3705	1124
Ctrl_1_TTGTGCAGGCAT	3943	1107
Ctrl_1_TCTACCAACCGG	3518	1140
Ctrl_1_GATTACGGCACA	4094	1149
Ctrl_1_CAAAAATGCCCA	3617	1150
Ctrl_1_ATGGGGCCCCAT	3436	1134
Ctrl_1_TCCTTCCGATTG	4176	1137
Ctrl_1_CCCTACCCTTCG	3542	1280
Ctrl_1_TCTATCACTCCG	3448	1040
Ctrl_1_CTCCAGCACGTC	3870	1031
Ctrl_1_GTCCCGCCCAGA	3800	1094
Ctrl_1_TGAAGTGCGCCT	3541	1107
Ctrl_1_ATTGTATAGTCG	3428	973
Ctrl_1_TGATCGGGCGTC	3779	1015
Ctrl_1_ATCCGAAGCATT	3592	1156
Ctrl_1_TAGCTACAACAG	3983	1166
Ctrl_1_CAAGTTGTAATC	3875	1096
Ctrl_1_GACTGTTTGCTC	3581	1028
Ctrl_1_AATTGCATTTAG	3520	1083
Ctrl_1_GAATATACACTC	3394	1132
Ctrl_1_ATGAACGCATTG	3507	1096
Ctrl_1_GGGAGAGAAGTT	3519	1129
Ctrl_1_TATTCTCGCAGT	3592	1220
Ctrl_1_TACTTGGCTCTC	3679	1067
Ctrl_1_CCTTTCTTTGAA	3633	1108
Ctrl_1_CACTATGTGAAC	3560	1066
Ctrl_1_ATTATCATGACC	3337	1181
Ctrl_1_AGGGCCCCTGTC	3727	1086
Ctrl_1_TAGCCCGTAGGA	3742	1098
Ctrl_1_GAACGCGGGGCC	3787	1138
Ctrl_1_CGCATCGGATAG	3991	1007
Ctrl_1_TGGCAGTGAACT	3826	1178
Ctrl_1_TGTTCACGTGTG	3482	1120
Ctrl_1_AGATAGTTGGCT	3680	1162
Ctrl_1_AACTGCTGAAGT	3866	1113
Ctrl_1_GGCCAAACTATA	3571	999
Ctrl_1_CTAATGACAGTT	3521	1005
Ctrl_1_TATTTCCCGACG	3391	1156
Ctrl_1_CGTCGCTTAGCT	3634	1031
Ctrl_1_CGGCAGGAGGTA	3629	1165
Ctrl_1_TTGTCACTCAGT	3453	1145
Ctrl_1_ATTTCAATGATC	3471	1282
Ctrl_1_TGTACGGACGGT	3815	1205
Ctrl_1_AAGTCACATGGG	3662	1094
Ctrl_1_GACAAAACAGCT	3438	1180
Ctrl_1_GGCCTCCTGAAA	3685	979
Ctrl_1_AGTCTCGGTGCC	3576	1032
Ctrl_1_GCCAATAGTATG	3515	955
Ctrl_1_AGGCAAGGCCCA	3370	1158
Ctrl_1_TTTATCACGAAG	3591	1149
Ctrl_1_CAAGCCACCTCA	3713	1110
Ctrl_1_CTTTACCTCATT	3471	1192
Ctrl_1_AAACGGTTCAGG	3650	1111
Ctrl_1_TGGGGACTCTAC	3460	1096
Ctrl_1_GGTCGGCGCAGG	3514	979
Ctrl_1_ACCATAGTTTAC	3333	1083
Ctrl_1_GTGCTGGCTTCC	3596	912
Ctrl_1_TGCGCTTTTATG	3522	1075
Ctrl_1_TAAAGCCTATTC	3482	1066
Ctrl_1_CGTCACGGGTCG	3696	1098
Ctrl_1_TCTATCTGGACA	3249	1229
Ctrl_1_AGCGCTAGTCCA	3584	1017
Ctrl_1_TAACGCATCGAA	3546	995
Ctrl_1_GTGCTGGGTGGA	3476	1042
Ctrl_1_CTGCGTCTATCA	3389	982
Ctrl_1_GTGGCGACGTAA	3572	1169
Ctrl_1_CGGGCTTCCCGC	3701	1144
Ctrl_1_TGCAGCGTAGGC	3875	1131
Ctrl_1_GCCTTACCTCGG	3458	942
Ctrl_1_ATAGAGGGGACC	3546	1161
Ctrl_1_TCAGCGTCTAGG	3542	952
Ctrl_1_ACTGCGACATGG	3616	1155
Ctrl_1_TGCTCGGCTCGG	3519	977
Ctrl_1_CGCAGATCTAGA	3650	1138
Ctrl_1_TGTATCGAGGGT	3363	1101
Ctrl_1_TGTCCTCCCTCT	3441	1212
Ctrl_1_CTCTAAATTCCG	3442	1124
Ctrl_1_ACCTAGACCCTC	3413	1053
Ctrl_1_GCCCCAAGCGTG	3653	1220
Ctrl_1_CTGTGCATCCCC	3549	987
Ctrl_1_AGCACTCGTTTT	3489	1141
Ctrl_1_AACCTCATGTGT	3373	999
Ctrl_1_AAGCACTCAGAG	3370	1107
Ctrl_1_ATCGGTTCATAT	3221	1104
Ctrl_1_GCCGAGCGGACC	3683	1146
Ctrl_1_GCCCAACAGCGC	3684	1149
Ctrl_1_TGAGCACATCCG	3452	1155
Ctrl_1_ACTCCTAAGACA	3584	1003
Ctrl_1_CGTACCAGACCG	3568	999
Ctrl_1_TAAGCACTAGTT	3414	1004
Ctrl_1_GAATTGATGTCG	3650	1087
Ctrl_1_GAGCTGTGCCCT	3495	1025
Ctrl_1_AACCTAGCATTG	3470	1215
Ctrl_1_GGCCCTAACTAA	3718	1000
Ctrl_1_CGCATGGGCATT	3463	1094
Ctrl_1_CCATTCTAAGCT	3472	1161
Ctrl_1_TTTCGACATTTG	3175	995
Ctrl_1_GTGAACCAGCAC	3384	1209
Ctrl_1_GAGGGACCGACG	3275	1109
Ctrl_1_AAAGCAACTGTA	3596	993
Ctrl_1_CCAACCAAGCGG	3548	1124
Ctrl_1_GTCATACCCGCT	3283	1059
Ctrl_1_AGGTTACCTTCA	3285	1247
Ctrl_1_CACCAAGGTAAC	3579	1019
Ctrl_1_GGTAATCGGATC	3715	1136
Ctrl_1_TATCGATTCCCA	3335	1052
Ctrl_1_TAACACATTATC	3254	1066
Ctrl_1_CTCTCACTCCAA	3362	1120
Ctrl_1_GGCTGACTCGTC	3379	1159
Ctrl_1_CCGATTTATCTC	3576	1151
Ctrl_1_TAAGCATCTTAG	3543	1098
Ctrl_1_CAGGGTGCGAAC	3526	1101
Ctrl_1_CTCAATGCCCTA	3377	1043
Ctrl_1_CTGAAATCGTCC	3463	972
Ctrl_1_GAGATAAACCCG	3362	983
Ctrl_1_GAAGATGCAGGA	3419	1043
Ctrl_1_AGTACACTACCG	3306	1165
Ctrl_1_GAGCAACCTAGC	3602	1052
Ctrl_1_CTGGCTTATTGC	3672	1011
Ctrl_1_CTTCATTTGTGT	3231	1104
Ctrl_1_ACAAGAACTTGG	3186	1204
Ctrl_1_CGGACTAAAAAA	3376	1086
Ctrl_1_TACCAATGCACC	3405	1098
Ctrl_1_TAATTCCAAGAA	3469	1161
Ctrl_1_GGTTTCGGGCTT	3099	955
Ctrl_1_ATTTGGATGTAC	3306	1107
Ctrl_1_GGTGTTACATAG	3312	1024
Ctrl_1_GTTACTCCTGGG	3644	1104
Ctrl_1_AGCCTACCGCAG	3435	971
Ctrl_1_AAGCGGGGTCGG	3301	1147
Ctrl_1_ATGAATAAGTAT	3172	1108
Ctrl_1_CCACCTTTAGCG	3387	1089
Ctrl_1_CTTTTATGGGCG	3241	1064
Ctrl_1_CTTTTTAGAAAT	3247	1023
Ctrl_1_TGTTATGGCCTC	3217	1113
Ctrl_1_CTCATTCATCCG	3242	965
Ctrl_1_TTGTGTGACATT	3362	1092
Ctrl_1_TTCTACGTTATC	3305	1008
Ctrl_1_TTATTGCCCACT	3132	1013
Ctrl_1_ATCGGGCCTCTT	3216	1073
Ctrl_1_GTGGAAGCAACC	3440	1123
Ctrl_1_ACCTTCCGATCT	3285	1094
Ctrl_1_GGTGGGGCCCTG	3276	935
Ctrl_1_TCGGGAACCGTT	3621	1091
Ctrl_1_GCTTAACGCTAA	3677	1010
Ctrl_1_TACCGTGAGCGA	3274	1148
Ctrl_1_TCCCTAATAGCT	3364	1175
Ctrl_1_TCCGAAGCTCTT	3121	1060
Ctrl_1_GGGGCCACACTC	3455	1030
Ctrl_1_ATATCTTGCCCC	3230	1052
Ctrl_1_ACCGGGGACCCG	3525	1165
Ctrl_1_TCTAGCCTGCAA	3282	1074
Ctrl_1_ACGTTGAGCTCC	3262	975
Ctrl_1_GCAGAGGAAGGG	3310	997
Ctrl_1_ATACTCCGGTGA	3227	969
Ctrl_1_CATAGTCATGGC	3226	942
Ctrl_1_CCTGGTAATATC	3300	1026
Ctrl_1_ATACAATATAGT	3090	834
Ctrl_1_CGTAGCTGCGTC	3189	910
Ctrl_1_GGAGTACTGTCG	3220	1037
Ctrl_1_GAGGGGAGATCT	3131	1002
Ctrl_1_CAGTAGGTCACC	3273	928
Ctrl_1_TCTTCTGACGTT	3031	1081
Ctrl_1_GCATGCAGGGCC	3207	1066
Ctrl_1_GCTGGATTCCAT	3254	1144
Ctrl_1_AGGAGCTGTTCT	3337	940
Ctrl_1_GGAATCATAGCG	3277	971
Ctrl_1_GTCGCAATGGGT	3227	922
Ctrl_1_GAGTAGATCCTT	3143	999
Ctrl_1_TTACGAATAGTG	3093	1099
Ctrl_1_ATTCAGGTACAC	3119	1133
Ctrl_1_GCTTCTGTAATA	3018	996
Ctrl_1_TGCTCCTGGGAA	3256	949
Ctrl_1_TTACTTACGTCT	2962	922
Ctrl_1_AATGAATGATGC	3175	1025
Ctrl_1_CTACCCCGCCGC	3338	1016
Ctrl_1_CCAGTTGCTCCG	3221	990
Ctrl_1_GGAATGTGCAAC	3475	868
Ctrl_1_AAACGGCTACCA	3290	1065
Ctrl_1_GCCACCATGTAG	3296	1010
Ctrl_1_TCCCCGACTCTA	3136	1020
Ctrl_1_TATTGGATTCAA	3220	1069
Ctrl_1_AGTGTATTTCTA	3162	892
Ctrl_1_CGCAAGTACAAT	3321	1006
Ctrl_1_GATCTAAGACAC	3167	1077
Ctrl_1_AAATATGTCGTC	3076	1053
Ctrl_1_TGCTGTCACGAA	3053	966
Ctrl_1_GCGTTTGTCGCA	3224	1059
Ctrl_1_CCTTGATTTTCT	3207	1021
Ctrl_1_TACCCAGTTGTG	3045	999
Ctrl_1_TGCAGAGTCGAC	3266	877
Ctrl_1_CATTAGTTTCTG	3143	1114
Ctrl_1_AGGTCCTAAATC	3215	1003
Ctrl_1_GTTAGGCTGATA	3332	829
Ctrl_1_GGGGAAGCTTGA	3213	1039
Ctrl_1_GGGCTGGCTTTG	3241	1036
Ctrl_1_CCCGGTAGTTTT	3296	1046
Ctrl_1_GAAGGGATGATC	3209	925
Ctrl_1_AAGGGGTATGCT	3111	1069
Ctrl_1_GTCTAGACCTTG	3176	1135
Ctrl_1_TCTGGGTTCTAC	3250	1140
Ctrl_1_GACACGTGGTTG	3183	909
Ctrl_1_GCTAGGGCCGTA	3235	998
Ctrl_1_TAGCCCTTCGCT	3370	1004
Ctrl_1_CATCCAATCAGC	3354	913
Ctrl_1_TCCTGTTAGGTC	3267	1169
Ctrl_1_CCAGAGATCAGG	3177	1155
Ctrl_1_TACGCTCCAACT	3339	994
Ctrl_1_CCGAAGTTCAGT	3302	978
Ctrl_1_TGTCGAACCGGC	2981	1025
Ctrl_1_TCACCCTGATTG	3250	1011
Ctrl_1_TAATGGAGGAGA	3076	1026
Ctrl_1_ATATGAGGAGGT	2804	1096
Ctrl_1_AGGGTTGTCCGG	3163	1120
Ctrl_1_CCCGAAGAAGGC	3012	936
Ctrl_1_CCGGCCCAACTT	3360	1014
Ctrl_1_CCTCTGCGCTAT	3124	1159
Ctrl_1_TCCAATCAAACT	3366	1033
Ctrl_1_GCGTGCTTAACT	3164	941
Ctrl_1_CATCAAAAAAGG	3130	1068
Ctrl_1_CCTCAATTCTGA	3077	1004
Ctrl_1_GACCATGGACTC	3112	999
Ctrl_1_GGTTGGTACAGT	3058	1001
Ctrl_1_AAGCTAACGTAA	3041	1010
Ctrl_1_ACTACGTTCCAG	3069	948
Ctrl_1_ACAACGCTCGAT	3093	872
Ctrl_1_GTAGTGGACCTG	3174	878
Ctrl_1_CGCCATACCTTT	3194	829
Ctrl_1_AGTCGAAAAGGA	3067	1057
Ctrl_1_TTTGTCCATGAT	2873	983
Ctrl_1_TATCCGAGAGCG	3011	904
Ctrl_1_TCCTTATTGTAG	3302	1059
Ctrl_1_CACCGTATAACA	3029	955
Ctrl_1_CTAGTGATGCCA	3034	992
Ctrl_1_CGAGGGACTCCG	3067	992
Ctrl_1_GGCTACGTGATT	3254	1002
Ctrl_1_GAATATGAAAAA	2980	1009
Ctrl_1_GGGGATGTGTGA	3076	1007
Ctrl_1_CCATAGTTGTCC	3259	1007
Ctrl_1_TTCAGGATCCAG	3264	945
Ctrl_1_TCCGCATAGTGA	3355	1011
Ctrl_1_GGTGCGTCGTTC	3172	980
Ctrl_1_TGCGGTTCTACG	3185	845
Ctrl_1_CTATTACGAATG	3002	969
Ctrl_1_TGGACGTCAAAA	3209	1097
Ctrl_1_AGTTAAGCATTA	2925	951
Ctrl_1_GTATAGCGTCCG	3055	1023
Ctrl_1_ACAATGGGGATA	3131	986
Ctrl_1_CTAGCAGACAAT	3419	902
Ctrl_1_TGTGCTTGCTTG	3055	849
Ctrl_1_GTGTCGACGGCG	3108	970
Ctrl_1_GTGTTGCACAAT	3294	858
Ctrl_1_AGTGAGTCCCGG	3170	897
Ctrl_1_ATATCCAGGAAT	3104	916
Ctrl_1_GCGACAGTTCGT	3412	898
Ctrl_1_AGTGGATGACAG	2997	981
Ctrl_1_AGAGAATCGGGC	2919	1035
Ctrl_1_GCATATGTCGAT	3089	1066
Ctrl_1_ACTTTCCGTCAA	3004	1023
Ctrl_1_GCCTCACGTGGA	3078	978
Ctrl_1_AAATACTGTGCC	3012	977
Ctrl_1_TTCCATAATAGA	3507	889
Ctrl_1_GCATCAATTGCC	3289	1029
Ctrl_1_TCTTATGAATGT	2986	1034
Ctrl_1_TCCGCGGTCTAT	3142	900
Ctrl_1_CGAACGTGCCGC	3132	895
Ctrl_1_AGGATCCACCCT	2868	907
Ctrl_1_GACCTGCTGAGC	3217	1040
Ctrl_1_CAGGGATCACAG	3447	807
Ctrl_1_CGCCCTATGGTA	2872	960
Ctrl_1_CCAACAGCAAGC	2955	830
Ctrl_1_GTTTGGGCCTAT	2847	1001
Ctrl_1_GCGCAAATATCT	3096	905
Ctrl_1_ATAGATCTGCCA	2851	1013
Ctrl_1_CAATTTACTGCG	3189	994
Ctrl_1_TCCCCTGAATGA	2989	1013
Ctrl_1_CACCTTCACGTC	3095	940
Ctrl_1_ACAGATAGATCC	3341	957
Ctrl_1_CGGACGTGCTGT	3005	941
Ctrl_1_GTAGCTGAAAGC	3085	954
Ctrl_1_ATCAGATCGAAA	2967	998
Ctrl_1_AGGACTATCCGA	2948	1012
Ctrl_1_GAGGGTACGCAT	2888	911
Ctrl_1_GATCGCGAGCGA	2963	989
Ctrl_1_ACTCGTCGCAGA	2951	927
Ctrl_1_TGTATGTGGTGC	2849	905
Ctrl_1_GTAAGAATACAA	2867	1083
Ctrl_1_CCATGATCCGAT	3277	875
Ctrl_1_GCCACTTGCGTA	2994	888
Ctrl_1_CCTCAGAGACCG	3101	897
Ctrl_1_AGTAAAGTCAAT	2757	1006
Ctrl_1_GGATGGGCGCCT	2860	911
Ctrl_1_CACAGAACTCAC	2968	889
Ctrl_1_AACTAACTCAGT	2796	888
Ctrl_1_GCAACATATGTT	2888	969
Ctrl_1_CTTCCGCCACAT	2848	1023
Ctrl_1_GCACAACTCTCC	2954	1038
Ctrl_1_GCATGAACCCTT	3064	970
Ctrl_1_ACTTAAAGCACT	2984	912
Ctrl_1_GCAAGCACCATG	2967	835
Ctrl_1_GACGCGGGGTCA	2754	810
Ctrl_1_GAATCAAGGACT	2894	915
Ctrl_1_GTTAATGATGCC	2855	880
Ctrl_1_AGCTCTTCTGTG	2988	997
Ctrl_1_TGGGGTGGGAAC	2893	1003
Ctrl_1_ACAGCAACCGGG	2922	854
Ctrl_1_TGAGCTGGATAG	2886	989
Ctrl_1_CCATTAACCTAC	3323	944
Ctrl_1_GGCGGACTGGAA	3050	996
Ctrl_1_GATAGTAAGATA	2727	987
Ctrl_1_ATAGAAGGTAAT	2714	977
Ctrl_1_ATATGTTGTACT	2742	970
Ctrl_1_TCGACTTCGCAG	3090	922
Ctrl_1_AGTCGTAATTCG	2981	968
Ctrl_1_GGTTAATGAGCT	2951	937
Ctrl_1_TGTGCATTCCAC	2767	998
Ctrl_1_TTCGTCCTATTG	2932	1014
Ctrl_1_TAATACAGATGG	2731	939
Ctrl_1_ACTGAAATGAGC	2781	926
Ctrl_1_AGTACTACAGTT	2684	919
Ctrl_1_TAGTCTCCACAA	2923	942
Ctrl_1_GGGATTAGCGAC	2866	849
Ctrl_1_TAAGAACGACCG	2750	888
Ctrl_1_AGAGAGGGTACC	2829	945
Ctrl_1_ATGACGGCAACT	3065	980
Ctrl_1_TCGAGGGGTAGA	2673	913
Ctrl_1_TGCTAGTCTTAG	2889	875
Ctrl_1_ACGTCAGCTTAT	2904	972
Ctrl_1_GCCCACGCCAAG	2766	923
Ctrl_1_ATGTTCCCTACG	2858	866
Ctrl_1_TGTCCTGAAAAC	2946	922
Ctrl_1_GACTCAGGCAGG	2699	799
Ctrl_1_GTTCATAGATAG	2813	972
Ctrl_1_ATTAACACTCGC	2754	907
Ctrl_1_GCCAGCTTCCTG	2755	903
Ctrl_1_AAATAACACCGA	2599	918
Ctrl_1_AACATCGATCGG	2691	794
Ctrl_1_CGATCCAGCGTA	2927	1011
Ctrl_1_GCTGATCAGCCC	2829	846
Ctrl_1_TGTTGACACCAT	2777	908
Ctrl_1_GCCTAGCATTGT	2772	989
Ctrl_1_ACATGGAGAAGC	2785	887
Ctrl_1_GGTTGGTCGTGT	2841	874
Ctrl_1_GCTTCGCTTCTA	2639	905
Ctrl_1_GAACACACATGG	2759	975
Ctrl_1_TATAGAGGCTCA	2613	933
Ctrl_1_GCTCGTGCACGG	2654	926
Ctrl_1_AAGCCCGGTTGC	2850	977
Ctrl_1_CAATCATTATCG	2721	880
Ctrl_1_TATCTTTCGTTC	2494	985
Ctrl_1_CATCCGATTCCC	2875	1002
Ctrl_1_GCTCCGATTACA	2937	827
Ctrl_1_TGTGATTCTGGA	2611	878
Ctrl_1_TAGATGCTGGAA	2693	817
Ctrl_1_CAGTTGAGGTCT	2641	1020
Ctrl_1_ACACACAGGTGC	2823	807
Ctrl_1_CTAAGGTTTGAC	2690	911
Ctrl_1_GCCCCAGCTGTT	2823	927
Ctrl_1_CACGTTACCGTC	2704	732
Ctrl_1_CACTATCGCCAA	2775	895
Ctrl_1_GGAGATTTCGGC	2855	948
Ctrl_1_CCAAAAGATTTT	2672	800
Ctrl_1_ACTGCTATAAAC	2789	934
Ctrl_1_TGTTAACGTAGG	2673	944
Ctrl_1_GGGGTAGATTCA	2843	926
Ctrl_1_GTCGACTGGCAA	2978	943
Ctrl_1_TATCCGCGGGTA	2704	924
Ctrl_1_GGGTAAGATACC	2918	959
Ctrl_1_TACAATCCCTCG	2712	839
Ctrl_1_GGGTCTTACCGC	2833	898
Ctrl_1_GGTACACGGAGC	2865	827
Ctrl_1_TAGCCTTTCTTT	2717	999
Ctrl_1_GAAGCGGTTTCG	2825	938
Ctrl_1_ACCAAGATAACC	2725	946
Ctrl_1_ATTGACTGGCTA	2671	880
Ctrl_1_CGACCGTTCGTT	2829	913
Ctrl_1_TAGTTAGCTGCC	2644	1041
Ctrl_1_TTAGAGGCTGAC	2648	854
Ctrl_1_TTTTGCTCTGCT	2550	980
Ctrl_1_GGTGATACTCCG	2726	913
Ctrl_1_CGGTCACTGAAG	3006	848
Ctrl_1_AATGCCTATTCC	2757	861
Ctrl_1_GAAGATCTAGAA	2711	899
Ctrl_1_TTATGCGGGGGA	2667	1017
Ctrl_1_ACACACAACTTT	2954	924
Ctrl_1_CTAGACACGCAC	2904	864
Ctrl_1_CGGTATCAAGGG	2692	947
Ctrl_1_TATAATCCTAGT	2541	852
Ctrl_1_AAGTCGCTGCAT	2929	863
Ctrl_1_GGTAGGTCCGGC	2553	931
Ctrl_1_ATTCTACGGTAT	2539	914
Ctrl_1_TTCCTTGAGACC	2519	907
Ctrl_1_TCTACCTGTTAC	2775	798
Ctrl_1_CAAGCCAATAAA	2928	870
Ctrl_1_TCGGGCCCCCCG	2565	787
Ctrl_1_GGGAATCATAAC	2896	765
Ctrl_1_CCCTAGCCTGGG	2471	794
Ctrl_1_TGTGAAGACCGA	2455	908
Ctrl_1_TTATTCCAGCAC	2709	928
Ctrl_1_CAGGTGAGACTC	2866	859
Ctrl_1_ATTTAACCTGGT	2413	919
Ctrl_1_CGGTGATGCCTA	2817	998
Ctrl_1_CAAGCCATCGAG	2829	917
Ctrl_1_GTCTCTTAAAGA	2602	985
Ctrl_1_ATCACTACCGGC	2732	999
Ctrl_1_AAGCAAAACTGA	3435	348
Ctrl_1_GGAAGGATGCGT	2978	739
Ctrl_1_CCATGTCGGTTG	2854	936
Ctrl_1_GTCAGTTACCAT	2573	855
Ctrl_1_CAAATAATATCA	2564	924
Ctrl_1_CATCAGCACTAT	2851	892
Ctrl_1_GCCGGTGTCGCT	2530	881
Ctrl_1_TTTGAAGAACAC	2566	920
Ctrl_1_AGCATACGCTTC	2792	890
Ctrl_1_TGTTCGTCACAT	2699	851
Ctrl_1_TGATGGGTTTTG	2633	886
Ctrl_1_CTCCATTTTGGG	2476	979
Ctrl_1_AAAACGCTTTTC	2992	917
Ctrl_1_TTGCATGTGTCA	2550	843
Ctrl_1_AAAGGAAGCATG	2729	809
Ctrl_1_CCCTCCACACAC	2693	892
Ctrl_1_CGTCGTCAGAAG	2579	775
Ctrl_1_ACTGCCTGATCC	2693	815
Ctrl_1_GTGATGATCGCG	2552	810
Ctrl_1_CGCGTCCCTGTT	2903	708
Ctrl_1_TGAGTCAGCAAT	2697	805
Ctrl_1_TGCTGTCGTGGA	2857	828
Ctrl_1_TGAACGCCCTGA	2631	867
Ctrl_1_ATCAGCTGAGGC	2667	843
Ctrl_1_CGCTGTGAGGAT	2814	931
Ctrl_1_CTATCCGCTGAT	2549	878
Ctrl_1_ATCGAACCCGCT	2710	858
Ctrl_1_ATGTCGGTTAAG	2889	686
Ctrl_1_GGATTGTACTTC	2548	799
Ctrl_1_GACCGTCGTCGG	2763	984
Ctrl_1_GGTACTTGCGGA	2635	910
Ctrl_1_GATTACTAAAAA	2711	774
Ctrl_1_CACCACTGACGT	2826	898
Ctrl_1_CGGATATGTTAT	2596	830
Ctrl_1_AATACTCTGGTG	2507	757
Ctrl_1_ATCTCGCGCGAC	2640	849
Ctrl_1_TTCTAAAGTACC	2581	833
Ctrl_1_GCGTCGCTTAGA	2455	796
Ctrl_1_GATACCATGATG	2406	824
Ctrl_1_GTTTGGATGGCG	2778	909
Ctrl_1_TCCATTGGTTTA	2754	703
Ctrl_1_CTCTGACGTAGT	3222	342
Ctrl_1_GAACCTTTCCCT	2615	889
Ctrl_1_AGGGTCTAGGCA	2618	867
Ctrl_1_AGCTTCTCTAGA	2675	872
Ctrl_1_AGATGGCTGCTC	2584	932
Ctrl_1_GACTCCACAAGT	2487	879
Ctrl_1_TATGAGATTGGC	2496	817
Ctrl_1_GTAAGATCGGGA	2589	903
Ctrl_1_AAGACCTTCTGC	2614	850
Ctrl_1_CCCTTAGCGGCA	2413	893
Ctrl_1_TGGGCCTATGAT	2604	922
Ctrl_1_GCAGATGCTCAT	2472	767
Ctrl_1_ACGGATATTTAA	2580	783
Ctrl_1_CGTTGGGGAAGG	2506	964
Ctrl_1_CTTATTTCAAGG	2287	761
Ctrl_1_AAACTCCAACAC	2592	851
Ctrl_1_CAGTAGTCTAGC	2624	815
Ctrl_1_TTATGCTCCGCT	2469	835
Ctrl_1_CCGACAAAAAGG	2630	724
Ctrl_1_AATGCCTCAGGT	2533	991
Ctrl_1_GAAAGAGCCGCT	2383	880
Ctrl_1_ACGTCAGTTGTC	2617	772
Ctrl_1_GTTAACGTCTTG	2428	920
Ctrl_1_AATCAGGAGAGC	2629	933
Ctrl_1_ATCGAGCCCCCA	2576	732
Ctrl_1_AATATGAAAAGA	2455	916
Ctrl_1_TTGCCTCACCAA	2600	792
Ctrl_1_GTGGGGCTAATG	2584	904
Ctrl_1_CAGAGCCGCCAT	2641	972
Ctrl_1_GCCGATGTCAGT	2699	761
Ctrl_1_TTCCGGTAAGAC	2554	943
Ctrl_1_ACGTCTATCGTC	2424	807
Ctrl_1_CCCGTCTCGAGT	2517	820
Ctrl_1_CTCACGTCACTA	2550	939
Ctrl_1_TATTTCCCGCAG	2422	852
Ctrl_1_GTACGAGAACTA	2405	858
Ctrl_1_ACTCCATCCAAA	2454	918
Ctrl_1_ATCACCGTCATG	2376	794
Ctrl_1_CATGTTCAGGTC	2570	773
Ctrl_1_TTCCGGTACCAT	2510	822
Ctrl_1_ACAGGTTTTGCC	2377	772
Ctrl_1_TCTAAGTGTGCG	2258	981
Ctrl_1_AGGGAGCGACGA	2458	875
Ctrl_1_AGTACAACAAGT	2855	786
Ctrl_1_AAGCACTGCTGA	2841	717
Ctrl_1_CTTCCCGGGCCC	2532	760
Ctrl_1_GGAGCGGCGCCG	2457	812
Ctrl_1_CAACTGATGGAG	2409	765
Ctrl_1_AAAAAGACGGGC	2434	801
Ctrl_1_CAGATACGATGC	2543	878
Ctrl_1_TTTTTCTTCGGA	2382	969
Ctrl_1_TGCAACGTGTGA	2724	836
Ctrl_1_AAGGCTCTAAGC	2506	840
Ctrl_1_CTCGCAGTGAGA	2620	842
Ctrl_1_CCATGGCTCTCT	2348	811
Ctrl_1_TGCGGATCACTA	2417	742
Ctrl_1_ACTGCGTGGTCT	2492	827
Ctrl_1_TCAGTTGCACAT	2526	877
Ctrl_1_CACAGATCCAGA	2608	819
Ctrl_1_CACCTCCTGAAC	2576	896
Ctrl_1_ATCTCGCTTACG	2326	768
Ctrl_1_GCCAGAAAGCTC	2658	861
Ctrl_1_GGCGCGTTTTAA	2426	881
Ctrl_1_GTTGCTCTCTGG	2491	818
Ctrl_1_AGTATTGAACAC	2404	743
Ctrl_1_TACGTCTACTGG	2479	837
Ctrl_1_GCCGGCGTCCAG	2417	854
Ctrl_1_CCTGATAACGTA	2514	705
Ctrl_1_TAGTCGACCGAA	2676	913
Ctrl_1_GAGAGTTGGTCG	2524	819
Ctrl_1_GGGTCGGGGCTG	2471	859
Ctrl_1_CTCTGCCTAGAG	2572	767
Ctrl_1_CCTACTAGAGTT	2577	789
Ctrl_1_CAGTATTGCCTA	2565	712
Ctrl_1_GACCTGTTAGAT	2475	825
Ctrl_1_ACAGTCATATCA	2341	744
Ctrl_1_ACCACCGGTCAT	2460	913
Ctrl_1_GCTGTAATGGAA	2427	922
Ctrl_1_TGAGTAGATAGC	2310	816
Ctrl_1_ACCACAGGCAAT	2520	786
Ctrl_1_GTAGGTGCTCCT	2423	945
Ctrl_1_CGAGTACCCTTG	2516	720
Ctrl_1_CATTCGGTTAAC	2267	832
Ctrl_1_ATCTCTGGTCGC	2404	867
Ctrl_1_GCTATAACGAGA	2525	895
Ctrl_1_CGGAGAATTTGG	2350	777
Ctrl_1_CCTCATCAGACG	2566	769
Ctrl_1_GTGCGGGAGTGA	2509	849
Ctrl_1_CAATGCTGGCGT	2455	767
Ctrl_1_AGAACTTAATTG	2337	903
Ctrl_1_ATGTGTAGCCGC	2341	783
Ctrl_1_ACGCTAACGGGT	2477	856
Ctrl_1_AGCCTGCCACAT	2421	687
Ctrl_1_GAGGAGTGCTAG	2427	828
Ctrl_1_ATTCGGCTCCTG	2422	861
Ctrl_1_GGCGGCCTAGGG	2290	793
Ctrl_1_AATGTAGGCGAG	2398	808
Ctrl_1_AGATAAACACTT	2350	760
Ctrl_1_CTACCAGGAACC	2629	785
Ctrl_1_TTTCTCTGGTGC	2340	906
Ctrl_1_TGTAACGACACT	2400	877
Ctrl_1_AGGGTTTCTGGC	2224	813
Ctrl_1_AACATCTGTAAT	2471	768
Ctrl_1_ATGCTGGCGCAT	2561	808
Ctrl_1_ATGATGCCTACT	2544	622
Ctrl_1_TGATTAATGTGA	2261	953
Ctrl_1_GCGACTCATGAC	2462	928
Ctrl_1_GACACAAGCGTT	2614	909
Ctrl_1_TCTGGGTAATAC	2249	852
Ctrl_1_TTACACGCTTGT	2275	726
Ctrl_1_ACGGTGACCGAG	2272	863
Ctrl_1_CGACTTCTGTCA	2578	765
Ctrl_1_AATTGGCGGTAG	2469	851
Ctrl_1_ACTGACGGAAGC	2510	876
Ctrl_1_TGCACCCAGATT	2506	864
Ctrl_1_GGCGAGGTTCGG	2441	917
Ctrl_1_CTCCGACTCTCA	2292	760
Ctrl_1_GCCACTGAAACG	2402	750
Ctrl_1_CGCCACTCGTTA	2465	861
Ctrl_1_CTTCAGGTACAA	2498	802
Ctrl_1_TTTTGCACGCAC	2321	767
Ctrl_1_GGTGAACGTATA	2380	840
Ctrl_1_ATACTGGCCAAC	2401	675
Ctrl_1_AGACTTAATAAG	2147	892
Ctrl_1_CACGATGACTGG	2468	767
Ctrl_1_TGCAAACTTGCT	2254	727
Ctrl_1_GCTGTGTTCAAG	2221	845
Ctrl_1_TTCACTAATACG	2243	822
Ctrl_1_ATTCACTCGTAC	2193	881
Ctrl_1_CGACACATGGCT	2593	669
Ctrl_1_TGGCGGGGCCGC	2361	839
Ctrl_1_TCCCGACAATTA	2408	756
Ctrl_1_AAGAGCGCCTGG	2389	752
Ctrl_1_TTGGTCAAGCAA	2313	813
Ctrl_1_ATCATACCTCTT	2240	770
Ctrl_1_CACCATAACACT	2493	817
Ctrl_1_CTGGCGGCGGAG	2413	805
Ctrl_1_GCAGAGTATTGT	2266	737
Ctrl_1_CTAAGGAGCTTA	2298	756
Ctrl_1_ATAATTCCGCTG	2211	783
Ctrl_1_TCCCTAGTCGGT	2254	637
Ctrl_1_TGTCATTATACA	2150	776
Ctrl_1_AGTTGTGGCTAT	2336	835
Ctrl_1_TCGCCCCGATCC	2360	705
Ctrl_1_GAACCAGATAGA	2401	785
Ctrl_1_AACACGCAAGGG	2270	763
Ctrl_1_TCCTCGGGAGGA	2361	794
Ctrl_1_TTTAAACTTGCG	2152	825
Ctrl_1_TAGCTAGTGACG	2192	791
Ctrl_1_CAATGAGACGTT	2571	694
Ctrl_1_GCTTGGCTGAGG	2380	776
Ctrl_1_GGGACTGATGTA	2226	962
Ctrl_1_CATCGTAGGAGA	2286	840
Ctrl_1_TTTCGTTACGTA	2153	792
Ctrl_1_GGATACTATAAA	2612	807
Ctrl_1_TTTCGTGCTTGG	2076	768
Ctrl_1_ATCGTGTTATTG	2256	661
Ctrl_1_GTTCCATATGCT	2257	744
Ctrl_1_TTAGCAAGATGC	2153	702
Ctrl_1_ATGGCCACTGGG	2352	766
Ctrl_1_TACCAGAGTACC	2327	700
Ctrl_1_GATGGATCACTC	2281	778
Ctrl_1_GTCAATGTGAGG	2294	712
Ctrl_1_AAAGTCATGCCG	2333	854
Ctrl_1_CTGAGTGCATGC	2182	789
Ctrl_1_CTCTCTAACATA	2467	752
Ctrl_1_CTTGTCTCCTAG	2237	833
Ctrl_1_TCCGCCCAAGGC	2292	768
Ctrl_1_CTCTGTGCGAGC	2378	770
Ctrl_1_GGTATATACGAC	2138	823
Ctrl_1_TCAGCTACGCAC	2156	905
Ctrl_1_CACATCGTGCCG	2360	780
Ctrl_1_GAAGTTGCTGAC	2314	586
Ctrl_1_GGGTAGCCGGAG	2354	744
Ctrl_1_GAATGGAGAGAC	2409	850
Ctrl_1_ACCCTCCACATC	2244	677
Ctrl_1_GTTTCGTTATCC	2152	818
Ctrl_1_GTGGGCCGCTCC	2298	834
Ctrl_1_TCGGTATAAAAT	2205	711
Ctrl_1_CGTGCGGTCTAG	2213	786
Ctrl_1_AGATACCTTGCT	2191	818
Ctrl_1_ACTGATGGTAAT	2145	680
Ctrl_1_CGACAAGTTACG	2220	780
Ctrl_1_TGACAGTCCCGC	2104	700
Ctrl_1_TAACGGTGGGTT	2359	652
Ctrl_1_CTTCCAGCGGGG	2240	653
Ctrl_1_CCGCGACGCTAG	2155	895
Ctrl_1_CCTACTGGGTCC	2211	746
Ctrl_1_TTGCTTCAAATG	2281	766
Ctrl_1_GATTCTAGAACC	2329	778
Ctrl_1_TGCTGCCCTCGT	2414	792
Ctrl_1_TAACCAAACGGT	2271	861
Ctrl_1_AGCACATCTAAA	2190	762
Ctrl_1_CTCTTTCCTGCG	2077	826
Ctrl_1_AACTCGTACCAC	2250	706
Ctrl_1_TTTAGCCTACTC	2206	757
Ctrl_1_TACGGTATAGGC	2148	738
Ctrl_1_TTCTTCGGGTCA	2184	736
Ctrl_1_TGCATCCGAAGA	2230	726
Ctrl_1_GCAGTGGTAGCG	2153	814
Ctrl_1_GTTTATTCTGCG	1989	761
Ctrl_1_TCGCTTGCATGG	2185	666
Ctrl_1_TTAACGTGTCTG	2049	761
Ctrl_1_GCATAGAGAAAG	2170	736
Ctrl_1_GACCGAAAATTG	2307	706
Ctrl_1_GGATCCGGCTAC	2274	737
Ctrl_1_AGACTTGATTAG	2015	842
Ctrl_1_AGCACAGAAGCC	2056	723
Ctrl_1_GTGTGCTCCCTC	2013	834
Ctrl_1_AAGACATTGACA	2181	668
Ctrl_1_AAACCAAAAGTG	2244	732
Ctrl_1_TTTTGATTTCGA	1968	735
Ctrl_1_CACTGTCCAAAT	2041	718
Ctrl_1_TCTCTAACGACG	2209	753
Ctrl_1_CCTATAGACGAG	2104	792
Ctrl_1_AGGACATAAATG	2263	678
Ctrl_1_CCAGTTGGAAGA	2153	707
Ctrl_1_CAATGAGAGGGC	2035	712
Ctrl_1_ATTAAGGTGGAG	2099	756
Ctrl_1_AAAAAGCAATGT	2153	782
Ctrl_1_ATTCTTGCATAT	2054	717
Ctrl_1_TTAAGTCCTACA	2089	829
Ctrl_1_ACATTCCCCGTT	2451	403
Ctrl_1_ATTCGGATAGAT	2144	787
Ctrl_1_CCCACCGGGAAG	2157	712
Ctrl_1_CAAGCTCGTCTA	2133	827
Ctrl_1_AATAAGTCAGTT	2060	775
Ctrl_1_CATAATCCGGAT	2008	722
Ctrl_1_GAAGGTACTCCC	2022	740
Ctrl_1_TCCCATCTCGGT	2058	748
Ctrl_1_ACGGCGTATCCT	2126	602
Ctrl_1_TCGCCCTAAAGA	2229	779
Ctrl_1_TGAAAATACCAA	2063	711
Ctrl_1_ATCCCATGTGAA	2228	813
Ctrl_1_AGGCTCAGTGCG	2124	754
Ctrl_1_AAGAATGCTCAG	2062	747
Ctrl_1_CAGGGGGCTCTG	2159	779
Ctrl_1_TGGAAATGTTAA	2290	707
Ctrl_1_TATCCCGGATGG	2059	814
Ctrl_1_TCATACATTGAT	2257	695
Ctrl_1_TGAACGAGCAGA	2067	753
Ctrl_1_TCGACCACAAGC	2227	729
Ctrl_1_GGCCCCTCGCCC	2226	715
Ctrl_1_AGGCGAGCCTGA	2373	660
Ctrl_1_AGAAGGGCTCAA	2187	743
Ctrl_1_AGTAGCGCTCGA	2136	830
Ctrl_1_CCAGTTTATACT	2075	740
Ctrl_1_ACGCTGAGATTA	2087	705
Ctrl_1_CATAGGCAGGAA	2161	820
Ctrl_1_TACACGCACGTC	2159	700
Ctrl_1_ATTTTATTAAAC	1905	758
Ctrl_1_GATCATATCGCC	2137	759
Ctrl_1_ATCGTTTTTGAG	1982	722
Ctrl_1_TACTAGCTGGAT	2120	631
Ctrl_1_TATAGGAGGCCG	1960	658
Ctrl_1_TAATAGACCACA	2069	838
Ctrl_1_TAGCATGGTAGA	1957	698
Ctrl_1_GCACTACGATTT	2065	713
Ctrl_1_CGTTACACCGTG	2080	659
Ctrl_1_GATATTGTCCGA	1882	739
Ctrl_1_GTGTATGGAGTT	2117	632
Ctrl_1_TTAGCCTCTTTG	2050	819
Ctrl_1_GAAGGCCCATGT	2068	657
Ctrl_1_CATGAAATGACA	2075	726
Ctrl_1_AAGACGTAAGCC	2060	734
Ctrl_1_CGCAGACTCGCT	2044	744
Ctrl_1_AAAGTCTGGCCC	2050	768
Ctrl_1_TTCTGGATGAAG	2105	753
Ctrl_1_GAATATCTCTCC	1979	719
Ctrl_1_TGGGCGGTAGCG	2044	700
Ctrl_1_TCGGATGTGCTG	2040	726
Ctrl_1_AGTTACAGTGGT	2015	709
Ctrl_1_TCCAACGTTGAT	2051	651
Ctrl_1_TTACGCAAGGAC	2128	795
Ctrl_1_TGATGGAGTGTA	1962	725
Ctrl_1_CCCCCTAGGTTA	2108	557
Ctrl_1_CACGCTGTGGGA	1878	674
Ctrl_1_CTTGATACGAAA	2317	761
Ctrl_1_AACTTGCGGGGC	1970	747
Ctrl_1_TCTGCATAGGCT	1898	796
Ctrl_1_TCAAATCATGTA	1885	760
Ctrl_1_TGGTAATCGAGC	1897	735
Ctrl_1_TGCCGGAACTTT	2126	649
Ctrl_1_GACACTAATCAA	2125	833
Ctrl_1_TGTGCCCGACGT	2183	589
Ctrl_1_CTGCCACGAGAA	2140	724
Ctrl_1_TTCTTCGATATC	1941	678
Ctrl_1_GTGACCACGAAC	2011	707
Ctrl_1_TGTATCAGAAGA	2155	716
Ctrl_1_TAAACAACCTGC	1978	754
Ctrl_1_GGCTTTCAACAA	2036	697
Ctrl_1_GAGGAGACGTAC	1869	677
Ctrl_1_ATCTTATACCGG	1928	740
Ctrl_1_ACTCTGTAACTG	1975	779
Ctrl_1_AGCGCAAGTGGG	1998	716
Ctrl_1_ATCCGAGTAATT	1935	694
Ctrl_1_TTCTGACCCCGG	1984	708
Ctrl_1_ACAGGCTCTTGG	1941	676
Ctrl_1_AGGCTGTTATGA	2047	666
Ctrl_1_CTTCGGAGCCCG	2146	759
Ctrl_1_GACATAACATAA	1827	676
Ctrl_1_GTGCTAGGGTAT	1874	693
Ctrl_1_TGGTCAGACCGG	1979	774
Ctrl_1_CTAGATATATGT	1905	634
Ctrl_1_TCAACCACCTGA	2037	660
Ctrl_1_TTCTCTTGTACT	1798	738
Ctrl_1_TTTCAAGCTTCA	2019	663
Ctrl_1_TCCCTTGCACAC	1920	561
Ctrl_1_CCTTAATGACAG	1970	712
Ctrl_1_TGTTACACTTGA	1958	635
Ctrl_1_AGCCTCACGTCC	1902	650
Ctrl_1_GCCTGATAAGCT	2032	691
Ctrl_1_AGGTTGGAACGG	1959	611
Ctrl_1_CATATAACAGGT	1807	659
Ctrl_1_TCACCGGGGGAA	1949	791
Ctrl_1_GAGACAGGCACT	2085	573
Ctrl_1_TAACCGGAGTGC	1904	658
Ctrl_1_ATGGGCTAGATG	2069	691
Ctrl_1_CATGCCAGAACC	2161	688
Ctrl_1_CGCACGGTTCAA	1888	557
Ctrl_1_GGTTCGTGTTCA	2312	64
Ctrl_1_TTCAGTCTTGTG	1829	701
Ctrl_1_GATGGTCATAGG	1850	649
Ctrl_1_TCATGGGGTAAA	1816	707
Ctrl_1_ACGCAGTGAGCG	1947	627
Ctrl_1_GCGTAGCTCCCT	1858	672
Ctrl_1_CAGTCCCGGTAA	2046	560
Ctrl_1_CCAGGTTCTGGG	1897	665
Ctrl_1_TGAGGCCTACGG	1875	611
Ctrl_1_TCTTTGCTGAGT	1971	522
Ctrl_1_TTTAGTTCACCG	1816	626
Ctrl_1_CGGCCCAGATTA	2374	172
Ctrl_1_ACTAGTGCGGTG	1802	813
Ctrl_1_AATCTGAAGTGA	1903	666
Ctrl_1_GCCCTGAAGTGA	1908	665
Ctrl_1_AGGATCCTGTCA	1978	703
Ctrl_1_TCCGCTGAGGTG	1847	731
Ctrl_1_CTGTCCATACTG	1860	604
Ctrl_1_TATATATAGCCA	1692	706
Ctrl_1_AGAAGAGCACGA	1924	671
Ctrl_1_TAGAGTGCTGTT	1955	627
Ctrl_1_AAGGCCGTTCAA	2009	633
Ctrl_1_ACGTTTAAGCAT	1731	655
Ctrl_1_AAATGAGCAGCC	2000	564
Ctrl_1_ATAAGAAGTATA	1880	738
Ctrl_1_TATGATACACGA	1765	621
Ctrl_1_TCAGCGGGCCCT	1879	584
Ctrl_1_GCCTTAATAGAC	1851	693
Ctrl_1_TCTAGGAGACGT	1876	620
Ctrl_1_AGGGAATACGGC	1720	695
Ctrl_1_AGTAAGTAGACC	1949	567
Ctrl_1_TTGGGACGCTTT	2078	591
Ctrl_1_TCGGTCCCGAAG	1790	643
Ctrl_1_TAGATTTGGCAA	1844	621
Ctrl_1_CACGAAAGTCAG	2439	517
Ctrl_1_CACTCCCCTTAT	1776	691
Ctrl_1_TAAGTCCAGATA	1890	639
Ctrl_1_CCCTACGTGATG	1857	629
Ctrl_1_TATTCAGCGCTC	1727	602
Ctrl_1_GTCACAACGAAC	1963	585
Ctrl_1_ACAAGAAGACAA	1925	685
Ctrl_1_ATGTTGAGATGG	1781	571
Ctrl_1_CGGTCCTAAGCC	1815	765
Ctrl_1_ATAGCACATGGC	1762	667
Ctrl_1_AACAATTAGTGG	1752	640
Ctrl_1_GTAATAATGACA	1812	666
Ctrl_1_ATCGACAATTAT	1820	674
Ctrl_1_AAGTTTGGTGCC	1934	405
Ctrl_1_TAGCAAGCGTAC	1804	627
Ctrl_1_GCTGTCTACAAA	1767	683
Ctrl_1_ATGCGTCTTGGA	1835	669
Ctrl_1_AATGGTCAGAAA	1687	738
Ctrl_1_TTTTATGTCCAC	1637	677
Ctrl_1_TTAATGAGCATC	1693	565
Ctrl_1_CGCTAGCACACC	1787	592
Ctrl_1_GATAGACAGTGC	1757	671
Ctrl_1_AGATATCTCGTA	1718	654
Ctrl_1_CATACCGGCCGA	1780	671
Ctrl_1_CCGTACTCTACT	1828	486
Ctrl_1_ATTCCGAATCAG	1793	634
Ctrl_1_GTAGTTAATAAT	1821	717
Ctrl_1_CCTACAACCTGA	1752	710
Ctrl_1_GGACTGGTGAGC	1918	677
Ctrl_1_AGGAGAATATCC	1693	582
Ctrl_1_GCCCCGTGGATA	1823	698
Ctrl_1_CTCTCCTTTGCA	1861	642
Ctrl_1_TGGTTACCTAAC	1910	686
Ctrl_1_GGTCGAACGAAG	1705	703
Ctrl_1_TGAGTGTTACGA	1904	616
Ctrl_1_CACCGTAACTCT	1833	681
Ctrl_1_GATATCTATCTT	1700	608
Ctrl_1_CGCTACCAGTTT	1983	363
Ctrl_1_ACTGTTAAAGAG	1699	688
Ctrl_1_AGATCCAAGTTC	1818	699
Ctrl_1_GTGGCTCACCAC	1822	728
Ctrl_1_TATTCTGTAGGA	1649	701
Ctrl_1_TGTAGTCAGCTG	1674	596
Ctrl_1_TGCAGATAGCAT	1776	772
Ctrl_1_CGCGGAGGATCG	1853	670
Ctrl_1_CAGGCTTAGTTC	1776	594
Ctrl_1_CGCTTAAGAGTT	1763	705
Ctrl_1_GGATATCGGAAG	1836	705
Ctrl_1_TGGGTTTGTTTA	1766	597
Ctrl_1_GATAGTTGACAC	1845	541
Ctrl_1_GTGTTAAACAAA	1858	605
Ctrl_1_AAACGAAAACAG	1664	603
Ctrl_1_ACGATGTCACGG	1838	567
Ctrl_1_CAGTAAAAGTGA	1788	622
Ctrl_1_ATGCATTTGAAT	1650	648
Ctrl_1_TGAAGAGTTGTC	1663	652
Ctrl_1_GTAATCATATCG	1756	624
Ctrl_1_ACTTAGGATGAG	1761	584
Ctrl_1_GATGAGCAGCCG	1763	565
Ctrl_1_CGAGGTTACAAT	1730	648
Ctrl_1_GTTGATGCTCTG	1713	650
Ctrl_1_CGACTCTTGGCC	1829	678
Ctrl_1_AAGATTTTGATA	1602	686
Ctrl_1_GTCATTTAGCAG	1830	629
Ctrl_1_GTTAGAATAAAG	1790	638
Ctrl_1_GGTTCTTGGGCT	1626	627
Ctrl_1_CGTTTGAGGTCG	1633	546
Ctrl_1_TTAACGCATAGT	2183	393
Ctrl_1_ACTACGTCCAGC	1655	616
Ctrl_1_AATCACAAGGGC	1646	629
Ctrl_1_TAGGGACGTTCG	1688	655
Ctrl_1_GTCTCTTAAGTG	1682	675
Ctrl_1_GGAATTTCGATC	1660	681
Ctrl_1_GGTGTGCTGGAT	1706	632
Ctrl_1_TTTCTGCTCGTT	1600	643
Ctrl_1_TGTTGTCCTTGT	1694	562
Ctrl_1_CTAAGACTGGTA	1630	620
Ctrl_1_GATGATAATTAA	1628	600
Ctrl_1_AAAACATATCAA	1690	630
Ctrl_1_GTCTGTGTGGCC	1640	661
Ctrl_1_TAGAAGACGCAA	1872	592
Ctrl_1_GTTGTTTACGCC	1670	678
Ctrl_1_TGAGTGGAAGGG	1720	632
Ctrl_1_TCCTCTGCCACG	1617	632
Ctrl_1_CACTTGCGCCTT	1755	575
Ctrl_1_AAGTAGGGGAAT	1630	618
Ctrl_1_GTGGGCGATATG	1673	681
Ctrl_1_AAGTGTCAAAGT	1849	616
Ctrl_1_GCATTGACAAGC	1700	517
Ctrl_1_AAGGAGAACATA	1814	702
Ctrl_1_CAGCGAGCGCTC	1705	518
Ctrl_1_GGGGGTGGCCCC	1782	674
Ctrl_1_ATCCTTTGCGGG	1614	521
Ctrl_1_TTGTGTCTAGTA	1687	596
Ctrl_1_GAGCTGATTTTA	1613	561
Ctrl_1_CGCTTATCGAGC	1624	561
Ctrl_1_GGTACGCACGGA	1691	556
Ctrl_1_TGGGCGATCTTA	1748	589
Ctrl_1_GGCGGGGGGGCA	1627	649
Ctrl_1_ACTTCAGTATCT	1727	625
Ctrl_1_ACCTTGAAGCTC	1674	569
Ctrl_1_AAACTGGTCTCG	1720	674
Ctrl_1_CATAAGTTGGCC	1788	640
Ctrl_1_TACTCCACAGTC	1684	561
Ctrl_1_CTTGAGATTGAA	1678	680
Ctrl_1_ATTGCGAAGCGC	1754	564
Ctrl_1_GTAGATACAGCG	1702	539
Ctrl_1_CAGAGATGTTCT	1685	604
Ctrl_1_GTTAGATTTGTG	1540	645
Ctrl_1_AGATCAACGTCC	1554	601
Ctrl_1_CTGATAACGGGC	1638	589
Ctrl_1_TCACTGATCGGC	1716	632
Ctrl_1_GAATTATGAGAT	1535	633
Ctrl_1_TTCACAAGGGCG	1609	610
Ctrl_1_TAACTTGTTTCT	1591	614
Ctrl_1_CACCATGTCGGC	1665	509
Ctrl_1_TGCTATTAATCA	1591	643
Ctrl_1_GATAGCCAAGAT	1758	624
Ctrl_1_TAGCTACTGTCA	1666	574
Ctrl_1_TAAGGTATTAGT	1536	645
Ctrl_1_CAAAAACACCCT	1744	628
Ctrl_1_TCTGATGTCCCC	1582	602
Ctrl_1_TTGGAATGATTA	1599	618
Ctrl_1_TGTCCGGAAGTG	1685	525
Ctrl_1_AGACCCTGGGTG	1559	523
Ctrl_1_GTCATCCTGGTG	1523	526
Ctrl_1_CTTCGGCAGTAT	1610	643
Ctrl_1_ACGCAGCTTTGC	1768	600
Ctrl_1_GAGGTTATCGGG	1499	512
Ctrl_1_GATACAATACGC	1686	567
Ctrl_1_TTATAGCTCTCG	1509	646
Ctrl_1_TGACGCCTTGGG	1698	583
Ctrl_1_AACTCGTAGTAG	1594	560
Ctrl_1_CCATGGAAGGTA	1686	549
Ctrl_1_TTGGATCAACCC	1643	657
Ctrl_1_TGAGTGTCTAGA	1532	565
Ctrl_1_GTATAAGCATCT	1574	595
Ctrl_1_TGCTTTGGATTC	1462	584
Ctrl_1_TAGCGTTAAATG	1566	639
Ctrl_1_GAGTGAGAATAG	1519	620
Ctrl_1_TGAATCATCATG	1525	660
Ctrl_1_ATAAAACCGAAC	1578	584
Ctrl_1_GGTCACGGCGGT	1580	558
Ctrl_1_TTCGGCCAAGGC	1657	581
Ctrl_1_GTATTCGCAGGG	1529	562
Ctrl_1_CGAGGAAGAGTC	1671	549
Ctrl_1_TGTATTTCGACA	1581	576
Ctrl_1_AGGATGTGTAGG	1563	561
Ctrl_1_TCCTTGATTCCC	1538	579
Ctrl_1_TTGGCTATTATG	1473	629
Ctrl_1_TGCTCGCGTGGC	1557	572
Ctrl_1_TCAAACGCGTTT	1595	555
Ctrl_1_ACATGTTCGAGA	1518	533
Ctrl_1_CGATACCAGTAG	1610	639
Ctrl_1_AAAGCCCACTTG	1648	565
Ctrl_1_TGCTTTTCCTTG	1636	566
Ctrl_1_AGCACATACTAT	1504	607
Ctrl_1_AGGCATAGGAGG	1615	555
Ctrl_1_GTGGAATAAAAG	1550	600
Ctrl_1_AAATAGTAACAC	1582	593
Ctrl_1_TATGTAAGGGTC	1401	532
[truncated: 699,366 more rows]
