# Supplementary material for: Benchmarking metabolic RNA labeling techniques for high-throughput single-cell RNA sequencing
Source: Nat Commun. 2025 Jul 1;16:5952. doi: 10.1038/s41467-025-61375-z (PMC12215390; doi:10.1038/s41467-025-61375-z)
Supplement: Supplementary file 4 — Source data [file 41467_2025_61375_MOESM4_ESM.zip › Source data/Source Data Figure 2c.txt]

barcode	reads	nUMI
Ctrl_1_CCGACCCGGCAA	74894	43095
Ctrl_1_GAGCAGTATTCT	62537	37400
Ctrl_1_ATATTCCTAGCG	48084	30501
Ctrl_1_CGACAGCCGTTG	40903	24108
Ctrl_1_GCTCGGACTTGT	36228	22706
Ctrl_1_CGTCTTCGGTAG	31876	19573
Ctrl_1_CTACGCCTAGGA	30474	19118
Ctrl_1_TGAGCTGAGGGT	24659	15641
Ctrl_1_GACTCAGAGAGC	21820	14666
Ctrl_1_GTCCTAACAGTC	23936	14487
Ctrl_1_GCTAGCCATTCC	22769	14307
Ctrl_1_CTATCCCGGGCT	22062	14023
Ctrl_1_AACAGCGGGCTG	20126	13806
Ctrl_1_AAGTCACTCGCA	21074	13790
Ctrl_1_CCCCGGGATACT	20801	13592
Ctrl_1_GCGCGCTTTATA	21464	13565
Ctrl_1_ATGGCCACTTGC	21433	13443
Ctrl_1_CGGTATGCCGGA	21107	13442
Ctrl_1_TTGAACAATGTC	19857	12989
Ctrl_1_TACAACCAGCTG	19054	12760
Ctrl_1_GAGCCCCACAGC	19692	12471
Ctrl_1_CGGACCGACAGC	20043	12235
Ctrl_1_GCACGAGCTCCA	18352	11829
Ctrl_1_GAATGGCCAATA	17351	11208
Ctrl_1_CGCGTGCAGGTG	16324	11047
Ctrl_1_AGTTTCCCTAGA	16486	11036
Ctrl_1_GACGAGGAGTGT	16897	11029
Ctrl_1_CGTCGATCACTT	18557	11003
Ctrl_1_GACTTTTAGGCT	15933	10993
Ctrl_1_TGTCCGTTCGCT	18240	10898
Ctrl_1_TGTCGCTGTACT	15762	10723
Ctrl_1_ACCGCAGCACTT	16169	10512
Ctrl_1_CCACCTTTGACC	16677	10386
Ctrl_1_GTGTTCCCATAC	16180	10364
Ctrl_1_CTCGCGATGTGC	15855	10357
Ctrl_1_TTGCCGGAGTTC	15355	10213
Ctrl_1_TGCCAGTCGTCC	16297	10189
Ctrl_1_CTGGATATATGC	17018	10073
Ctrl_1_ATGGGTTACGAC	14629	9967
Ctrl_1_ATCCCGCCGGTG	15404	9929
Ctrl_1_TTCCGCAATATC	15466	9840
Ctrl_1_GAAGGACCTCAT	15947	9749
Ctrl_1_GGCTTGTCGCTT	14368	9623
Ctrl_1_ACCGAATCTTCC	15394	9609
Ctrl_1_TTGGCAACAGAG	14148	9521
Ctrl_1_CTCCCAAAGAGT	15019	9477
Ctrl_1_GACGTACAAACC	14370	9300
Ctrl_1_GAAGCTCAGGAC	14634	9296
Ctrl_1_CTAGTCATAGCT	14317	9256
Ctrl_1_CCCCAGTATTTT	15754	9145
Ctrl_1_GGAGCACAGTTC	14885	9127
Ctrl_1_CGAAGAACCCGC	14655	9038
Ctrl_1_CATTCCGGCGAC	14234	8989
Ctrl_1_CTCACGATCGGC	12914	8968
Ctrl_1_AGTAGCCGGTTA	15174	8907
Ctrl_1_GGACGCGTGTCC	13131	8851
Ctrl_1_GGAGGGCTGGTA	14532	8724
Ctrl_1_TGACACTACCCA	12632	8708
Ctrl_1_CAAGCATTGCGC	13697	8694
Ctrl_1_TCGCTGCGAGCG	13895	8689
Ctrl_1_CTTATCTAGATT	12671	8648
Ctrl_1_GGCATCGAGCCC	13201	8600
Ctrl_1_GCCTGACCTATG	12928	8580
Ctrl_1_GAATGCACGTTT	13564	8562
Ctrl_1_TCCCTGCGCCTT	13215	8537
Ctrl_1_CTTGATTCTTTA	12451	8520
Ctrl_1_TTTAGCCCGAAG	13306	8509
Ctrl_1_CGTCATTGGCAA	13275	8421
Ctrl_1_CACAAACGCCAC	12928	8379
Ctrl_1_CCAAACCTTCCT	12897	8359
Ctrl_1_AGCAAAGCCCCG	12928	8331
Ctrl_1_TTGTCCGCGACT	13907	8301
Ctrl_1_CCCAGTACCCCC	13565	8294
Ctrl_1_GCTTCCGCATAT	12896	8239
Ctrl_1_CGAAAGCCCTTA	13098	8220
Ctrl_1_TGATTTGTGGTC	12381	8189
Ctrl_1_GGATGACTTCCA	12747	8141
Ctrl_1_ACGCTTTAACTA	12854	8139
Ctrl_1_GTTAATCCTCCT	12368	8117
Ctrl_1_CACACGACTACG	11918	8010
Ctrl_1_GACGCCCACATG	11178	7976
Ctrl_1_CGCGGCCGGGAG	12085	7961
Ctrl_1_CCGTCGGTTGGA	11887	7952
Ctrl_1_GGCGTATCATAA	12021	7933
Ctrl_1_CGCATCGAGTCT	11988	7811
Ctrl_1_TAGTCTTCGCCT	11730	7806
Ctrl_1_AGACGCACGTCT	11976	7770
Ctrl_1_GATACGTGAGAA	12156	7768
Ctrl_1_GTCGGGAAATCT	12707	7719
Ctrl_1_CTATGACTGCCC	11490	7674
Ctrl_1_GGTCACTGACCA	12536	7638
Ctrl_1_AACGCCGCCCCA	11332	7633
Ctrl_1_CAAACGACCCTA	11235	7614
Ctrl_1_GTTTAGCCCGTT	11508	7576
Ctrl_1_AACCTCAATGCG	11547	7560
Ctrl_1_GCCAAGATATTC	11358	7517
Ctrl_1_AACGTACCTTTC	11664	7499
Ctrl_1_GATGCGTGGAGC	11518	7381
Ctrl_1_AGGCTCCTCCGA	11635	7370
Ctrl_1_TCAATGGCAGAC	11486	7362
Ctrl_1_GTTCATCCAGCT	11929	7298
Ctrl_1_CGCATAATACGT	11916	7270
Ctrl_1_ACCATTCAGATG	10700	7237
Ctrl_1_TGCTACCCTCCA	10945	7229
Ctrl_1_TGGCAGGTTCTT	10923	7223
Ctrl_1_GGTTCAGTGACA	10729	7195
Ctrl_1_CGACGACAATGC	11960	7179
Ctrl_1_TGTCCTACTGGA	10459	7149
Ctrl_1_TTAGTCAGTATT	9861	7133
Ctrl_1_CACGTTTTGAGA	10786	7038
Ctrl_1_CCATGAACGATT	10842	7008
Ctrl_1_AAGGCTTCCTGA	10184	6988
Ctrl_1_CCAAAAAGCACA	11325	6978
Ctrl_1_CATCATAATCTC	11012	6906
Ctrl_1_CATCATGCCTCA	10290	6894
Ctrl_1_GAATGTGCTCTC	10368	6859
Ctrl_1_GCAGGTGGCCAT	11038	6815
Ctrl_1_GTCGTGTGACAC	10946	6803
Ctrl_1_AGCTCCAAACTA	11120	6781
Ctrl_1_TTCGGATCAAAG	10223	6752
Ctrl_1_ATGCCTCGAATG	10924	6732
Ctrl_1_GAAACCATTGCT	10422	6718
Ctrl_1_TTGCTGGCGAGA	10222	6704
Ctrl_1_ACGACATCTGAT	10166	6691
Ctrl_1_AACAAACTACGT	10233	6655
Ctrl_1_CAGCGTCACACT	10221	6650
Ctrl_1_AACGTGTTCTTT	10464	6630
Ctrl_1_ACAGATGCTCAC	9731	6550
Ctrl_1_TTATCTAGGCGA	10201	6515
Ctrl_1_CCAGAGACTGTT	9872	6513
Ctrl_1_TGCAAATGCTTC	10414	6497
Ctrl_1_TCTGTTTAGAGT	10144	6486
Ctrl_1_TGACTAAACTAG	9907	6474
Ctrl_1_GAAATACCCCGC	9135	6474
Ctrl_1_CGCGCATCATGC	9963	6443
Ctrl_1_GCAAGTCGGACA	9714	6441
Ctrl_1_GCCGCCCTGCCT	10171	6373
Ctrl_1_CTACCGCGAAGT	10046	6367
Ctrl_1_CGTACCCGATAT	10782	6364
Ctrl_1_ACAATAGGAGAG	9239	6359
Ctrl_1_GCTGCATAAATG	10650	6359
Ctrl_1_CAGTCAGCCGAT	9547	6334
Ctrl_1_TCTGTTACGACT	9745	6329
Ctrl_1_CGGCAGTATCGC	9203	6316
Ctrl_1_CTATAGAAGTCC	9419	6314
Ctrl_1_AACCCACGCGTA	9575	6304
Ctrl_1_CCCTACCCGTTC	9890	6285
Ctrl_1_TCCACGTATAGT	9912	6283
Ctrl_1_TGCTCCTGGTTT	9636	6277
Ctrl_1_TCCAGGGTCGCA	9292	6215
Ctrl_1_ACCCGTGGAATC	9287	6205
Ctrl_1_CACACTGCTAAA	9525	6181
Ctrl_1_TGGCTGGCAGCG	9409	6177
Ctrl_1_CATCCAATGGCT	9533	6171
Ctrl_1_CGATAGGCTGAT	10096	6144
Ctrl_1_ATTCCCGCCTGA	9982	6143
Ctrl_1_TCGATAACGAAT	9889	6134
Ctrl_1_GCCCTATCAGTA	8635	6121
Ctrl_1_CCACAACCGGTC	9925	6121
Ctrl_1_GCCAAGCCGTAA	9678	6121
Ctrl_1_GTTGAGCTTCCA	9859	6112
Ctrl_1_GGGCGGTTCCTG	9776	6103
Ctrl_1_GTCACCATCACC	8996	6096
Ctrl_1_TGCTCCTGGTGC	8217	6080
Ctrl_1_TAGGCGCACCCA	8968	6063
Ctrl_1_CATACACGGAAG	9523	6060
Ctrl_1_TGGACCCCATTT	10176	6054
Ctrl_1_TCAACATCTTGG	9424	6045
Ctrl_1_GATGAGTTTCAG	8956	6029
Ctrl_1_AAAGACCCAACG	9570	6024
Ctrl_1_GCCTTTGGTGCC	8645	6020
Ctrl_1_TGTCCACCCTGG	9225	6017
Ctrl_1_CAACCGGGCTCA	8930	6013
Ctrl_1_GTGCGTGTTAAG	9347	5998
Ctrl_1_ATTCCGCAAGTC	8942	5971
Ctrl_1_ACCTCGGTACCG	9197	5945
Ctrl_1_GACTCTATGTAT	9315	5941
Ctrl_1_CCGGGAACGAGA	9463	5926
Ctrl_1_CTACTCGGCTGA	10171	5890
Ctrl_1_GCGGCGAAACAG	9888	5890
Ctrl_1_ACGTTGAATATT	9619	5887
Ctrl_1_CAAACCGCAACT	8654	5880
Ctrl_1_TGATAATCACAC	9220	5869
Ctrl_1_TCCGTCAGGTGT	8915	5866
Ctrl_1_AGGTGTCTGATA	9237	5863
Ctrl_1_AGGCGACACGCG	9187	5855
Ctrl_1_ACCTATCTGCCC	8340	5847
Ctrl_1_ACTGCACGAAGA	9658	5836
Ctrl_1_AGCATGCTGCCG	9232	5803
Ctrl_1_GCTGCTAACTAC	8783	5802
Ctrl_1_CCGCCCTGACCA	8740	5800
Ctrl_1_CCACGGAATCTA	8334	5785
Ctrl_1_CACTTCATGTTT	9030	5784
Ctrl_1_ATGGCGCTCACA	9055	5781
Ctrl_1_CGACGACGCGTG	8957	5745
Ctrl_1_GGGCACGCTGTT	8830	5737
Ctrl_1_CACATCCCGTCT	9107	5712
Ctrl_1_TGATCATAGATA	8102	5708
Ctrl_1_CTCGTAATCATG	8299	5697
Ctrl_1_AAGGAGCTGATC	8633	5695
Ctrl_1_CTCGGAAGTAAG	9474	5691
Ctrl_1_ATTACACGGCGA	8746	5689
Ctrl_1_GATCTACATGTA	8010	5670
Ctrl_1_AGTACATGTACA	8191	5661
Ctrl_1_CAATCATTGTAC	7945	5658
Ctrl_1_GGTTGCACACAC	8158	5657
Ctrl_1_AGACGCAAAGTT	9173	5653
Ctrl_1_GTGCGAACCCAC	8660	5639
Ctrl_1_TTATGCCTTTGG	8201	5624
Ctrl_1_TTTCGGATCGAA	8438	5615
Ctrl_1_CTGCCCAAGTGT	8385	5614
Ctrl_1_AACCAACACCCT	8821	5613
Ctrl_1_CGCTTTACGATG	8343	5601
Ctrl_1_AACGTGTGGCAC	8293	5598
Ctrl_1_GTGGAGGAAACA	8239	5590
Ctrl_1_TTCCTGATCTTC	8522	5589
Ctrl_1_TGGCGACCGTGC	9398	5584
Ctrl_1_ACACCCCTGCCT	8354	5575
Ctrl_1_ATACTTAGGTGG	8713	5566
Ctrl_1_GACCTCCTGTCA	8342	5564
Ctrl_1_ATCCCCTTTATT	8341	5547
Ctrl_1_AATCGCATCAAA	8415	5532
Ctrl_1_TATACCCCGCTG	7981	5532
Ctrl_1_CTCATCACGTTG	8445	5520
Ctrl_1_TTCCTAACACGA	8275	5514
Ctrl_1_CTTGCTTTTCTT	8185	5510
Ctrl_1_TAAGTTTCCCCC	7230	5496
Ctrl_1_TAACCCATATAT	7916	5482
Ctrl_1_GAGCGGAGCAAA	8655	5471
Ctrl_1_TGGGTCGTTCGT	7697	5445
Ctrl_1_TTATCCATCTTA	7483	5440
Ctrl_1_TTGGACCCCTCC	8005	5433
Ctrl_1_ACGTAGCGAGGA	8384	5429
Ctrl_1_GATCCTAACCAC	8333	5423
Ctrl_1_TGAGCACTTCCT	8079	5421
Ctrl_1_CTTCTATCCGAA	8062	5395
Ctrl_1_GACGGCCACGGC	8326	5391
Ctrl_1_CAACTATTGTTC	8207	5379
Ctrl_1_CAATCCAGCTAC	8227	5372
Ctrl_1_GTTGGTCATTCC	7885	5358
Ctrl_1_TAGCTCATGAGT	7840	5354
Ctrl_1_CGGACCTCATAC	8143	5350
Ctrl_1_GCTCAATGTGAT	7947	5347
Ctrl_1_TAACACTCAACA	8000	5346
Ctrl_1_GATACGAAGAGA	8055	5340
Ctrl_1_CAGTTGGGTTTC	8329	5334
Ctrl_1_CACCAATTTTAC	8279	5333
Ctrl_1_AGCGCCGCGGAT	8309	5327
Ctrl_1_CGACCGACTCCC	8106	5326
Ctrl_1_GCCCTGTGTCTC	7968	5320
Ctrl_1_TCAGAATTATTA	7932	5317
Ctrl_1_TCCCCAAATGGT	7962	5315
Ctrl_1_GCCTACCCCCCC	7606	5305
Ctrl_1_GAGCAGGAAGGC	8279	5301
Ctrl_1_AAATCGGACGAC	8038	5300
Ctrl_1_TATCCGACTTAA	8103	5295
Ctrl_1_TTGCCCAAAAGT	7893	5287
Ctrl_1_AAGCCCCGATCC	8052	5286
Ctrl_1_CAACGCTTCTCT	8510	5276
Ctrl_1_GTTGAAGTTGAC	8188	5271
Ctrl_1_TCGCGCGCCAAG	8195	5248
Ctrl_1_GTATTTCCGTAC	7822	5241
Ctrl_1_ACATAAACTACG	8846	5238
Ctrl_1_TTATCCTACCCC	7507	5221
Ctrl_1_TAGCCCGCCAAA	8415	5221
Ctrl_1_TAACCTGATCTG	7777	5219
Ctrl_1_ATTCCCCGCCGT	7691	5203
Ctrl_1_GTCAGAGCTTTA	7561	5194
Ctrl_1_GCGATCACACTC	8340	5192
Ctrl_1_AGTTAGAGACCT	7678	5184
Ctrl_1_GCTCGTCTGATC	7875	5178
Ctrl_1_CCTTGGAATACA	8354	5177
Ctrl_1_ATCGTAAAACGC	8086	5161
Ctrl_1_CCCGGCTTAGTA	7909	5152
Ctrl_1_CCAACGTCCCCT	7352	5150
Ctrl_1_CATTCCGGCACT	8187	5141
Ctrl_1_CGGTGCGACTAT	7836	5135
Ctrl_1_GGCCTTATAATC	7805	5128
Ctrl_1_GAATTCTCCGGC	7820	5117
Ctrl_1_CGTGCGGTTTTA	7924	5114
Ctrl_1_GCCCCTGGTCAA	7830	5113
Ctrl_1_ATCCCGCCGGGT	7314	5086
Ctrl_1_TCCCCAGAGATC	7280	5085
Ctrl_1_ACCGGACCTAAG	7677	5083
Ctrl_1_GTGGTTTCTCGA	7845	5078
Ctrl_1_GAGTACATACAG	7141	5071
Ctrl_1_CCATGATCCAGC	7760	5066
Ctrl_1_GATATCACTATC	7157	5061
Ctrl_1_ATCCCGTCAGTT	7649	5045
Ctrl_1_TGATGCCCGTCC	7770	5030
Ctrl_1_GTGCCTCATAGT	7377	5015
Ctrl_1_CCTAGTAGACTA	7707	5014
Ctrl_1_TTCACAAGCTGT	7464	5010
Ctrl_1_CGTGCGTAGAGC	7197	5006
Ctrl_1_ACGCGTAAATGG	7632	5000
Ctrl_1_ACTCGCCCCCAT	7662	4966
Ctrl_1_CTACGCCCCTAT	7474	4958
Ctrl_1_AACGAACTGCCC	7860	4958
Ctrl_1_AACCACCTGGGA	7611	4949
Ctrl_1_ATGATAGGTGCC	7353	4940
Ctrl_1_ATACTAGTGAAC	7344	4922
Ctrl_1_AAGGCTTAACAG	8007	4919
Ctrl_1_TAGCATTGCGTT	7117	4915
Ctrl_1_AGGGAGCGCTTG	7442	4904
Ctrl_1_CGATCGAAGCGC	7503	4886
Ctrl_1_AAATACTACGCT	7110	4886
Ctrl_1_GAATTCGGTCGC	7173	4879
Ctrl_1_CGATCGTGTACA	7425	4877
Ctrl_1_TGGCTGTGCCGT	7340	4876
Ctrl_1_GCTCGGCCAGCA	7581	4873
Ctrl_1_TTACCTCGTACA	7078	4858
Ctrl_1_ACGTAGTTCGTA	7276	4841
Ctrl_1_CCAAGTCAAGCC	7470	4834
Ctrl_1_CCGGGAACGCTC	7585	4831
Ctrl_1_CCGTTTCGGACA	7308	4829
Ctrl_1_CTTAGGAACTCC	8853	4806
Ctrl_1_TGAGGCTTATAC	7213	4803
Ctrl_1_ACGCCAATTCAT	7416	4800
Ctrl_1_GTCAGGCCTGAC	7747	4799
Ctrl_1_CATATAGAGTCC	6813	4799
Ctrl_1_TATGGCCCGGGA	7039	4794
Ctrl_1_CCACCTAAGCAC	7386	4782
Ctrl_1_CCCCGAGGCTTC	7270	4782
Ctrl_1_CGGAGCACGAGA	7106	4780
Ctrl_1_ACGACAGAGCTC	7049	4776
Ctrl_1_GCCCATTCTTAT	7449	4771
Ctrl_1_GATCGGAGCCCC	7114	4765
Ctrl_1_TGGAATCAATTG	7062	4765
Ctrl_1_ATGCTTCCTGGA	7279	4759
Ctrl_1_CGTCTAAGTCCG	7401	4744
Ctrl_1_TTTAGACGCTCT	6859	4743
Ctrl_1_TGTACTAACCAC	6998	4743
Ctrl_1_TGATGACACGTG	7012	4728
Ctrl_1_CACGACCGTAAG	6952	4725
Ctrl_1_GAGTTCGCCCTC	7108	4724
Ctrl_1_CGTTCTCATAGC	6802	4722
Ctrl_1_GCGCCGTTGATT	7532	4719
Ctrl_1_CCACCCCATACG	7363	4705
Ctrl_1_GCTACCGACGGG	7135	4704
Ctrl_1_GATTGTTAGTCC	6773	4696
Ctrl_1_TAGTTTCGGCCC	6746	4695
Ctrl_1_CTGTTAACATGG	7159	4677
Ctrl_1_CCGTCCTAAATG	7069	4675
Ctrl_1_TCTTTCATCATA	6563	4674
Ctrl_1_AGACTTTTCCTG	6915	4657
Ctrl_1_GCCCATCGTCCT	7056	4652
Ctrl_1_CTCTCCTCACTC	6999	4638
Ctrl_1_TCCAGCACTTCA	6724	4630
Ctrl_1_GATTCTTCACAA	6884	4622
Ctrl_1_AATCACCGAGAC	7424	4620
Ctrl_1_CGCAAGTTCGCA	7450	4615
Ctrl_1_CCATACATAGCG	6309	4606
Ctrl_1_ACGACTCCTTTG	7016	4606
Ctrl_1_CTCGGAACACCG	7067	4605
Ctrl_1_TGATGCTGCTGG	6931	4599
Ctrl_1_TCGAACTCCCAC	6895	4593
Ctrl_1_GTTTTAGAGGTT	6860	4589
Ctrl_1_GCTGGTGGACCA	7182	4585
Ctrl_1_CTCCTCAGGATA	6903	4582
Ctrl_1_TGTGCACGAGGT	6451	4579
Ctrl_1_TCGGCGTCACTT	7003	4578
Ctrl_1_GGGATTTTGTCT	6757	4575
Ctrl_1_CCCGGTAATGCT	7236	4569
Ctrl_1_TCCAATCCACCT	7495	4567
Ctrl_1_AATTCAACTGGG	7376	4567
Ctrl_1_TAAAGACCCGTC	6726	4562
Ctrl_1_GGCACCTGCGCA	6886	4556
Ctrl_1_GAGCCTCGGTGG	6977	4553
Ctrl_1_TCAAAGCGAACA	7136	4549
Ctrl_1_GTTAGTTGAGGG	6393	4543
Ctrl_1_CACACAGCATTT	6955	4538
Ctrl_1_ATGGCTGGTCAG	6263	4537
Ctrl_1_CCCAAGGGGAGT	6946	4535
Ctrl_1_AAGTTGGGTACT	6987	4533
Ctrl_1_CCGATAAGAGAC	7061	4528
Ctrl_1_TGCACCCTCGTT	6558	4509
Ctrl_1_CGGACACCTTGG	7128	4503
Ctrl_1_TAGTGTCCGGAC	6570	4494
Ctrl_1_CGCGGCTGCTCT	6974	4491
Ctrl_1_TCTCATCTTTAC	6215	4490
Ctrl_1_AGGTGCTTCTTT	6616	4485
Ctrl_1_CAAAACATTTGC	7032	4479
Ctrl_1_ACTGGAATATCA	6786	4476
Ctrl_1_GAGAGCCATATC	6947	4472
Ctrl_1_ACACTCCATTTT	6739	4468
Ctrl_1_GATACCTGACGA	7553	4467
Ctrl_1_GGCCACTGGGTA	6768	4466
Ctrl_1_TCCAATAACACC	6712	4463
Ctrl_1_CGCATCACCGTG	7116	4460
Ctrl_1_AAGGTGACTGCT	7168	4457
Ctrl_1_ACTTTAGTAATC	6294	4455
Ctrl_1_GTGGACTGAGCA	7143	4452
Ctrl_1_CTACAGTCGCGT	6350	4446
Ctrl_1_TCATCCTGTGAA	7351	4441
Ctrl_1_ACCTCAACCTGT	6824	4441
Ctrl_1_AGAAGCAGTTAA	7205	4435
Ctrl_1_GTGCCCGACAGA	6838	4426
Ctrl_1_CTAATGCCCTTA	7719	4404
Ctrl_1_TAAGTTAGACAC	6858	4399
Ctrl_1_GGGGTGGCTATC	6935	4399
Ctrl_1_GCACTAACTGCG	6593	4396
Ctrl_1_CTACTGTTTGTC	6798	4393
Ctrl_1_ACGCACAAGCGA	6923	4391
Ctrl_1_CGAATTGCGCCT	6838	4389
Ctrl_1_AACATACAAGAC	6774	4388
Ctrl_1_GAACGGTACACG	6837	4381
Ctrl_1_TCACTACCAAAA	6709	4377
Ctrl_1_GAACAATACCTG	6629	4376
Ctrl_1_CTGCGGCGATTT	6927	4363
Ctrl_1_AGGACTTCTCGC	6534	4362
Ctrl_1_GACGATTTACTG	6691	4361
Ctrl_1_TCGATAACGCCT	7274	4355
Ctrl_1_GTGTAAAGCAGC	6534	4354
Ctrl_1_GCGACAACCTTC	7144	4353
Ctrl_1_ACCAAAAATTTC	6515	4347
Ctrl_1_CCTATTCATCGT	6543	4347
Ctrl_1_CGTCATTTGTGC	6388	4341
Ctrl_1_AAACTCGAAGAT	6571	4334
Ctrl_1_GTCAGCTTGTAA	6605	4334
Ctrl_1_AAACCCCCGTCA	6163	4322
Ctrl_1_CCGATAGTAAGC	6578	4303
Ctrl_1_GCAGTCGTCGAC	6590	4294
Ctrl_1_ATGCATACGACT	6577	4285
Ctrl_1_GACATGCCCAAC	6405	4282
Ctrl_1_CAGAGCACATCT	6419	4280
Ctrl_1_TGTAGTCGTTGG	6302	4275
Ctrl_1_TTCAATAGGAAC	6220	4266
Ctrl_1_GATCCCTTTCAG	6653	4262
Ctrl_1_GTAGTGCGGTTC	6391	4259
Ctrl_1_GCCCACATTAAT	6344	4255
Ctrl_1_GTGTCGAAGGCC	6461	4250
Ctrl_1_GTATATTTGCGT	5843	4249
Ctrl_1_CCCCTACGACCC	6231	4247
Ctrl_1_TCATCCTTGTCA	7245	4238
Ctrl_1_TGCCGATTAGCC	5881	4235
Ctrl_1_GGGTTGCTAGAT	6834	4219
Ctrl_1_CGTGACATCCTT	6303	4219
Ctrl_1_CTCTCGCGTCCG	6645	4215
Ctrl_1_GCATGCACGGAC	6776	4214
Ctrl_1_GATTTCTGTCAC	6146	4209
Ctrl_1_ATAGCACGGGCA	6684	4207
Ctrl_1_GAGTTGAGTCGC	6169	4203
Ctrl_1_CGCGTTCCGACA	6334	4202
Ctrl_1_ACCCGGCCCACG	6673	4194
Ctrl_1_GGGACCCGGATC	6506	4184
Ctrl_1_GTTACTAGTCGA	6250	4178
Ctrl_1_ATTACCGGTAGT	6945	4177
Ctrl_1_AAGATGAAGCGC	5648	4175
Ctrl_1_CACTTGCTGATC	6936	4172
Ctrl_1_GCGATGTAGATC	6277	4158
Ctrl_1_CCCTTACACATA	6411	4157
Ctrl_1_TTGTGCCCTTCA	6545	4153
Ctrl_1_GGGATATCGCTC	6104	4150
Ctrl_1_TCGTATGCGAAA	6804	4146
Ctrl_1_GATTTGCGGTAA	6129	4145
Ctrl_1_CTCGCGGGCGTA	6119	4139
Ctrl_1_TCACAGACTCCC	6230	4137
Ctrl_1_CCGAATCTGAAC	7308	4137
Ctrl_1_AGTTCCTGGGTA	5909	4136
Ctrl_1_TAAGAGCAAAGA	5929	4131
Ctrl_1_CAGGCTTTGCTC	6600	4130
Ctrl_1_GGGATAAGGGTT	5670	4124
Ctrl_1_CGTGGCCATTAC	6014	4121
Ctrl_1_TATGGACCTTGT	6282	4114
Ctrl_1_TATTCAGATGGT	5510	4111
Ctrl_1_GCCTGGTTTCGC	6439	4103
Ctrl_1_CCCCTGCCACAG	6256	4099
Ctrl_1_CACGTGTGTACC	6040	4093
Ctrl_1_CCCGTACGCAGG	6217	4091
Ctrl_1_GCGTGAACGGAA	6733	4085
Ctrl_1_CTCTCAATCATG	6072	4083
Ctrl_1_GGTTTATGCCTT	6089	4082
Ctrl_1_GCATAGCTGTTA	6306	4077
Ctrl_1_CTACTGAACCAG	6243	4064
Ctrl_1_AGTGCAGTTTGA	6318	4060
Ctrl_1_TCCCGGCGCATA	6184	4055
Ctrl_1_ACGAGATAACCC	6083	4050
Ctrl_1_CCCAGACTATTC	6163	4043
Ctrl_1_TACTCCGACACC	6137	4042
Ctrl_1_TCGAAATATGTC	6529	4038
Ctrl_1_AGGCGCTCGACT	6049	4033
Ctrl_1_CGGGACGTGCGG	5960	4016
Ctrl_1_CTACGCCCGGTG	6189	4010
Ctrl_1_TGCCATCCATAT	6062	4010
Ctrl_1_CTGGGGCCCCTT	5878	4006
Ctrl_1_CGGGGCTTGTTT	6263	3998
Ctrl_1_GTCTGCCCGTAA	5822	3998
Ctrl_1_AACGTTTTTAAG	6214	3992
Ctrl_1_CATTCACAATGT	5797	3991
Ctrl_1_CGCTTCCGCGTT	5998	3987
Ctrl_1_CAATCATAGAAC	5927	3986
Ctrl_1_CATGATTCATGT	5798	3981
Ctrl_1_TCACCCGCATGA	6566	3978
Ctrl_1_GATGGTTGGTCA	5985	3978
Ctrl_1_GGCAATGGTGAT	6110	3976
Ctrl_1_GCGTCAATTGAT	5820	3973
Ctrl_1_TCTCTCGGCAGA	5653	3971
Ctrl_1_GAGGGACTGTAA	5791	3970
Ctrl_1_TTTGCGGATAGC	6094	3966
Ctrl_1_CGAAAAAGCGGT	6097	3962
Ctrl_1_CAAACTGATGCG	6397	3961
Ctrl_1_AAGGGACGGCGT	5867	3958
Ctrl_1_ACGCACTTCGTG	6014	3957
Ctrl_1_ATGCCTGGATAC	5821	3953
Ctrl_1_GGCGATTGGTAA	5475	3952
Ctrl_1_GCCGACCTTTAT	5951	3947
Ctrl_1_GTCACTACGAGT	5810	3942
Ctrl_1_CCCATAACGCTC	6131	3941
Ctrl_1_AGATCCACGCCA	5577	3939
Ctrl_1_CTTTCGTATGAT	6067	3926
Ctrl_1_TGGATTCCGCCA	5630	3925
Ctrl_1_ACCATGGCTGAT	5765	3923
Ctrl_1_CCCGAAAGGCGC	6191	3923
Ctrl_1_TGATTCATAAGT	5899	3919
Ctrl_1_TGTAAAGCTAAA	5757	3904
Ctrl_1_CCCCGGCGTAAC	5913	3900
Ctrl_1_CGGGTGCAGATG	6000	3900
Ctrl_1_GGCTATACGTAG	5560	3889
Ctrl_1_AATTGGAGCAGA	6586	3885
Ctrl_1_GGCTCGACATAC	5551	3879
Ctrl_1_AAGGTTGCCGCC	5689	3878
Ctrl_1_CGACCTGGATAT	5650	3863
Ctrl_1_AAATTGCACCGG	5884	3851
Ctrl_1_ACACATAAACTC	5961	3841
Ctrl_1_GTTTTGGAGATT	5680	3838
Ctrl_1_GAGAGCGTCTTT	6139	3834
Ctrl_1_TACCTGTACCAG	5402	3834
Ctrl_1_ACAATACACGCC	5637	3832
Ctrl_1_TTAGCCGAAGCA	5840	3829
Ctrl_1_CATTGTGTCCCC	5702	3824
Ctrl_1_TAACCTGTGCCA	5725	3817
Ctrl_1_CTGACTCACATG	5825	3817
Ctrl_1_ACTAATTTTGCG	5447	3811
Ctrl_1_GAGTCTCGCACG	5657	3806
Ctrl_1_GCTATGTCCTCT	5605	3804
Ctrl_1_TCTGCACATGAC	5673	3801
Ctrl_1_CAGCCGTTGTTC	6277	3797
Ctrl_1_AAGAGGATTTGC	5671	3793
Ctrl_1_TTGATGAGCATT	5535	3788
Ctrl_1_AAAAGCGCATGC	5458	3783
Ctrl_1_GTTGCTGGGCTC	5438	3782
Ctrl_1_TGGGCCGCGTGT	5587	3779
Ctrl_1_CCTATACGAACG	5435	3775
Ctrl_1_CAAGATCTTTAC	5317	3755
Ctrl_1_CGCTACAGCCGG	5938	3753
Ctrl_1_CACCACAATGCG	5474	3751
Ctrl_1_GCGAACTAGGGA	6287	3750
Ctrl_1_CCTTGAAAAGGT	5207	3746
Ctrl_1_TGGAAGTCCTAA	5365	3745
Ctrl_1_GTTCCCGGGGGA	5762	3739
Ctrl_1_GCAGCCTCTTTT	5742	3738
Ctrl_1_ATAGCTATTGCC	5845	3727
Ctrl_1_ACCTTGCTCTAA	5595	3726
Ctrl_1_GCTGGCCTTCTG	5683	3724
Ctrl_1_CTACGATAACCT	5478	3711
Ctrl_1_TCCGGACCCGGA	5760	3709
Ctrl_1_TTAGACTCCTGC	5247	3708
Ctrl_1_ATCGCCGTGCAC	5485	3701
Ctrl_1_CAGTACCCTCCT	5732	3692
Ctrl_1_AGGATTGATTTC	5724	3691
Ctrl_1_ATATCCTCAGCG	5424	3689
Ctrl_1_TGGGTCTAGCAG	5482	3688
Ctrl_1_AAGTCCTATAGA	6048	3686
Ctrl_1_AGTGTGCTACTT	5255	3682
Ctrl_1_GGGATAGGGGAA	5551	3676
Ctrl_1_GTTGTGATAACC	5736	3674
Ctrl_1_GAGGAGACATAG	5928	3673
Ctrl_1_GATCACAACGCA	5652	3670
Ctrl_1_GGAAGCGTCCCG	5658	3667
Ctrl_1_CTCCGCATATAC	5248	3664
Ctrl_1_GCTTTCGTCCTT	5196	3664
Ctrl_1_CATATCACTAAC	5563	3658
Ctrl_1_ACAGATCGCGTA	5213	3658
Ctrl_1_AGGGCACCATTT	5759	3655
Ctrl_1_AGCACGCTTAGT	5652	3652
Ctrl_1_CCAGCGGTTCTG	5593	3652
Ctrl_1_ATAACGGACGAG	5435	3650
Ctrl_1_TCCCCGCAAGAT	5255	3649
Ctrl_1_GGATTGCGGTTG	5103	3639
Ctrl_1_CAGAGGGGCTTA	5252	3631
Ctrl_1_CCACCATCGCGC	5732	3628
Ctrl_1_CATCGTGATGAA	5883	3628
Ctrl_1_TTGCGCACGTAG	5603	3627
Ctrl_1_GGATCAAAGCGC	5391	3620
Ctrl_1_CAGGCTGTCCTC	5384	3620
Ctrl_1_GCGCAGACGTTT	5492	3619
Ctrl_1_GGATCCCACAGT	5305	3618
Ctrl_1_TGAGGCGACCAA	5485	3617
Ctrl_1_TAGGCGGTCGTC	5339	3614
Ctrl_1_TACGCAGGATCT	5400	3610
Ctrl_1_GGCGGGGGTTTA	5338	3609
Ctrl_1_GATCTTGTCATA	4917	3603
Ctrl_1_CCCACGATATAT	5371	3601
Ctrl_1_ACGCCGAATTTA	5379	3598
Ctrl_1_AGCGTTGACCTC	5261	3595
Ctrl_1_GGAGCTAGTCGC	5365	3594
Ctrl_1_ACACGCCTCAGG	5299	3594
Ctrl_1_CTCTCGTGGAAA	5700	3592
Ctrl_1_GCATCAGAATAA	5406	3591
Ctrl_1_GTAACGAACTGT	5493	3587
Ctrl_1_CGACAGGATAGT	5592	3586
Ctrl_1_CATTCTCCTCCC	5111	3582
Ctrl_1_TAAGCTTTGCAC	5166	3565
Ctrl_1_ACTGTCCCTGAT	5273	3560
Ctrl_1_TCACTACGCAAA	5465	3558
Ctrl_1_TGATACACTATC	5830	3554
Ctrl_1_ACGAGACACAAG	5162	3547
Ctrl_1_AATCGAGGCAAT	5544	3546
Ctrl_1_CATGAGCACGTG	5718	3544
Ctrl_1_TATGGATTCGTG	5100	3543
Ctrl_1_TCCCGAAACAAT	6086	3541
Ctrl_1_CAAATTGCGAGT	5530	3538
Ctrl_1_AGCTCTAAATCA	5653	3534
Ctrl_1_CGTTCTAATATG	5157	3534
Ctrl_1_GAGTCACGTTCA	5299	3532
Ctrl_1_ACTCTGGTTCAA	5441	3532
Ctrl_1_TAGTATCCAGTT	5216	3531
Ctrl_1_AAAGGCCTGAAT	5289	3530
Ctrl_1_ACCACTATCAAC	5267	3529
Ctrl_1_CGAATAGTTACC	5686	3527
Ctrl_1_AGCGCACCTTAC	5216	3521
Ctrl_1_CTTCTTCCAGAT	5010	3519
Ctrl_1_ATGGCGCCATTT	5293	3517
Ctrl_1_GTGGGCCACGTG	5289	3515
Ctrl_1_TTCTTACGCCTG	5061	3512
Ctrl_1_AGCCCCCTAAAA	4930	3509
Ctrl_1_GATGCTTTATCG	5485	3508
Ctrl_1_TGCTCGGCCAAC	5197	3506
Ctrl_1_TATGTTTTACGC	4666	3506
Ctrl_1_CCACGAATCTGA	5893	3502
Ctrl_1_TCCCGCAAGGTT	5486	3498
Ctrl_1_GTCCGTTAGGCA	5050	3496
Ctrl_1_CGCTCATAACCA	5299	3494
Ctrl_1_CTCAAGCACGAT	5218	3490
Ctrl_1_ATGCAATGCCGG	4943	3485
Ctrl_1_CCAATAAGCATC	5267	3478
Ctrl_1_CGCCATCCGCAA	5099	3472
Ctrl_1_TAGCCACGCGCA	5340	3471
Ctrl_1_TAGTCCCACAAC	5248	3469
Ctrl_1_CGTCTATAGTCA	5652	3466
Ctrl_1_TTCCTAGCCTAA	4988	3464
Ctrl_1_CTCAATTAGCCA	5106	3463
Ctrl_1_GATGCAACCATA	4987	3460
Ctrl_1_ATGAGAATACGA	5187	3452
Ctrl_1_TAGCAGTCGCAA	5197	3450
Ctrl_1_ATGGCTAAACGA	5357	3443
Ctrl_1_ACTATTCTCATC	4831	3443
Ctrl_1_TTTAGCACAGTC	4774	3434
Ctrl_1_CAATGCCACATA	5560	3427
Ctrl_1_CCTCTGTTATGC	4880	3424
Ctrl_1_ATAGGCGACGTA	5051	3421
Ctrl_1_ACCTTCCATGTC	5109	3417
Ctrl_1_ATGTCCGGGCGG	4749	3417
Ctrl_1_GACTGCTGTACA	5340	3416
Ctrl_1_GGATAAGAGTTT	5171	3413
Ctrl_1_TAATCGAGTACC	5102	3407
Ctrl_1_TCGTGCTTATCA	5169	3405
Ctrl_1_GGGCGATCTCGG	5261	3404
Ctrl_1_GGATAGAGATGT	5062	3401
Ctrl_1_TCACCTCCGGTG	5511	3398
Ctrl_1_CACCCGATGTAG	5098	3392
Ctrl_1_CCTGGTATCAAA	5204	3392
Ctrl_1_TTGGCACTAATT	5153	3387
Ctrl_1_TGCCATGTAACA	5145	3386
Ctrl_1_TGCCGGGAATTT	5442	3386
Ctrl_1_TCACTTTCTGAC	4692	3383
Ctrl_1_CTTCACCAATAC	5385	3383
Ctrl_1_GGCGGAGTTTTA	5166	3372
Ctrl_1_CAAACCGTCTGC	4891	3371
Ctrl_1_ATTCGTTTCTGC	4765	3369
Ctrl_1_CGAATGAAGTAT	5459	3364
Ctrl_1_CCACGACGTTAA	5027	3362
Ctrl_1_ACACTCAATGGA	4741	3355
Ctrl_1_CGTGCCCTAATG	5806	3351
Ctrl_1_AGGGTTAAGTTG	4704	3342
Ctrl_1_CTCGTAGGGTGG	5032	3340
Ctrl_1_GATCCCTCCTCT	4925	3339
Ctrl_1_GCTGATCGATAC	5397	3333
Ctrl_1_ACTCGGCCTATT	4838	3332
Ctrl_1_CTCTAAAGATTG	4897	3328
Ctrl_1_GGAAATAACCGC	5319	3325
Ctrl_1_GTGCCTCGGTAT	4866	3324
Ctrl_1_GCACGAGACCAG	5019	3324
Ctrl_1_TTGTTCACATAC	4624	3323
Ctrl_1_CGCCATCTTTTC	5205	3319
Ctrl_1_TCAACAAGGAGC	5478	3317
Ctrl_1_GCCGACCCCTGG	5026	3316
Ctrl_1_CCTTACGTTACT	5253	3315
Ctrl_1_TGCATTCGTAAT	4886	3311
Ctrl_1_TTGACGAATCAT	4720	3310
Ctrl_1_GAGTGTAGACAT	4824	3310
Ctrl_1_TCCGAAACAAGG	4982	3308
Ctrl_1_GTTCGACATTAC	4905	3307
Ctrl_1_CGTCATTGTCGT	4979	3305
Ctrl_1_AAATCGTGCGTT	4677	3302
Ctrl_1_ACATTTATGTGA	4535	3302
Ctrl_1_GACGGGGCTTAG	4921	3300
Ctrl_1_GTTGACCACCCG	4943	3295
Ctrl_1_AACTAGATGGCC	5095	3277
Ctrl_1_CAAACGAATTCA	4926	3275
Ctrl_1_TCCGAGCTCGCC	4885	3270
Ctrl_1_CTGTTGGAATGG	4738	3270
Ctrl_1_CCCGCGGTGGTA	4838	3270
Ctrl_1_TGCTCACCATAG	4829	3267
Ctrl_1_GTGAACAAAGCG	5044	3265
Ctrl_1_ACCCCGTATTAG	5350	3263
Ctrl_1_GGACGTAGTACA	4956	3263
Ctrl_1_GGTTGCGCATTT	4581	3252
Ctrl_1_GCCCTAAGCTAG	5010	3248
Ctrl_1_AAGATCGAATTG	4649	3245
Ctrl_1_CCAAAGTAAGTT	5023	3244
Ctrl_1_CCCTTAGATGGA	4738	3244
Ctrl_1_CTTAATGAGCCT	4640	3242
Ctrl_1_ATAGCACGTAGC	4636	3239
Ctrl_1_ACGGTCACATAT	4877	3238
Ctrl_1_GTATGTCTTGGG	5559	3238
Ctrl_1_CCCGAGTCACAA	4873	3232
Ctrl_1_TAGTCTACCGGA	4959	3224
Ctrl_1_CCCATACCACAG	4747	3218
Ctrl_1_CCTATCTCACCC	4674	3216
Ctrl_1_GAATCCCGCGCA	4810	3216
Ctrl_1_CTGACTAGCGCA	5011	3212
Ctrl_1_GGGCTTCACATG	4816	3208
Ctrl_1_ACTTGAAACCGC	4797	3207
Ctrl_1_AGCCACCGGAGC	4987	3204
Ctrl_1_CTTTCCGAGATT	4517	3203
Ctrl_1_CAAGTACCAGAG	4737	3198
Ctrl_1_ATATCGCCTGTT	4854	3198
Ctrl_1_ATTCCCCCGCCT	5020	3197
Ctrl_1_GCGACTTACTCC	4886	3197
Ctrl_1_TAGAGTGGTGCT	4799	3194
Ctrl_1_GCTTCGTAGCGC	4823	3190
Ctrl_1_GACGCTGGATGT	5178	3187
Ctrl_1_CTTCTGCAGGTT	4979	3187
Ctrl_1_CCCCAGAGCCCG	4799	3187
Ctrl_1_CCTGTCCACGAG	4877	3185
Ctrl_1_CCCGTGGTAATT	4522	3184
Ctrl_1_GATCTTGAGAGA	4583	3176
Ctrl_1_CGGACAGAGCAG	5047	3175
Ctrl_1_GTAGGCCAGACA	4802	3171
Ctrl_1_ATGAAGTCAAGT	4792	3170
Ctrl_1_CACCGTTAGACA	4878	3168
Ctrl_1_AACGCAGCTGTT	5149	3168
Ctrl_1_ACTGAGGGTCTA	4561	3167
Ctrl_1_CCACCTCATCTC	4375	3159
Ctrl_1_CCCAAGGAGGAG	4999	3156
Ctrl_1_AGACTAAACGTA	4765	3156
Ctrl_1_GTGTCATGGGGC	5154	3154
Ctrl_1_GTTCTAACCGAA	4761	3154
Ctrl_1_CAACCCAGAGAC	5428	3154
Ctrl_1_CTCAGTTACAAT	4707	3152
Ctrl_1_GAAGCCTACGCG	4500	3151
Ctrl_1_CGTCTTTGATGA	5030	3145
Ctrl_1_GGTCGCCCTTCA	4624	3144
Ctrl_1_AAACGCTAACCG	4825	3143
Ctrl_1_GGTACTAGAGAT	4540	3141
Ctrl_1_CAATCTGCCCAT	4941	3137
Ctrl_1_GTCTCCTCGAGG	4846	3136
Ctrl_1_TGAGGCGGCTTT	4576	3136
Ctrl_1_CAAGCACCTGTG	4769	3133
Ctrl_1_TTTCCCCGGGTC	4307	3128
Ctrl_1_CCATTTGGATAT	4810	3128
Ctrl_1_GCACTGCACAGA	4759	3124
Ctrl_1_GTCTTGCGTCCG	4683	3116
Ctrl_1_GAAATTTGAACA	4649	3112
Ctrl_1_TGACCCAAGGCC	4774	3109
Ctrl_1_CTCTAATACACC	4578	3100
Ctrl_1_TTTATGTGTGCA	4369	3100
Ctrl_1_CGTCCGCGCACC	4756	3099
Ctrl_1_ACCCCAACTTCA	4855	3095
Ctrl_1_CTCGTTACGAAA	4503	3094
Ctrl_1_CTTACTGGAAGG	4801	3094
Ctrl_1_ACGTCCTGTGCC	4759	3093
Ctrl_1_GCCGGGTGCCCG	4674	3093
Ctrl_1_CGGACCATGATA	4887	3092
Ctrl_1_TGGACACAGACG	4495	3085
Ctrl_1_CGCGCGCATGAA	5001	3085
Ctrl_1_ATCTTGATTTTT	4578	3082
Ctrl_1_AGGGTAAATCCG	4582	3082
Ctrl_1_TACGGGAATTGG	4413	3079
Ctrl_1_AACCCCCCTCAT	4206	3077
Ctrl_1_TAGGATGTATAA	4830	3075
Ctrl_1_CGACACTCTCTG	4548	3074
Ctrl_1_TAGCTGAGTCCG	4472	3069
Ctrl_1_TCTTTGCCGTGC	4283	3068
Ctrl_1_CTTTCTAGATTG	4596	3067
Ctrl_1_CACGTGGTGTAT	4560	3063
Ctrl_1_GGAGCTCAATAT	4639	3059
Ctrl_1_ACGGCTAGGTAG	4460	3057
Ctrl_1_AAAAAACGGATT	4512	3055
Ctrl_1_AAGCAATAGGTA	4294	3050
Ctrl_1_TTCGTGAAAGCC	4464	3050
Ctrl_1_CAGCCAAACCAC	4714	3044
Ctrl_1_GATGAGTGAAAA	4628	3040
Ctrl_1_CCTTAAACGCCA	4274	3037
Ctrl_1_GAAACCGTTTCC	4793	3033
Ctrl_1_GCTCTCGCGCTG	4380	3033
Ctrl_1_CCGGGGTTCGGG	4478	3030
Ctrl_1_AACCGGGCCCTT	4699	3029
Ctrl_1_CCCGTTGATCCA	4194	3026
Ctrl_1_AGCAGCAGAAAG	4572	3026
Ctrl_1_CGCTGAACTGGA	4589	3020
Ctrl_1_AGTCCAGCTTCG	4457	3020
Ctrl_1_GGACCTTTCTAC	4224	3018
Ctrl_1_ACGAAATACCAT	4239	3018
Ctrl_1_CACGGTAAGTAA	4524	3015
Ctrl_1_ACGGCGTGCTGA	4470	3014
Ctrl_1_TCGTGATATGCC	4380	3011
Ctrl_1_GTATTATGGTTG	4634	3011
Ctrl_1_TCGGACAACACC	4631	3011
Ctrl_1_GCAGAAGCCACA	4668	3009
Ctrl_1_TCGGATGATTCG	4590	3008
Ctrl_1_ACCTCCGCACCG	4285	2997
Ctrl_1_ATATAGCTGTCG	4311	2994
Ctrl_1_ACTTCAGAAGCT	4188	2993
Ctrl_1_CAGCCTGGTGAA	4697	2993
Ctrl_1_TTGCGCGCTTCA	4269	2992
Ctrl_1_GGCACCTGCATA	4502	2991
Ctrl_1_CAGATGTTCTCA	4372	2988
Ctrl_1_CGCGGTCTACGG	4854	2984
Ctrl_1_TCACGCGCCGGC	4455	2981
Ctrl_1_GCGACAAATCTT	5083	2980
Ctrl_1_AGCCTGATCAGA	4318	2978
Ctrl_1_GACACTCATATG	4287	2976
Ctrl_1_TGCTTTACGTCC	4058	2972
Ctrl_1_AAGTCGGTAGCG	4730	2968
Ctrl_1_GGTAGGCAGAGA	4484	2966
Ctrl_1_GGTCGGGAGATT	5009	2962
Ctrl_1_GCGGTCAGTTAG	4520	2957
Ctrl_1_AACTCTATAGGC	4099	2956
Ctrl_1_TGAGGCGCCCGA	4264	2955
Ctrl_1_TCGGCAGCTTTA	4506	2946
Ctrl_1_ACTGGCGCGAGA	4576	2945
Ctrl_1_CAGCCTGGTCTG	4510	2945
Ctrl_1_TAGTTTTAGTGG	4394	2945
Ctrl_1_TATCTCACGCCC	4226	2945
Ctrl_1_CCAAACGTCAGT	4492	2944
Ctrl_1_CTTACGCACGGC	4456	2943
Ctrl_1_GTGTGAACATCT	4269	2942
Ctrl_1_AAAGATCGTAAA	4183	2941
Ctrl_1_GTAGTGGGCGCC	4055	2941
Ctrl_1_AGCGCCCTTAGC	4433	2937
Ctrl_1_CTTGATATTCTT	4211	2937
Ctrl_1_GTTTGCGCTGCT	4461	2936
Ctrl_1_GTAGGCGAATTG	4241	2936
Ctrl_1_TAGGTTCTCAAC	4146	2934
Ctrl_1_ACCTGGCAGATA	4630	2932
Ctrl_1_TGCTCGACAGAT	4210	2929
Ctrl_1_AGTCTCGAGCCA	4048	2927
Ctrl_1_ACACCAGTGAGT	4468	2926
Ctrl_1_CGAAGACATGAA	4551	2922
Ctrl_1_ATGTATTGTTAT	4142	2922
Ctrl_1_AATAACTCTGAA	4156	2921
Ctrl_1_TTCGCACTCGTT	4284	2920
Ctrl_1_ATAGGCAATCCC	4281	2919
Ctrl_1_CAGAATAGACGT	4309	2916
Ctrl_1_TGGACTCCCTCA	4193	2911
Ctrl_1_ATCGTAAGTATG	4502	2911
Ctrl_1_AGTCCGAATAAC	4642	2911
Ctrl_1_GCAGACTGCGTC	4326	2910
Ctrl_1_CTCCGTACCGCT	4454	2909
Ctrl_1_CCGTAGGGTTGA	4461	2909
Ctrl_1_GTTCGGAGTTGC	4477	2903
Ctrl_1_GGCAGGCAAATC	4722	2901
Ctrl_1_CACTAAGTGTGG	4498	2898
Ctrl_1_TGTTTCTTAACT	3953	2898
Ctrl_1_TCCTACATAGTA	4131	2896
Ctrl_1_CGCGCACTGCGG	4270	2892
Ctrl_1_CGTGCGTAAAAG	4578	2889
Ctrl_1_GCGGTTCGCAAT	4257	2885
Ctrl_1_GTGAGACCAGGG	4497	2884
Ctrl_1_CATGAGAGACAG	4388	2884
Ctrl_1_CTGCTGTTGGGC	4223	2880
Ctrl_1_ATTGAGCGGTGG	4217	2880
Ctrl_1_GCGCACTGTGTC	4159	2878
Ctrl_1_AAGTCGAGAGTA	4525	2877
Ctrl_1_GATGCAAACTGC	4222	2875
Ctrl_1_CCGCATTGCTTA	4842	2874
Ctrl_1_CCAAGGGCGCGT	3914	2874
Ctrl_1_ATGCCGATATTG	4103	2870
Ctrl_1_ACCCTCCACTGC	4013	2869
Ctrl_1_TAGACAACCTCG	4242	2869
Ctrl_1_AATGCTTCGGAT	4470	2869
Ctrl_1_GTTCTTTCCAAA	4049	2868
Ctrl_1_CCCCATTGTTAA	4308	2863
Ctrl_1_GGTCAGAGATAG	4047	2860
Ctrl_1_GACTAATGTATG	4269	2855
Ctrl_1_TTGAACCTTGAT	4215	2844
Ctrl_1_GGCTCCGATTAT	4233	2844
Ctrl_1_GGAGTAAAACGC	4135	2844
Ctrl_1_TACCTACGTCAT	4326	2840
Ctrl_1_AGTTTATTCTAC	4442	2838
Ctrl_1_TCGGCTGCGGTG	4192	2838
Ctrl_1_GCCCCACTCGCC	4600	2838
Ctrl_1_GAGGTCTCACAT	3985	2837
Ctrl_1_GCGGCCCTAGGT	4203	2837
Ctrl_1_CGGCACGGCACA	4079	2837
Ctrl_1_GAAAGTGGCCCT	3994	2828
Ctrl_1_GTTGGTCCGAAA	3899	2828
Ctrl_1_AGGGCAAGGAGC	4192	2825
Ctrl_1_TTCATAACAAGA	4527	2825
Ctrl_1_CCCGAAATGTGT	4280	2824
Ctrl_1_GTCCTCTCCAGG	4561	2823
Ctrl_1_GACACCCAGATG	4440	2819
Ctrl_1_GCAATTATGGAG	3966	2818
Ctrl_1_TTGGCGCTCAAC	4030	2818
Ctrl_1_TCTGGAGATATA	4060	2817
Ctrl_1_AACCTACACACC	4014	2816
Ctrl_1_CCTTGAACCATA	4208	2811
Ctrl_1_ACGTCTTCAGCG	4124	2811
Ctrl_1_AGATACAAGGTC	4095	2806
Ctrl_1_TGCTATCCCGCT	4229	2805
Ctrl_1_AGTCAACCGTCG	4208	2803
Ctrl_1_CTCACGATTACT	4325	2802
Ctrl_1_GAGATCGCCAGT	4223	2801
Ctrl_1_GTCCGCTTTTAC	4536	2801
Ctrl_1_CTTTGGGGCGTT	3948	2797
Ctrl_1_CCACCATGCTTT	4556	2795
Ctrl_1_TTGCGCCATAGT	4183	2793
Ctrl_1_CTGTGAAAGTCA	4016	2793
Ctrl_1_GACTATTCCAAT	3884	2788
Ctrl_1_ATAACCTTGTTT	3945	2786
Ctrl_1_TTCAAAAGCGGT	4323	2785
Ctrl_1_GTGAAGCTTCCT	4047	2785
Ctrl_1_GTATATGCGTCT	3863	2785
Ctrl_1_TATGCCACCCGA	4223	2781
Ctrl_1_AGATGCTCTTGC	4266	2780
Ctrl_1_GCACCTTTCACC	4013	2780
Ctrl_1_GCTCAGTTTCCT	4228	2776
Ctrl_1_CTTGTCATGACT	4234	2773
Ctrl_1_AGCTCAAAGCAA	4199	2772
Ctrl_1_AGCATTGGAAAT	3900	2770
Ctrl_1_ACCTCTTCATAG	4090	2761
Ctrl_1_AGAATCGTCCTT	4139	2758
Ctrl_1_TACAAAAGTATA	4379	2758
Ctrl_1_CAAACATCTAGC	4086	2757
Ctrl_1_CCCACCGCCACA	4367	2756
Ctrl_1_GTTCTCCGAAGA	4447	2749
Ctrl_1_TCCCACAAATAG	4288	2748
Ctrl_1_AGCAGGACCAGG	4006	2743
Ctrl_1_GATCGCGAGAAC	4128	2741
Ctrl_1_AGGTCAGGACAG	4362	2739
Ctrl_1_ACGATCCTTGAT	3959	2739
Ctrl_1_GCGATACCGTAG	4024	2736
Ctrl_1_TTGGTAGTGTAA	4065	2732
Ctrl_1_ACCCACCTAGGT	3839	2729
Ctrl_1_TCGAACCACGTG	4134	2728
Ctrl_1_GCGCCTCTTCTA	4109	2728
Ctrl_1_CGCGGACCTTCC	4299	2724
Ctrl_1_ATGGGGTTATGC	3801	2724
Ctrl_1_CCTGTTACATTA	3804	2722
Ctrl_1_GAACTACTCGGA	4020	2721
Ctrl_1_TCTACTGGCGGT	3899	2721
Ctrl_1_GCCTGCAGTTCA	4242	2720
Ctrl_1_GGTTACCTTTAA	3830	2720
Ctrl_1_TATCAACCTACC	3827	2719
Ctrl_1_GTGCGTCATACC	3926	2717
Ctrl_1_GAAATAAACCTT	4069	2717
Ctrl_1_TCCCCCTCGGCG	3894	2716
Ctrl_1_ATGCAGCAACTC	4223	2714
Ctrl_1_CCTCCACCAGGG	3803	2713
Ctrl_1_GCGTAGTGCAAT	3793	2708
Ctrl_1_CTCCACCAGCGG	4225	2707
Ctrl_1_CCAATCTTGGGC	4012	2705
Ctrl_1_CACAGGCTGCTT	4187	2697
Ctrl_1_AGAGCATCGTTT	4200	2696
Ctrl_1_GCCCAGATGCTA	3957	2696
Ctrl_1_CTCTTATCACAC	3705	2693
Ctrl_1_TTGAACCTTCAC	3810	2693
Ctrl_1_GCCGTGGCATAC	4085	2692
Ctrl_1_AACTATCAATTA	3921	2689
Ctrl_1_GATGAGTAACCC	3815	2686
Ctrl_1_AACATAAGGCAG	4128	2684
Ctrl_1_CTTTCGGCCGGT	3913	2681
Ctrl_1_GGGCTGTACTGA	4224	2674
Ctrl_1_GCCAGAGCTCAC	4031	2673
Ctrl_1_CGCAGTGTCGCT	4100	2672
Ctrl_1_GCCTTGATATTC	3997	2670
Ctrl_1_CGGGGCGGTAAT	3974	2666
Ctrl_1_CCCGGAGGCAGT	4125	2661
Ctrl_1_AGAAACCAGCCC	4026	2658
Ctrl_1_TGGGTAAGGCTG	4099	2657
Ctrl_1_CGATCCTATAAT	3921	2656
Ctrl_1_TGCATCGTTGCT	3843	2654
Ctrl_1_CAGTTAGTTAAT	3765	2653
Ctrl_1_CCATACCAATTG	4076	2653
Ctrl_1_GTCCTGTACCAT	3900	2653
Ctrl_1_GTGTACTCTTCA	3910	2650
Ctrl_1_GGTCACGTCATG	3943	2647
Ctrl_1_AAAACGACCTCG	3798	2647
Ctrl_1_GCTTAGCTAGGC	3721	2646
Ctrl_1_AGGCCGTGAGTC	4271	2640
Ctrl_1_AGAACGTTAGAC	3817	2636
Ctrl_1_ACAGACTTATGA	4140	2635
Ctrl_1_ACGGACGGCTTA	3843	2634
Ctrl_1_ACAATACTCCTT	3767	2634
Ctrl_1_AGCGTTTACCCG	4063	2632
Ctrl_1_GCAAGTGAGTTT	3940	2630
Ctrl_1_GACCGCGCAGGC	4305	2629
Ctrl_1_AAGTATGAATAA	3984	2629
Ctrl_1_GCCTAAGGGTCC	3805	2617
Ctrl_1_CGAGCATACCGA	4119	2613
Ctrl_1_GTGAGATTGTCG	3567	2611
Ctrl_1_TGGATCAGACTT	3834	2609
Ctrl_1_TACTGACCCAGT	3800	2607
Ctrl_1_GAGTGTACGATA	3809	2605
Ctrl_1_CGGATATCTGAT	3855	2604
Ctrl_1_CCATGCAGACAT	3944	2604
Ctrl_1_TGTCAGCACCGC	3857	2602
Ctrl_1_TAGGTAAGTGCG	3683	2595
Ctrl_1_CTCCCTGCGGCG	3886	2592
Ctrl_1_CATAGAGGCTCC	3760	2590
Ctrl_1_CAGCGTTCCAAA	4133	2590
Ctrl_1_CTTCTGGCGCTG	3597	2588
Ctrl_1_AGCGGGGCTGAT	3885	2586
Ctrl_1_CTATTTAACTGT	3611	2583
Ctrl_1_TCCTATTCTATT	3824	2582
Ctrl_1_CTGGGTGTACCA	3638	2581
Ctrl_1_ATAACTAGGCGT	3719	2578
Ctrl_1_GTGTGTCGAAGC	3747	2576
Ctrl_1_ATCGGCCTTGAG	3842	2572
Ctrl_1_CATGTGTTTTTA	3537	2572
Ctrl_1_ACGGGCATCCGG	3583	2569
Ctrl_1_CCCTTTCGACGG	3820	2566
Ctrl_1_CCGCGACCGAAT	3993	2563
Ctrl_1_GTTCAAGAGGCG	3806	2563
Ctrl_1_CCCATAGTATTG	3729	2561
Ctrl_1_CGTATGACGCCG	3550	2560
Ctrl_1_CATTTACGCCCA	3776	2559
Ctrl_1_CGCCAGGTAGAA	4149	2558
Ctrl_1_GTGGTCGATCAA	3519	2558
Ctrl_1_ACATTTCATAAT	3320	2556
Ctrl_1_CTAGCGAGAGAT	3822	2554
Ctrl_1_TCCCATCTTGGA	3744	2552
Ctrl_1_TGTTCTGCCTCG	3816	2544
Ctrl_1_GCCTATACTCAC	3834	2542
Ctrl_1_CATGTTCTGCAC	3687	2542
Ctrl_1_GGTTTCATGACG	3688	2540
Ctrl_1_GGGCACACGTGC	3705	2540
Ctrl_1_TTGTGCAGGCAT	3943	2536
Ctrl_1_TCTACCAACCGG	3518	2536
Ctrl_1_GATTACGGCACA	4094	2533
Ctrl_1_CAAAAATGCCCA	3617	2529
Ctrl_1_ATGGGGCCCCAT	3436	2525
Ctrl_1_TCCTTCCGATTG	4176	2522
Ctrl_1_CCCTACCCTTCG	3542	2521
Ctrl_1_TCTATCACTCCG	3448	2514
Ctrl_1_CTCCAGCACGTC	3870	2513
Ctrl_1_GTCCCGCCCAGA	3800	2513
Ctrl_1_TGAAGTGCGCCT	3541	2509
Ctrl_1_ATTGTATAGTCG	3428	2504
Ctrl_1_TGATCGGGCGTC	3779	2501
Ctrl_1_ATCCGAAGCATT	3592	2498
Ctrl_1_TAGCTACAACAG	3983	2492
Ctrl_1_CAAGTTGTAATC	3875	2488
Ctrl_1_GACTGTTTGCTC	3581	2486
Ctrl_1_AATTGCATTTAG	3520	2484
Ctrl_1_GAATATACACTC	3394	2481
Ctrl_1_ATGAACGCATTG	3507	2481
Ctrl_1_GGGAGAGAAGTT	3519	2480
Ctrl_1_TATTCTCGCAGT	3592	2479
Ctrl_1_TACTTGGCTCTC	3679	2477
Ctrl_1_CCTTTCTTTGAA	3633	2477
Ctrl_1_CACTATGTGAAC	3560	2475
Ctrl_1_ATTATCATGACC	3337	2475
Ctrl_1_AGGGCCCCTGTC	3727	2473
Ctrl_1_TAGCCCGTAGGA	3742	2473
Ctrl_1_GAACGCGGGGCC	3787	2472
Ctrl_1_CGCATCGGATAG	3991	2471
Ctrl_1_TGGCAGTGAACT	3826	2471
Ctrl_1_TGTTCACGTGTG	3482	2470
Ctrl_1_AGATAGTTGGCT	3680	2469
Ctrl_1_AACTGCTGAAGT	3866	2462
Ctrl_1_GGCCAAACTATA	3571	2459
Ctrl_1_CTAATGACAGTT	3521	2457
Ctrl_1_TATTTCCCGACG	3391	2455
Ctrl_1_CGTCGCTTAGCT	3634	2454
Ctrl_1_CGGCAGGAGGTA	3629	2453
Ctrl_1_TTGTCACTCAGT	3453	2452
Ctrl_1_ATTTCAATGATC	3471	2449
Ctrl_1_TGTACGGACGGT	3815	2448
Ctrl_1_AAGTCACATGGG	3662	2447
Ctrl_1_GACAAAACAGCT	3438	2446
Ctrl_1_GGCCTCCTGAAA	3685	2441
Ctrl_1_AGTCTCGGTGCC	3576	2438
Ctrl_1_GCCAATAGTATG	3515	2437
Ctrl_1_AGGCAAGGCCCA	3370	2435
Ctrl_1_TTTATCACGAAG	3591	2432
Ctrl_1_CAAGCCACCTCA	3713	2430
Ctrl_1_CTTTACCTCATT	3471	2424
Ctrl_1_AAACGGTTCAGG	3650	2424
Ctrl_1_TGGGGACTCTAC	3460	2424
Ctrl_1_GGTCGGCGCAGG	3514	2423
Ctrl_1_ACCATAGTTTAC	3333	2421
Ctrl_1_GTGCTGGCTTCC	3596	2416
Ctrl_1_TGCGCTTTTATG	3522	2416
Ctrl_1_TAAAGCCTATTC	3482	2415
Ctrl_1_CGTCACGGGTCG	3696	2412
Ctrl_1_TCTATCTGGACA	3249	2411
Ctrl_1_AGCGCTAGTCCA	3584	2410
Ctrl_1_TAACGCATCGAA	3546	2408
Ctrl_1_GTGCTGGGTGGA	3476	2405
Ctrl_1_CTGCGTCTATCA	3389	2403
Ctrl_1_GTGGCGACGTAA	3572	2402
Ctrl_1_CGGGCTTCCCGC	3701	2402
Ctrl_1_TGCAGCGTAGGC	3875	2400
Ctrl_1_GCCTTACCTCGG	3458	2400
Ctrl_1_ATAGAGGGGACC	3546	2399
Ctrl_1_TCAGCGTCTAGG	3542	2396
Ctrl_1_ACTGCGACATGG	3616	2390
Ctrl_1_TGCTCGGCTCGG	3519	2389
Ctrl_1_CGCAGATCTAGA	3650	2388
Ctrl_1_TGTATCGAGGGT	3363	2387
Ctrl_1_TGTCCTCCCTCT	3441	2383
Ctrl_1_CTCTAAATTCCG	3442	2383
Ctrl_1_ACCTAGACCCTC	3413	2379
Ctrl_1_GCCCCAAGCGTG	3653	2379
Ctrl_1_CTGTGCATCCCC	3549	2378
Ctrl_1_AGCACTCGTTTT	3489	2378
Ctrl_1_AACCTCATGTGT	3373	2376
Ctrl_1_AAGCACTCAGAG	3370	2376
Ctrl_1_ATCGGTTCATAT	3221	2372
Ctrl_1_GCCGAGCGGACC	3683	2372
Ctrl_1_GCCCAACAGCGC	3684	2371
Ctrl_1_TGAGCACATCCG	3452	2371
Ctrl_1_ACTCCTAAGACA	3584	2368
Ctrl_1_CGTACCAGACCG	3568	2366
Ctrl_1_TAAGCACTAGTT	3414	2360
Ctrl_1_GAATTGATGTCG	3650	2358
Ctrl_1_GAGCTGTGCCCT	3495	2358
Ctrl_1_AACCTAGCATTG	3470	2354
Ctrl_1_GGCCCTAACTAA	3718	2354
Ctrl_1_CGCATGGGCATT	3463	2353
Ctrl_1_CCATTCTAAGCT	3472	2351
Ctrl_1_TTTCGACATTTG	3175	2349
Ctrl_1_GTGAACCAGCAC	3384	2349
Ctrl_1_GAGGGACCGACG	3275	2347
Ctrl_1_AAAGCAACTGTA	3596	2345
Ctrl_1_CCAACCAAGCGG	3548	2342
Ctrl_1_GTCATACCCGCT	3283	2340
Ctrl_1_AGGTTACCTTCA	3285	2339
Ctrl_1_CACCAAGGTAAC	3579	2338
Ctrl_1_GGTAATCGGATC	3715	2338
Ctrl_1_TATCGATTCCCA	3335	2336
Ctrl_1_TAACACATTATC	3254	2336
Ctrl_1_CTCTCACTCCAA	3362	2335
Ctrl_1_GGCTGACTCGTC	3379	2331
Ctrl_1_CCGATTTATCTC	3576	2326
Ctrl_1_TAAGCATCTTAG	3543	2325
Ctrl_1_CAGGGTGCGAAC	3526	2319
Ctrl_1_CTCAATGCCCTA	3377	2314
Ctrl_1_CTGAAATCGTCC	3463	2310
Ctrl_1_GAGATAAACCCG	3362	2310
Ctrl_1_GAAGATGCAGGA	3419	2309
Ctrl_1_AGTACACTACCG	3306	2307
Ctrl_1_GAGCAACCTAGC	3602	2306
Ctrl_1_CTGGCTTATTGC	3672	2305
Ctrl_1_CTTCATTTGTGT	3231	2298
Ctrl_1_ACAAGAACTTGG	3186	2294
Ctrl_1_CGGACTAAAAAA	3376	2294
Ctrl_1_TACCAATGCACC	3405	2294
Ctrl_1_TAATTCCAAGAA	3469	2292
Ctrl_1_GGTTTCGGGCTT	3099	2292
Ctrl_1_ATTTGGATGTAC	3306	2292
Ctrl_1_GGTGTTACATAG	3312	2292
Ctrl_1_GTTACTCCTGGG	3644	2291
Ctrl_1_AGCCTACCGCAG	3435	2287
Ctrl_1_AAGCGGGGTCGG	3301	2286
Ctrl_1_ATGAATAAGTAT	3172	2284
Ctrl_1_CCACCTTTAGCG	3387	2282
Ctrl_1_CTTTTATGGGCG	3241	2281
Ctrl_1_CTTTTTAGAAAT	3247	2279
Ctrl_1_TGTTATGGCCTC	3217	2277
Ctrl_1_CTCATTCATCCG	3242	2275
Ctrl_1_TTGTGTGACATT	3362	2273
Ctrl_1_TTCTACGTTATC	3305	2273
Ctrl_1_TTATTGCCCACT	3132	2268
Ctrl_1_ATCGGGCCTCTT	3216	2267
Ctrl_1_GTGGAAGCAACC	3440	2264
Ctrl_1_ACCTTCCGATCT	3285	2264
Ctrl_1_GGTGGGGCCCTG	3276	2262
Ctrl_1_TCGGGAACCGTT	3621	2260
Ctrl_1_GCTTAACGCTAA	3677	2260
Ctrl_1_TACCGTGAGCGA	3274	2258
Ctrl_1_TCCCTAATAGCT	3364	2258
Ctrl_1_TCCGAAGCTCTT	3121	2256
Ctrl_1_GGGGCCACACTC	3455	2252
Ctrl_1_ATATCTTGCCCC	3230	2248
Ctrl_1_ACCGGGGACCCG	3525	2245
Ctrl_1_TCTAGCCTGCAA	3282	2230
Ctrl_1_ACGTTGAGCTCC	3262	2228
Ctrl_1_GCAGAGGAAGGG	3310	2223
Ctrl_1_ATACTCCGGTGA	3227	2222
Ctrl_1_CATAGTCATGGC	3226	2222
Ctrl_1_CCTGGTAATATC	3300	2222
Ctrl_1_ATACAATATAGT	3090	2215
Ctrl_1_CGTAGCTGCGTC	3189	2215
Ctrl_1_GGAGTACTGTCG	3220	2214
Ctrl_1_GAGGGGAGATCT	3131	2213
Ctrl_1_CAGTAGGTCACC	3273	2213
Ctrl_1_TCTTCTGACGTT	3031	2211
Ctrl_1_GCATGCAGGGCC	3207	2211
Ctrl_1_GCTGGATTCCAT	3254	2209
Ctrl_1_AGGAGCTGTTCT	3337	2209
Ctrl_1_GGAATCATAGCG	3277	2207
Ctrl_1_GTCGCAATGGGT	3227	2207
Ctrl_1_GAGTAGATCCTT	3143	2206
Ctrl_1_TTACGAATAGTG	3093	2205
Ctrl_1_ATTCAGGTACAC	3119	2204
Ctrl_1_GCTTCTGTAATA	3018	2203
Ctrl_1_TGCTCCTGGGAA	3256	2202
Ctrl_1_TTACTTACGTCT	2962	2199
Ctrl_1_AATGAATGATGC	3175	2193
Ctrl_1_CTACCCCGCCGC	3338	2188
Ctrl_1_CCAGTTGCTCCG	3221	2187
Ctrl_1_GGAATGTGCAAC	3475	2187
Ctrl_1_AAACGGCTACCA	3290	2186
Ctrl_1_GCCACCATGTAG	3296	2186
Ctrl_1_TCCCCGACTCTA	3136	2185
Ctrl_1_TATTGGATTCAA	3220	2185
Ctrl_1_AGTGTATTTCTA	3162	2184
Ctrl_1_CGCAAGTACAAT	3321	2183
Ctrl_1_GATCTAAGACAC	3167	2183
Ctrl_1_AAATATGTCGTC	3076	2182
Ctrl_1_TGCTGTCACGAA	3053	2182
Ctrl_1_GCGTTTGTCGCA	3224	2181
Ctrl_1_CCTTGATTTTCT	3207	2181
Ctrl_1_TACCCAGTTGTG	3045	2178
Ctrl_1_TGCAGAGTCGAC	3266	2177
Ctrl_1_CATTAGTTTCTG	3143	2174
Ctrl_1_AGGTCCTAAATC	3215	2174
Ctrl_1_GTTAGGCTGATA	3332	2172
Ctrl_1_GGGGAAGCTTGA	3213	2169
Ctrl_1_GGGCTGGCTTTG	3241	2169
Ctrl_1_CCCGGTAGTTTT	3296	2168
Ctrl_1_GAAGGGATGATC	3209	2164
Ctrl_1_AAGGGGTATGCT	3111	2163
Ctrl_1_GTCTAGACCTTG	3176	2158
Ctrl_1_TCTGGGTTCTAC	3250	2157
Ctrl_1_GACACGTGGTTG	3183	2157
Ctrl_1_GCTAGGGCCGTA	3235	2156
Ctrl_1_TAGCCCTTCGCT	3370	2156
Ctrl_1_CATCCAATCAGC	3354	2155
Ctrl_1_TCCTGTTAGGTC	3267	2147
Ctrl_1_CCAGAGATCAGG	3177	2145
Ctrl_1_TACGCTCCAACT	3339	2145
Ctrl_1_CCGAAGTTCAGT	3302	2144
Ctrl_1_TGTCGAACCGGC	2981	2136
Ctrl_1_TCACCCTGATTG	3250	2136
Ctrl_1_TAATGGAGGAGA	3076	2136
Ctrl_1_ATATGAGGAGGT	2804	2135
Ctrl_1_AGGGTTGTCCGG	3163	2134
Ctrl_1_CCCGAAGAAGGC	3012	2131
Ctrl_1_CCGGCCCAACTT	3360	2130
Ctrl_1_CCTCTGCGCTAT	3124	2129
Ctrl_1_TCCAATCAAACT	3366	2121
Ctrl_1_GCGTGCTTAACT	3164	2119
Ctrl_1_CATCAAAAAAGG	3130	2118
Ctrl_1_CCTCAATTCTGA	3077	2116
Ctrl_1_GACCATGGACTC	3112	2113
Ctrl_1_GGTTGGTACAGT	3058	2112
Ctrl_1_AAGCTAACGTAA	3041	2110
Ctrl_1_ACTACGTTCCAG	3069	2110
Ctrl_1_ACAACGCTCGAT	3093	2109
Ctrl_1_GTAGTGGACCTG	3174	2108
Ctrl_1_CGCCATACCTTT	3194	2107
Ctrl_1_AGTCGAAAAGGA	3067	2107
Ctrl_1_TTTGTCCATGAT	2873	2106
Ctrl_1_TATCCGAGAGCG	3011	2105
Ctrl_1_TCCTTATTGTAG	3302	2104
Ctrl_1_CACCGTATAACA	3029	2104
Ctrl_1_CTAGTGATGCCA	3034	2104
Ctrl_1_CGAGGGACTCCG	3067	2104
Ctrl_1_GGCTACGTGATT	3254	2103
Ctrl_1_GAATATGAAAAA	2980	2098
Ctrl_1_GGGGATGTGTGA	3076	2097
Ctrl_1_CCATAGTTGTCC	3259	2093
Ctrl_1_TTCAGGATCCAG	3264	2092
Ctrl_1_TCCGCATAGTGA	3355	2091
Ctrl_1_GGTGCGTCGTTC	3172	2091
Ctrl_1_TGCGGTTCTACG	3185	2090
Ctrl_1_CTATTACGAATG	3002	2090
Ctrl_1_TGGACGTCAAAA	3209	2088
Ctrl_1_AGTTAAGCATTA	2925	2087
Ctrl_1_GTATAGCGTCCG	3055	2087
Ctrl_1_ACAATGGGGATA	3131	2085
Ctrl_1_CTAGCAGACAAT	3419	2085
Ctrl_1_TGTGCTTGCTTG	3055	2084
Ctrl_1_GTGTCGACGGCG	3108	2080
Ctrl_1_GTGTTGCACAAT	3294	2079
Ctrl_1_AGTGAGTCCCGG	3170	2078
Ctrl_1_ATATCCAGGAAT	3104	2077
Ctrl_1_GCGACAGTTCGT	3412	2077
Ctrl_1_AGTGGATGACAG	2997	2076
Ctrl_1_AGAGAATCGGGC	2919	2073
Ctrl_1_GCATATGTCGAT	3089	2073
Ctrl_1_ACTTTCCGTCAA	3004	2072
Ctrl_1_GCCTCACGTGGA	3078	2067
Ctrl_1_AAATACTGTGCC	3012	2067
Ctrl_1_TTCCATAATAGA	3507	2067
Ctrl_1_GCATCAATTGCC	3289	2066
Ctrl_1_TCTTATGAATGT	2986	2066
Ctrl_1_TCCGCGGTCTAT	3142	2065
Ctrl_1_CGAACGTGCCGC	3132	2064
Ctrl_1_AGGATCCACCCT	2868	2062
Ctrl_1_GACCTGCTGAGC	3217	2060
Ctrl_1_CAGGGATCACAG	3447	2059
Ctrl_1_CGCCCTATGGTA	2872	2058
Ctrl_1_CCAACAGCAAGC	2955	2057
Ctrl_1_GTTTGGGCCTAT	2847	2056
Ctrl_1_GCGCAAATATCT	3096	2056
Ctrl_1_ATAGATCTGCCA	2851	2054
Ctrl_1_CAATTTACTGCG	3189	2049
Ctrl_1_TCCCCTGAATGA	2989	2048
Ctrl_1_CACCTTCACGTC	3095	2047
Ctrl_1_ACAGATAGATCC	3341	2046
Ctrl_1_CGGACGTGCTGT	3005	2046
Ctrl_1_GTAGCTGAAAGC	3085	2044
Ctrl_1_ATCAGATCGAAA	2967	2040
Ctrl_1_AGGACTATCCGA	2948	2040
Ctrl_1_GAGGGTACGCAT	2888	2037
Ctrl_1_GATCGCGAGCGA	2963	2033
Ctrl_1_ACTCGTCGCAGA	2951	2033
Ctrl_1_TGTATGTGGTGC	2849	2032
Ctrl_1_GTAAGAATACAA	2867	2028
Ctrl_1_CCATGATCCGAT	3277	2022
Ctrl_1_GCCACTTGCGTA	2994	2014
Ctrl_1_CCTCAGAGACCG	3101	2014
Ctrl_1_AGTAAAGTCAAT	2757	2011
Ctrl_1_GGATGGGCGCCT	2860	2011
Ctrl_1_CACAGAACTCAC	2968	2010
Ctrl_1_AACTAACTCAGT	2796	2008
Ctrl_1_GCAACATATGTT	2888	2008
Ctrl_1_CTTCCGCCACAT	2848	2008
Ctrl_1_GCACAACTCTCC	2954	2005
Ctrl_1_GCATGAACCCTT	3064	2003
Ctrl_1_ACTTAAAGCACT	2984	2001
Ctrl_1_GCAAGCACCATG	2967	2001
Ctrl_1_GACGCGGGGTCA	2754	2000
Ctrl_1_GAATCAAGGACT	2894	1999
Ctrl_1_GTTAATGATGCC	2855	1999
Ctrl_1_AGCTCTTCTGTG	2988	1998
Ctrl_1_TGGGGTGGGAAC	2893	1990
Ctrl_1_ACAGCAACCGGG	2922	1987
Ctrl_1_TGAGCTGGATAG	2886	1987
Ctrl_1_CCATTAACCTAC	3323	1984
Ctrl_1_GGCGGACTGGAA	3050	1982
Ctrl_1_GATAGTAAGATA	2727	1979
Ctrl_1_ATAGAAGGTAAT	2714	1978
Ctrl_1_ATATGTTGTACT	2742	1976
Ctrl_1_TCGACTTCGCAG	3090	1975
Ctrl_1_AGTCGTAATTCG	2981	1971
Ctrl_1_GGTTAATGAGCT	2951	1969
Ctrl_1_TGTGCATTCCAC	2767	1969
Ctrl_1_TTCGTCCTATTG	2932	1964
Ctrl_1_TAATACAGATGG	2731	1964
Ctrl_1_ACTGAAATGAGC	2781	1963
Ctrl_1_AGTACTACAGTT	2684	1963
Ctrl_1_TAGTCTCCACAA	2923	1962
Ctrl_1_GGGATTAGCGAC	2866	1958
Ctrl_1_TAAGAACGACCG	2750	1958
Ctrl_1_AGAGAGGGTACC	2829	1956
Ctrl_1_ATGACGGCAACT	3065	1952
Ctrl_1_TCGAGGGGTAGA	2673	1947
Ctrl_1_TGCTAGTCTTAG	2889	1945
Ctrl_1_ACGTCAGCTTAT	2904	1944
Ctrl_1_GCCCACGCCAAG	2766	1941
Ctrl_1_ATGTTCCCTACG	2858	1940
Ctrl_1_TGTCCTGAAAAC	2946	1936
Ctrl_1_GACTCAGGCAGG	2699	1936
Ctrl_1_GTTCATAGATAG	2813	1934
Ctrl_1_ATTAACACTCGC	2754	1928
Ctrl_1_GCCAGCTTCCTG	2755	1927
Ctrl_1_AAATAACACCGA	2599	1925
Ctrl_1_AACATCGATCGG	2691	1923
Ctrl_1_CGATCCAGCGTA	2927	1921
Ctrl_1_GCTGATCAGCCC	2829	1921
Ctrl_1_TGTTGACACCAT	2777	1918
Ctrl_1_GCCTAGCATTGT	2772	1918
Ctrl_1_ACATGGAGAAGC	2785	1917
Ctrl_1_GGTTGGTCGTGT	2841	1916
Ctrl_1_GCTTCGCTTCTA	2639	1912
Ctrl_1_GAACACACATGG	2759	1907
Ctrl_1_TATAGAGGCTCA	2613	1906
Ctrl_1_GCTCGTGCACGG	2654	1906
Ctrl_1_AAGCCCGGTTGC	2850	1905
Ctrl_1_CAATCATTATCG	2721	1903
Ctrl_1_TATCTTTCGTTC	2494	1903
Ctrl_1_CATCCGATTCCC	2875	1903
Ctrl_1_GCTCCGATTACA	2937	1901
Ctrl_1_TGTGATTCTGGA	2611	1899
Ctrl_1_TAGATGCTGGAA	2693	1898
Ctrl_1_CAGTTGAGGTCT	2641	1897
Ctrl_1_ACACACAGGTGC	2823	1897
Ctrl_1_CTAAGGTTTGAC	2690	1896
Ctrl_1_GCCCCAGCTGTT	2823	1896
Ctrl_1_CACGTTACCGTC	2704	1894
Ctrl_1_CACTATCGCCAA	2775	1893
Ctrl_1_GGAGATTTCGGC	2855	1893
Ctrl_1_CCAAAAGATTTT	2672	1891
Ctrl_1_ACTGCTATAAAC	2789	1889
Ctrl_1_TGTTAACGTAGG	2673	1888
Ctrl_1_GGGGTAGATTCA	2843	1887
Ctrl_1_GTCGACTGGCAA	2978	1885
Ctrl_1_TATCCGCGGGTA	2704	1883
Ctrl_1_GGGTAAGATACC	2918	1883
Ctrl_1_TACAATCCCTCG	2712	1883
Ctrl_1_GGGTCTTACCGC	2833	1881
Ctrl_1_GGTACACGGAGC	2865	1880
Ctrl_1_TAGCCTTTCTTT	2717	1880
Ctrl_1_GAAGCGGTTTCG	2825	1878
Ctrl_1_ACCAAGATAACC	2725	1878
Ctrl_1_ATTGACTGGCTA	2671	1876
Ctrl_1_CGACCGTTCGTT	2829	1874
Ctrl_1_TAGTTAGCTGCC	2644	1872
Ctrl_1_TTAGAGGCTGAC	2648	1869
Ctrl_1_TTTTGCTCTGCT	2550	1868
Ctrl_1_GGTGATACTCCG	2726	1867
Ctrl_1_CGGTCACTGAAG	3006	1867
Ctrl_1_AATGCCTATTCC	2757	1863
Ctrl_1_GAAGATCTAGAA	2711	1858
Ctrl_1_TTATGCGGGGGA	2667	1856
Ctrl_1_ACACACAACTTT	2954	1853
Ctrl_1_CTAGACACGCAC	2904	1851
Ctrl_1_CGGTATCAAGGG	2692	1850
Ctrl_1_TATAATCCTAGT	2541	1850
Ctrl_1_AAGTCGCTGCAT	2929	1844
Ctrl_1_GGTAGGTCCGGC	2553	1842
Ctrl_1_ATTCTACGGTAT	2539	1842
Ctrl_1_TTCCTTGAGACC	2519	1836
Ctrl_1_TCTACCTGTTAC	2775	1836
Ctrl_1_CAAGCCAATAAA	2928	1836
Ctrl_1_TCGGGCCCCCCG	2565	1835
Ctrl_1_GGGAATCATAAC	2896	1835
Ctrl_1_CCCTAGCCTGGG	2471	1834
Ctrl_1_TGTGAAGACCGA	2455	1834
Ctrl_1_TTATTCCAGCAC	2709	1830
Ctrl_1_CAGGTGAGACTC	2866	1830
Ctrl_1_ATTTAACCTGGT	2413	1824
Ctrl_1_CGGTGATGCCTA	2817	1822
Ctrl_1_CAAGCCATCGAG	2829	1821
Ctrl_1_GTCTCTTAAAGA	2602	1819
Ctrl_1_ATCACTACCGGC	2732	1818
Ctrl_1_AAGCAAAACTGA	3435	1817
Ctrl_1_GGAAGGATGCGT	2978	1816
Ctrl_1_CCATGTCGGTTG	2854	1816
Ctrl_1_GTCAGTTACCAT	2573	1816
Ctrl_1_CAAATAATATCA	2564	1813
Ctrl_1_CATCAGCACTAT	2851	1812
Ctrl_1_GCCGGTGTCGCT	2530	1810
Ctrl_1_TTTGAAGAACAC	2566	1804
Ctrl_1_AGCATACGCTTC	2792	1802
Ctrl_1_TGTTCGTCACAT	2699	1800
Ctrl_1_TGATGGGTTTTG	2633	1800
Ctrl_1_CTCCATTTTGGG	2476	1797
Ctrl_1_AAAACGCTTTTC	2992	1797
Ctrl_1_TTGCATGTGTCA	2550	1797
Ctrl_1_AAAGGAAGCATG	2729	1796
Ctrl_1_CCCTCCACACAC	2693	1795
Ctrl_1_CGTCGTCAGAAG	2579	1795
Ctrl_1_ACTGCCTGATCC	2693	1794
Ctrl_1_GTGATGATCGCG	2552	1794
Ctrl_1_CGCGTCCCTGTT	2903	1793
Ctrl_1_TGAGTCAGCAAT	2697	1792
Ctrl_1_TGCTGTCGTGGA	2857	1790
Ctrl_1_TGAACGCCCTGA	2631	1790
Ctrl_1_ATCAGCTGAGGC	2667	1788
Ctrl_1_CGCTGTGAGGAT	2814	1787
Ctrl_1_CTATCCGCTGAT	2549	1787
Ctrl_1_ATCGAACCCGCT	2710	1786
Ctrl_1_ATGTCGGTTAAG	2889	1785
Ctrl_1_GGATTGTACTTC	2548	1785
Ctrl_1_GACCGTCGTCGG	2763	1784
Ctrl_1_GGTACTTGCGGA	2635	1783
Ctrl_1_GATTACTAAAAA	2711	1782
Ctrl_1_CACCACTGACGT	2826	1781
Ctrl_1_CGGATATGTTAT	2596	1781
Ctrl_1_AATACTCTGGTG	2507	1779
Ctrl_1_ATCTCGCGCGAC	2640	1778
Ctrl_1_TTCTAAAGTACC	2581	1778
Ctrl_1_GCGTCGCTTAGA	2455	1776
Ctrl_1_GATACCATGATG	2406	1776
Ctrl_1_GTTTGGATGGCG	2778	1775
Ctrl_1_TCCATTGGTTTA	2754	1773
Ctrl_1_CTCTGACGTAGT	3222	1772
Ctrl_1_GAACCTTTCCCT	2615	1771
Ctrl_1_AGGGTCTAGGCA	2618	1768
Ctrl_1_AGCTTCTCTAGA	2675	1767
Ctrl_1_AGATGGCTGCTC	2584	1765
Ctrl_1_GACTCCACAAGT	2487	1764
Ctrl_1_TATGAGATTGGC	2496	1764
Ctrl_1_GTAAGATCGGGA	2589	1763
Ctrl_1_AAGACCTTCTGC	2614	1763
Ctrl_1_CCCTTAGCGGCA	2413	1762
Ctrl_1_TGGGCCTATGAT	2604	1760
Ctrl_1_GCAGATGCTCAT	2472	1759
Ctrl_1_ACGGATATTTAA	2580	1757
Ctrl_1_CGTTGGGGAAGG	2506	1755
Ctrl_1_CTTATTTCAAGG	2287	1752
Ctrl_1_AAACTCCAACAC	2592	1750
Ctrl_1_CAGTAGTCTAGC	2624	1750
Ctrl_1_TTATGCTCCGCT	2469	1750
Ctrl_1_CCGACAAAAAGG	2630	1750
Ctrl_1_AATGCCTCAGGT	2533	1748
Ctrl_1_GAAAGAGCCGCT	2383	1747
Ctrl_1_ACGTCAGTTGTC	2617	1743
Ctrl_1_GTTAACGTCTTG	2428	1743
Ctrl_1_AATCAGGAGAGC	2629	1742
Ctrl_1_ATCGAGCCCCCA	2576	1741
Ctrl_1_AATATGAAAAGA	2455	1739
Ctrl_1_TTGCCTCACCAA	2600	1737
Ctrl_1_GTGGGGCTAATG	2584	1735
Ctrl_1_CAGAGCCGCCAT	2641	1734
Ctrl_1_GCCGATGTCAGT	2699	1733
Ctrl_1_TTCCGGTAAGAC	2554	1731
Ctrl_1_ACGTCTATCGTC	2424	1731
Ctrl_1_CCCGTCTCGAGT	2517	1729
Ctrl_1_CTCACGTCACTA	2550	1728
Ctrl_1_TATTTCCCGCAG	2422	1725
Ctrl_1_GTACGAGAACTA	2405	1724
Ctrl_1_ACTCCATCCAAA	2454	1722
Ctrl_1_ATCACCGTCATG	2376	1721
Ctrl_1_CATGTTCAGGTC	2570	1720
Ctrl_1_TTCCGGTACCAT	2510	1720
Ctrl_1_ACAGGTTTTGCC	2377	1720
Ctrl_1_TCTAAGTGTGCG	2258	1720
Ctrl_1_AGGGAGCGACGA	2458	1720
Ctrl_1_AGTACAACAAGT	2855	1718
Ctrl_1_AAGCACTGCTGA	2841	1717
Ctrl_1_CTTCCCGGGCCC	2532	1717
Ctrl_1_GGAGCGGCGCCG	2457	1716
Ctrl_1_CAACTGATGGAG	2409	1716
Ctrl_1_AAAAAGACGGGC	2434	1715
Ctrl_1_CAGATACGATGC	2543	1713
Ctrl_1_TTTTTCTTCGGA	2382	1713
Ctrl_1_TGCAACGTGTGA	2724	1713
Ctrl_1_AAGGCTCTAAGC	2506	1708
Ctrl_1_CTCGCAGTGAGA	2620	1708
Ctrl_1_CCATGGCTCTCT	2348	1708
Ctrl_1_TGCGGATCACTA	2417	1707
Ctrl_1_ACTGCGTGGTCT	2492	1706
Ctrl_1_TCAGTTGCACAT	2526	1705
Ctrl_1_CACAGATCCAGA	2608	1705
Ctrl_1_CACCTCCTGAAC	2576	1700
Ctrl_1_ATCTCGCTTACG	2326	1699
Ctrl_1_GCCAGAAAGCTC	2658	1698
Ctrl_1_GGCGCGTTTTAA	2426	1698
Ctrl_1_GTTGCTCTCTGG	2491	1698
Ctrl_1_AGTATTGAACAC	2404	1697
Ctrl_1_TACGTCTACTGG	2479	1697
Ctrl_1_GCCGGCGTCCAG	2417	1695
Ctrl_1_CCTGATAACGTA	2514	1693
Ctrl_1_TAGTCGACCGAA	2676	1691
Ctrl_1_GAGAGTTGGTCG	2524	1691
Ctrl_1_GGGTCGGGGCTG	2471	1690
Ctrl_1_CTCTGCCTAGAG	2572	1690
Ctrl_1_CCTACTAGAGTT	2577	1690
Ctrl_1_CAGTATTGCCTA	2565	1688
Ctrl_1_GACCTGTTAGAT	2475	1686
Ctrl_1_ACAGTCATATCA	2341	1686
Ctrl_1_ACCACCGGTCAT	2460	1683
Ctrl_1_GCTGTAATGGAA	2427	1680
Ctrl_1_TGAGTAGATAGC	2310	1678
Ctrl_1_ACCACAGGCAAT	2520	1677
Ctrl_1_GTAGGTGCTCCT	2423	1675
Ctrl_1_CGAGTACCCTTG	2516	1673
Ctrl_1_CATTCGGTTAAC	2267	1670
Ctrl_1_ATCTCTGGTCGC	2404	1670
Ctrl_1_GCTATAACGAGA	2525	1670
Ctrl_1_CGGAGAATTTGG	2350	1669
Ctrl_1_CCTCATCAGACG	2566	1668
Ctrl_1_GTGCGGGAGTGA	2509	1667
Ctrl_1_CAATGCTGGCGT	2455	1665
Ctrl_1_AGAACTTAATTG	2337	1665
Ctrl_1_ATGTGTAGCCGC	2341	1664
Ctrl_1_ACGCTAACGGGT	2477	1663
Ctrl_1_AGCCTGCCACAT	2421	1663
Ctrl_1_GAGGAGTGCTAG	2427	1659
Ctrl_1_ATTCGGCTCCTG	2422	1658
Ctrl_1_GGCGGCCTAGGG	2290	1657
Ctrl_1_AATGTAGGCGAG	2398	1656
Ctrl_1_AGATAAACACTT	2350	1656
Ctrl_1_CTACCAGGAACC	2629	1655
Ctrl_1_TTTCTCTGGTGC	2340	1655
Ctrl_1_TGTAACGACACT	2400	1655
Ctrl_1_AGGGTTTCTGGC	2224	1654
Ctrl_1_AACATCTGTAAT	2471	1653
Ctrl_1_ATGCTGGCGCAT	2561	1652
Ctrl_1_ATGATGCCTACT	2544	1651
Ctrl_1_TGATTAATGTGA	2261	1649
Ctrl_1_GCGACTCATGAC	2462	1647
Ctrl_1_GACACAAGCGTT	2614	1644
Ctrl_1_TCTGGGTAATAC	2249	1644
Ctrl_1_TTACACGCTTGT	2275	1642
Ctrl_1_ACGGTGACCGAG	2272	1641
Ctrl_1_CGACTTCTGTCA	2578	1641
Ctrl_1_AATTGGCGGTAG	2469	1640
Ctrl_1_ACTGACGGAAGC	2510	1638
Ctrl_1_TGCACCCAGATT	2506	1633
Ctrl_1_GGCGAGGTTCGG	2441	1633
Ctrl_1_CTCCGACTCTCA	2292	1628
Ctrl_1_GCCACTGAAACG	2402	1628
Ctrl_1_CGCCACTCGTTA	2465	1628
Ctrl_1_CTTCAGGTACAA	2498	1626
Ctrl_1_TTTTGCACGCAC	2321	1626
Ctrl_1_GGTGAACGTATA	2380	1624
Ctrl_1_ATACTGGCCAAC	2401	1624
Ctrl_1_AGACTTAATAAG	2147	1622
Ctrl_1_CACGATGACTGG	2468	1622
Ctrl_1_TGCAAACTTGCT	2254	1621
Ctrl_1_GCTGTGTTCAAG	2221	1619
Ctrl_1_TTCACTAATACG	2243	1619
Ctrl_1_ATTCACTCGTAC	2193	1617
Ctrl_1_CGACACATGGCT	2593	1614
Ctrl_1_TGGCGGGGCCGC	2361	1612
Ctrl_1_TCCCGACAATTA	2408	1611
Ctrl_1_AAGAGCGCCTGG	2389	1610
Ctrl_1_TTGGTCAAGCAA	2313	1607
Ctrl_1_ATCATACCTCTT	2240	1605
Ctrl_1_CACCATAACACT	2493	1603
Ctrl_1_CTGGCGGCGGAG	2413	1603
Ctrl_1_GCAGAGTATTGT	2266	1601
Ctrl_1_CTAAGGAGCTTA	2298	1597
Ctrl_1_ATAATTCCGCTG	2211	1597
Ctrl_1_TCCCTAGTCGGT	2254	1597
Ctrl_1_TGTCATTATACA	2150	1596
Ctrl_1_AGTTGTGGCTAT	2336	1596
Ctrl_1_TCGCCCCGATCC	2360	1595
Ctrl_1_GAACCAGATAGA	2401	1595
Ctrl_1_AACACGCAAGGG	2270	1592
Ctrl_1_TCCTCGGGAGGA	2361	1591
Ctrl_1_TTTAAACTTGCG	2152	1591
Ctrl_1_TAGCTAGTGACG	2192	1589
Ctrl_1_CAATGAGACGTT	2571	1586
Ctrl_1_GCTTGGCTGAGG	2380	1584
Ctrl_1_GGGACTGATGTA	2226	1583
Ctrl_1_CATCGTAGGAGA	2286	1582
Ctrl_1_TTTCGTTACGTA	2153	1578
Ctrl_1_GGATACTATAAA	2612	1577
Ctrl_1_TTTCGTGCTTGG	2076	1573
Ctrl_1_ATCGTGTTATTG	2256	1573
Ctrl_1_GTTCCATATGCT	2257	1570
Ctrl_1_TTAGCAAGATGC	2153	1568
Ctrl_1_ATGGCCACTGGG	2352	1568
Ctrl_1_TACCAGAGTACC	2327	1567
Ctrl_1_GATGGATCACTC	2281	1565
Ctrl_1_GTCAATGTGAGG	2294	1565
Ctrl_1_AAAGTCATGCCG	2333	1564
Ctrl_1_CTGAGTGCATGC	2182	1558
Ctrl_1_CTCTCTAACATA	2467	1558
Ctrl_1_CTTGTCTCCTAG	2237	1556
Ctrl_1_TCCGCCCAAGGC	2292	1555
Ctrl_1_CTCTGTGCGAGC	2378	1554
Ctrl_1_GGTATATACGAC	2138	1552
Ctrl_1_TCAGCTACGCAC	2156	1552
Ctrl_1_CACATCGTGCCG	2360	1550
Ctrl_1_GAAGTTGCTGAC	2314	1548
Ctrl_1_GGGTAGCCGGAG	2354	1545
Ctrl_1_GAATGGAGAGAC	2409	1545
Ctrl_1_ACCCTCCACATC	2244	1544
Ctrl_1_GTTTCGTTATCC	2152	1544
Ctrl_1_GTGGGCCGCTCC	2298	1542
Ctrl_1_TCGGTATAAAAT	2205	1539
Ctrl_1_CGTGCGGTCTAG	2213	1538
Ctrl_1_AGATACCTTGCT	2191	1537
Ctrl_1_ACTGATGGTAAT	2145	1536
Ctrl_1_CGACAAGTTACG	2220	1535
Ctrl_1_TGACAGTCCCGC	2104	1533
Ctrl_1_TAACGGTGGGTT	2359	1530
Ctrl_1_CTTCCAGCGGGG	2240	1529
Ctrl_1_CCGCGACGCTAG	2155	1529
Ctrl_1_CCTACTGGGTCC	2211	1527
Ctrl_1_TTGCTTCAAATG	2281	1522
Ctrl_1_GATTCTAGAACC	2329	1522
Ctrl_1_TGCTGCCCTCGT	2414	1521
Ctrl_1_TAACCAAACGGT	2271	1521
Ctrl_1_AGCACATCTAAA	2190	1519
Ctrl_1_CTCTTTCCTGCG	2077	1518
Ctrl_1_AACTCGTACCAC	2250	1517
Ctrl_1_TTTAGCCTACTC	2206	1516
Ctrl_1_TACGGTATAGGC	2148	1514
Ctrl_1_TTCTTCGGGTCA	2184	1511
Ctrl_1_TGCATCCGAAGA	2230	1511
Ctrl_1_GCAGTGGTAGCG	2153	1511
Ctrl_1_GTTTATTCTGCG	1989	1510
Ctrl_1_TCGCTTGCATGG	2185	1507
Ctrl_1_TTAACGTGTCTG	2049	1507
Ctrl_1_GCATAGAGAAAG	2170	1505
Ctrl_1_GACCGAAAATTG	2307	1502
Ctrl_1_GGATCCGGCTAC	2274	1500
Ctrl_1_AGACTTGATTAG	2015	1498
Ctrl_1_AGCACAGAAGCC	2056	1497
Ctrl_1_GTGTGCTCCCTC	2013	1495
Ctrl_1_AAGACATTGACA	2181	1495
Ctrl_1_AAACCAAAAGTG	2244	1494
Ctrl_1_TTTTGATTTCGA	1968	1494
Ctrl_1_CACTGTCCAAAT	2041	1493
Ctrl_1_TCTCTAACGACG	2209	1491
Ctrl_1_CCTATAGACGAG	2104	1491
Ctrl_1_AGGACATAAATG	2263	1490
Ctrl_1_CCAGTTGGAAGA	2153	1489
Ctrl_1_CAATGAGAGGGC	2035	1487
Ctrl_1_ATTAAGGTGGAG	2099	1486
Ctrl_1_AAAAAGCAATGT	2153	1485
Ctrl_1_ATTCTTGCATAT	2054	1485
Ctrl_1_TTAAGTCCTACA	2089	1483
Ctrl_1_ACATTCCCCGTT	2451	1482
Ctrl_1_ATTCGGATAGAT	2144	1480
Ctrl_1_CCCACCGGGAAG	2157	1480
Ctrl_1_CAAGCTCGTCTA	2133	1479
Ctrl_1_AATAAGTCAGTT	2060	1478
Ctrl_1_CATAATCCGGAT	2008	1475
Ctrl_1_GAAGGTACTCCC	2022	1473
Ctrl_1_TCCCATCTCGGT	2058	1468
Ctrl_1_ACGGCGTATCCT	2126	1468
Ctrl_1_TCGCCCTAAAGA	2229	1467
Ctrl_1_TGAAAATACCAA	2063	1466
Ctrl_1_ATCCCATGTGAA	2228	1465
Ctrl_1_AGGCTCAGTGCG	2124	1464
Ctrl_1_AAGAATGCTCAG	2062	1463
Ctrl_1_CAGGGGGCTCTG	2159	1463
Ctrl_1_TGGAAATGTTAA	2290	1462
Ctrl_1_TATCCCGGATGG	2059	1461
Ctrl_1_TCATACATTGAT	2257	1460
Ctrl_1_TGAACGAGCAGA	2067	1459
Ctrl_1_TCGACCACAAGC	2227	1458
Ctrl_1_GGCCCCTCGCCC	2226	1457
Ctrl_1_AGGCGAGCCTGA	2373	1455
Ctrl_1_AGAAGGGCTCAA	2187	1451
Ctrl_1_AGTAGCGCTCGA	2136	1447
Ctrl_1_CCAGTTTATACT	2075	1447
Ctrl_1_ACGCTGAGATTA	2087	1445
Ctrl_1_CATAGGCAGGAA	2161	1444
Ctrl_1_TACACGCACGTC	2159	1439
Ctrl_1_ATTTTATTAAAC	1905	1439
Ctrl_1_GATCATATCGCC	2137	1438
Ctrl_1_ATCGTTTTTGAG	1982	1436
Ctrl_1_TACTAGCTGGAT	2120	1435
Ctrl_1_TATAGGAGGCCG	1960	1435
Ctrl_1_TAATAGACCACA	2069	1435
Ctrl_1_TAGCATGGTAGA	1957	1433
Ctrl_1_GCACTACGATTT	2065	1431
Ctrl_1_CGTTACACCGTG	2080	1426
Ctrl_1_GATATTGTCCGA	1882	1425
Ctrl_1_GTGTATGGAGTT	2117	1424
Ctrl_1_TTAGCCTCTTTG	2050	1422
Ctrl_1_GAAGGCCCATGT	2068	1420
Ctrl_1_CATGAAATGACA	2075	1419
Ctrl_1_AAGACGTAAGCC	2060	1415
Ctrl_1_CGCAGACTCGCT	2044	1415
Ctrl_1_AAAGTCTGGCCC	2050	1414
Ctrl_1_TTCTGGATGAAG	2105	1413
Ctrl_1_GAATATCTCTCC	1979	1413
Ctrl_1_TGGGCGGTAGCG	2044	1413
Ctrl_1_TCGGATGTGCTG	2040	1413
Ctrl_1_AGTTACAGTGGT	2015	1411
Ctrl_1_TCCAACGTTGAT	2051	1410
Ctrl_1_TTACGCAAGGAC	2128	1409
Ctrl_1_TGATGGAGTGTA	1962	1406
Ctrl_1_CCCCCTAGGTTA	2108	1402
Ctrl_1_CACGCTGTGGGA	1878	1402
Ctrl_1_CTTGATACGAAA	2317	1401
Ctrl_1_AACTTGCGGGGC	1970	1401
Ctrl_1_TCTGCATAGGCT	1898	1401
Ctrl_1_TCAAATCATGTA	1885	1400
Ctrl_1_TGGTAATCGAGC	1897	1398
Ctrl_1_TGCCGGAACTTT	2126	1398
Ctrl_1_GACACTAATCAA	2125	1398
Ctrl_1_TGTGCCCGACGT	2183	1395
Ctrl_1_CTGCCACGAGAA	2140	1392
Ctrl_1_TTCTTCGATATC	1941	1391
Ctrl_1_GTGACCACGAAC	2011	1391
Ctrl_1_TGTATCAGAAGA	2155	1390
Ctrl_1_TAAACAACCTGC	1978	1384
Ctrl_1_GGCTTTCAACAA	2036	1383
Ctrl_1_GAGGAGACGTAC	1869	1383
Ctrl_1_ATCTTATACCGG	1928	1380
Ctrl_1_ACTCTGTAACTG	1975	1375
Ctrl_1_AGCGCAAGTGGG	1998	1375
Ctrl_1_ATCCGAGTAATT	1935	1368
Ctrl_1_TTCTGACCCCGG	1984	1368
Ctrl_1_ACAGGCTCTTGG	1941	1365
Ctrl_1_AGGCTGTTATGA	2047	1365
Ctrl_1_CTTCGGAGCCCG	2146	1364
Ctrl_1_GACATAACATAA	1827	1364
Ctrl_1_GTGCTAGGGTAT	1874	1363
Ctrl_1_TGGTCAGACCGG	1979	1363
Ctrl_1_CTAGATATATGT	1905	1363
Ctrl_1_TCAACCACCTGA	2037	1360
Ctrl_1_TTCTCTTGTACT	1798	1360
Ctrl_1_TTTCAAGCTTCA	2019	1358
Ctrl_1_TCCCTTGCACAC	1920	1357
Ctrl_1_CCTTAATGACAG	1970	1356
Ctrl_1_TGTTACACTTGA	1958	1352
Ctrl_1_AGCCTCACGTCC	1902	1342
Ctrl_1_GCCTGATAAGCT	2032	1341
Ctrl_1_AGGTTGGAACGG	1959	1341
Ctrl_1_CATATAACAGGT	1807	1339
Ctrl_1_TCACCGGGGGAA	1949	1339
Ctrl_1_GAGACAGGCACT	2085	1339
Ctrl_1_TAACCGGAGTGC	1904	1337
Ctrl_1_ATGGGCTAGATG	2069	1335
Ctrl_1_CATGCCAGAACC	2161	1334
Ctrl_1_CGCACGGTTCAA	1888	1332
Ctrl_1_GGTTCGTGTTCA	2312	1327
Ctrl_1_TTCAGTCTTGTG	1829	1325
Ctrl_1_GATGGTCATAGG	1850	1322
Ctrl_1_TCATGGGGTAAA	1816	1321
Ctrl_1_ACGCAGTGAGCG	1947	1315
Ctrl_1_GCGTAGCTCCCT	1858	1313
Ctrl_1_CAGTCCCGGTAA	2046	1312
Ctrl_1_CCAGGTTCTGGG	1897	1311
Ctrl_1_TGAGGCCTACGG	1875	1308
Ctrl_1_TCTTTGCTGAGT	1971	1307
Ctrl_1_TTTAGTTCACCG	1816	1306
Ctrl_1_CGGCCCAGATTA	2374	1306
Ctrl_1_ACTAGTGCGGTG	1802	1306
Ctrl_1_AATCTGAAGTGA	1903	1304
Ctrl_1_GCCCTGAAGTGA	1908	1302
Ctrl_1_AGGATCCTGTCA	1978	1300
Ctrl_1_TCCGCTGAGGTG	1847	1300
Ctrl_1_CTGTCCATACTG	1860	1299
Ctrl_1_TATATATAGCCA	1692	1296
Ctrl_1_AGAAGAGCACGA	1924	1296
Ctrl_1_TAGAGTGCTGTT	1955	1295
Ctrl_1_AAGGCCGTTCAA	2009	1293
Ctrl_1_ACGTTTAAGCAT	1731	1290
Ctrl_1_AAATGAGCAGCC	2000	1290
Ctrl_1_ATAAGAAGTATA	1880	1289
Ctrl_1_TATGATACACGA	1765	1289
Ctrl_1_TCAGCGGGCCCT	1879	1288
Ctrl_1_GCCTTAATAGAC	1851	1287
Ctrl_1_TCTAGGAGACGT	1876	1284
Ctrl_1_AGGGAATACGGC	1720	1283
Ctrl_1_AGTAAGTAGACC	1949	1283
Ctrl_1_TTGGGACGCTTT	2078	1279
Ctrl_1_TCGGTCCCGAAG	1790	1278
Ctrl_1_TAGATTTGGCAA	1844	1276
Ctrl_1_CACGAAAGTCAG	2439	1274
Ctrl_1_CACTCCCCTTAT	1776	1274
Ctrl_1_TAAGTCCAGATA	1890	1273
Ctrl_1_CCCTACGTGATG	1857	1271
Ctrl_1_TATTCAGCGCTC	1727	1269
Ctrl_1_GTCACAACGAAC	1963	1267
Ctrl_1_ACAAGAAGACAA	1925	1265
Ctrl_1_ATGTTGAGATGG	1781	1265
Ctrl_1_CGGTCCTAAGCC	1815	1265
Ctrl_1_ATAGCACATGGC	1762	1265
Ctrl_1_AACAATTAGTGG	1752	1264
Ctrl_1_GTAATAATGACA	1812	1263
Ctrl_1_ATCGACAATTAT	1820	1263
Ctrl_1_AAGTTTGGTGCC	1934	1261
Ctrl_1_TAGCAAGCGTAC	1804	1259
Ctrl_1_GCTGTCTACAAA	1767	1259
Ctrl_1_ATGCGTCTTGGA	1835	1258
Ctrl_1_AATGGTCAGAAA	1687	1257
Ctrl_1_TTTTATGTCCAC	1637	1257
Ctrl_1_TTAATGAGCATC	1693	1256
Ctrl_1_CGCTAGCACACC	1787	1256
Ctrl_1_GATAGACAGTGC	1757	1255
Ctrl_1_AGATATCTCGTA	1718	1254
Ctrl_1_CATACCGGCCGA	1780	1253
Ctrl_1_CCGTACTCTACT	1828	1252
Ctrl_1_ATTCCGAATCAG	1793	1251
Ctrl_1_GTAGTTAATAAT	1821	1251
Ctrl_1_CCTACAACCTGA	1752	1251
Ctrl_1_GGACTGGTGAGC	1918	1251
Ctrl_1_AGGAGAATATCC	1693	1250
Ctrl_1_GCCCCGTGGATA	1823	1249
Ctrl_1_CTCTCCTTTGCA	1861	1247
Ctrl_1_TGGTTACCTAAC	1910	1247
Ctrl_1_GGTCGAACGAAG	1705	1247
Ctrl_1_TGAGTGTTACGA	1904	1246
Ctrl_1_CACCGTAACTCT	1833	1246
Ctrl_1_GATATCTATCTT	1700	1245
Ctrl_1_CGCTACCAGTTT	1983	1245
Ctrl_1_ACTGTTAAAGAG	1699	1242
Ctrl_1_AGATCCAAGTTC	1818	1241
Ctrl_1_GTGGCTCACCAC	1822	1239
Ctrl_1_TATTCTGTAGGA	1649	1239
Ctrl_1_TGTAGTCAGCTG	1674	1238
Ctrl_1_TGCAGATAGCAT	1776	1237
Ctrl_1_CGCGGAGGATCG	1853	1233
Ctrl_1_CAGGCTTAGTTC	1776	1233
Ctrl_1_CGCTTAAGAGTT	1763	1232
Ctrl_1_GGATATCGGAAG	1836	1232
Ctrl_1_TGGGTTTGTTTA	1766	1231
Ctrl_1_GATAGTTGACAC	1845	1230
Ctrl_1_GTGTTAAACAAA	1858	1229
Ctrl_1_AAACGAAAACAG	1664	1229
Ctrl_1_ACGATGTCACGG	1838	1229
Ctrl_1_CAGTAAAAGTGA	1788	1228
Ctrl_1_ATGCATTTGAAT	1650	1227
Ctrl_1_TGAAGAGTTGTC	1663	1226
Ctrl_1_GTAATCATATCG	1756	1224
Ctrl_1_ACTTAGGATGAG	1761	1224
Ctrl_1_GATGAGCAGCCG	1763	1223
Ctrl_1_CGAGGTTACAAT	1730	1222
Ctrl_1_GTTGATGCTCTG	1713	1221
Ctrl_1_CGACTCTTGGCC	1829	1219
Ctrl_1_AAGATTTTGATA	1602	1214
Ctrl_1_GTCATTTAGCAG	1830	1213
Ctrl_1_GTTAGAATAAAG	1790	1213
Ctrl_1_GGTTCTTGGGCT	1626	1212
Ctrl_1_CGTTTGAGGTCG	1633	1212
Ctrl_1_TTAACGCATAGT	2183	1210
Ctrl_1_ACTACGTCCAGC	1655	1208
Ctrl_1_AATCACAAGGGC	1646	1206
Ctrl_1_TAGGGACGTTCG	1688	1202
Ctrl_1_GTCTCTTAAGTG	1682	1201
Ctrl_1_GGAATTTCGATC	1660	1199
Ctrl_1_GGTGTGCTGGAT	1706	1198
Ctrl_1_TTTCTGCTCGTT	1600	1198
Ctrl_1_TGTTGTCCTTGT	1694	1195
Ctrl_1_CTAAGACTGGTA	1630	1193
Ctrl_1_GATGATAATTAA	1628	1191
Ctrl_1_AAAACATATCAA	1690	1190
Ctrl_1_GTCTGTGTGGCC	1640	1188
Ctrl_1_TAGAAGACGCAA	1872	1187
Ctrl_1_GTTGTTTACGCC	1670	1185
Ctrl_1_TGAGTGGAAGGG	1720	1184
Ctrl_1_TCCTCTGCCACG	1617	1183
Ctrl_1_CACTTGCGCCTT	1755	1182
Ctrl_1_AAGTAGGGGAAT	1630	1182
Ctrl_1_GTGGGCGATATG	1673	1182
Ctrl_1_AAGTGTCAAAGT	1849	1180
Ctrl_1_GCATTGACAAGC	1700	1177
Ctrl_1_AAGGAGAACATA	1814	1177
Ctrl_1_CAGCGAGCGCTC	1705	1176
Ctrl_1_GGGGGTGGCCCC	1782	1175
Ctrl_1_ATCCTTTGCGGG	1614	1174
Ctrl_1_TTGTGTCTAGTA	1687	1174
Ctrl_1_GAGCTGATTTTA	1613	1172
Ctrl_1_CGCTTATCGAGC	1624	1170
Ctrl_1_GGTACGCACGGA	1691	1169
Ctrl_1_TGGGCGATCTTA	1748	1169
Ctrl_1_GGCGGGGGGGCA	1627	1169
Ctrl_1_ACTTCAGTATCT	1727	1167
Ctrl_1_ACCTTGAAGCTC	1674	1166
Ctrl_1_AAACTGGTCTCG	1720	1164
Ctrl_1_CATAAGTTGGCC	1788	1164
Ctrl_1_TACTCCACAGTC	1684	1163
Ctrl_1_CTTGAGATTGAA	1678	1162
Ctrl_1_ATTGCGAAGCGC	1754	1161
Ctrl_1_GTAGATACAGCG	1702	1160
Ctrl_1_CAGAGATGTTCT	1685	1159
Ctrl_1_GTTAGATTTGTG	1540	1154
Ctrl_1_AGATCAACGTCC	1554	1154
Ctrl_1_CTGATAACGGGC	1638	1152
Ctrl_1_TCACTGATCGGC	1716	1142
Ctrl_1_GAATTATGAGAT	1535	1142
Ctrl_1_TTCACAAGGGCG	1609	1141
Ctrl_1_TAACTTGTTTCT	1591	1140
Ctrl_1_CACCATGTCGGC	1665	1138
Ctrl_1_TGCTATTAATCA	1591	1137
Ctrl_1_GATAGCCAAGAT	1758	1136
Ctrl_1_TAGCTACTGTCA	1666	1136
Ctrl_1_TAAGGTATTAGT	1536	1135
Ctrl_1_CAAAAACACCCT	1744	1127
Ctrl_1_TCTGATGTCCCC	1582	1124
Ctrl_1_TTGGAATGATTA	1599	1123
Ctrl_1_TGTCCGGAAGTG	1685	1122
Ctrl_1_AGACCCTGGGTG	1559	1121
Ctrl_1_GTCATCCTGGTG	1523	1121
Ctrl_1_CTTCGGCAGTAT	1610	1121
Ctrl_1_ACGCAGCTTTGC	1768	1120
Ctrl_1_GAGGTTATCGGG	1499	1120
Ctrl_1_GATACAATACGC	1686	1118
Ctrl_1_TTATAGCTCTCG	1509	1117
Ctrl_1_TGACGCCTTGGG	1698	1117
Ctrl_1_AACTCGTAGTAG	1594	1116
Ctrl_1_CCATGGAAGGTA	1686	1116
Ctrl_1_TTGGATCAACCC	1643	1114
Ctrl_1_TGAGTGTCTAGA	1532	1112
Ctrl_1_GTATAAGCATCT	1574	1112
Ctrl_1_TGCTTTGGATTC	1462	1111
Ctrl_1_TAGCGTTAAATG	1566	1111
Ctrl_1_GAGTGAGAATAG	1519	1110
Ctrl_1_TGAATCATCATG	1525	1110
Ctrl_1_ATAAAACCGAAC	1578	1107
Ctrl_1_GGTCACGGCGGT	1580	1107
Ctrl_1_TTCGGCCAAGGC	1657	1106
Ctrl_1_GTATTCGCAGGG	1529	1106
Ctrl_1_CGAGGAAGAGTC	1671	1103
Ctrl_1_TGTATTTCGACA	1581	1102
Ctrl_1_AGGATGTGTAGG	1563	1102
Ctrl_1_TCCTTGATTCCC	1538	1101
Ctrl_1_TTGGCTATTATG	1473	1099
Ctrl_1_TGCTCGCGTGGC	1557	1097
Ctrl_1_TCAAACGCGTTT	1595	1096
Ctrl_1_ACATGTTCGAGA	1518	1094
Ctrl_1_CGATACCAGTAG	1610	1093
Ctrl_1_AAAGCCCACTTG	1648	1093
Ctrl_1_TGCTTTTCCTTG	1636	1092
Ctrl_1_AGCACATACTAT	1504	1090
Ctrl_1_AGGCATAGGAGG	1615	1089
Ctrl_1_GTGGAATAAAAG	1550	1088
Ctrl_1_AAATAGTAACAC	1582	1088
Ctrl_1_TATGTAAGGGTC	1401	1085
[truncated: 699,366 more rows]
