# Supplementary material for: Benchmarking metabolic RNA labeling techniques for high-throughput single-cell RNA sequencing
Source: Nat Commun. 2025 Jul 1;16:5952. doi: 10.1038/s41467-025-61375-z (PMC12215390; doi:10.1038/s41467-025-61375-z)
Supplement: Supplementary file 4 — Source data [file 41467_2025_61375_MOESM4_ESM.zip › Source data/Source Data Figure 3d.txt]

gene_name	nCells	nCounts	ntr	sample
AL590149.1	24	24	0.45833334	On-bead IAA
AL590150.2	72	78	0.7948718	On-bead IAA
AL590151.1	20	20	0.7	On-bead IAA
AL645691.1	63	72	0.9027778	On-bead IAA
AL645792.2	27	30	0.9	On-bead IAA
AL732488.2	37	40	0.225	On-bead IAA
AL772382.1	178	199	0.94974875	On-bead IAA
AL773558.1	57	63	0.9047619	On-bead IAA
AL805905.2	29	30	0.26666668	On-bead IAA
AL833789.1	76	80	0.0625	On-bead IAA
AL844141.1	21	21	0	On-bead IAA
AL844518.1	40	44	0.20454545	On-bead IAA
AL845295.1	39	39	0.9230769	On-bead IAA
AL928657.1	29	29	0.9655172	On-bead IAA
AL928685.2	16	18	0.7222222	On-bead IAA
AL928824.1	57	63	0.7936508	On-bead IAA
AL928854.1	169	188	0.96276593	On-bead IAA
AL928920.3	15	15	0.93333334	On-bead IAA
AL929017.1	106	123	0.7886179	On-bead IAA
AL929028.8	142	153	0.22875817	On-bead IAA
AL929032.1	43	48	0.375	On-bead IAA
AL929057.1	22	22	0.90909094	On-bead IAA
AL929058.1	35	39	0	On-bead IAA
AL929192.1	240	277	0.0036101083	On-bead IAA
AL929210.1	18	19	0.05263158	On-bead IAA
AL929216.1	14	14	0.21428572	On-bead IAA
AL929217.1	31	31	0	On-bead IAA
AL929222.1	21	22	0.3181818	On-bead IAA
AL929237.3	65	72	0.083333336	On-bead IAA
AL929243.1	36	37	0.16216215	On-bead IAA
AL929315.1	59	63	0	On-bead IAA
AL929457.1	26	26	0.03846154	On-bead IAA
AL929493.1	15	16	0.3125	On-bead IAA
AL929576.1	21	23	0	On-bead IAA
AL935153.1	67	72	0.9861111	On-bead IAA
AL935166.1	277	340	0.01764706	On-bead IAA
AL935174.6	1327	4388	0.32816774	On-bead IAA
AL935186.10	1525	7098	0.027190758	On-bead IAA
AL935186.2	73	77	0	On-bead IAA
AL935295.1	108	114	0.92105263	On-bead IAA
AL953875.1	22	22	0.09090909	On-bead IAA
AL954322.3	15	15	1	On-bead IAA
AL954669.1	90	96	0.41666666	On-bead IAA
AL954672.1	10	10	0.4	On-bead IAA
AL954694.1	87	100	0.98	On-bead IAA
AL954696.1	405	539	0.17996289	On-bead IAA
AL954696.2	27	28	0.2857143	On-bead IAA
AL954741.2	120	130	0.8384615	On-bead IAA
AL954816.1	98	103	0.94174755	On-bead IAA
AL954831.1	28	31	0	On-bead IAA
BX000701.2	29	31	0.8064516	On-bead IAA
BX000991.1	11	11	0.27272728	On-bead IAA
BX001026.1	46	53	0.3962264	On-bead IAA
BX001030.2	44	47	0.021276595	On-bead IAA
BX004770.1	17	17	0.1764706	On-bead IAA
BX004803.1	16	17	0.29411766	On-bead IAA
BX004970.1	38	39	0.17948718	On-bead IAA
BX004999.1	34	37	0.21621622	On-bead IAA
BX005003.1	545	728	0.09203297	On-bead IAA
BX005043.1	63	67	0.92537314	On-bead IAA
BX005073.2	9	12	0	On-bead IAA
BX005085.3	41	42	0.7380952	On-bead IAA
BX005085.4	33	35	0.71428573	On-bead IAA
BX005085.7	33	34	0.8235294	On-bead IAA
BX005124.1	93	100	0.11	On-bead IAA
BX005129.1	14	16	0.8125	On-bead IAA
BX005129.3	14	14	0.85714287	On-bead IAA
BX005228.2	313	380	0.8842105	On-bead IAA
BX005245.1	25	26	0.26923078	On-bead IAA
BX005254.1	210	257	0.038910504	On-bead IAA
BX005308.2	67	67	0.7164179	On-bead IAA
BX005309.1	91	102	0.8137255	On-bead IAA
BX005321.1	48	51	0.7058824	On-bead IAA
BX005336.1	152	167	0.7784431	On-bead IAA
BX005340.1	54	55	0.4909091	On-bead IAA
BX005355.1	13	13	0.9230769	On-bead IAA
BX005361.2	13	13	0.3846154	On-bead IAA
BX005389.5	15	15	0.93333334	On-bead IAA
BX005392.3	44	48	0.9583333	On-bead IAA
BX005396.2	64	74	0.2972973	On-bead IAA
BX005399.1	20	21	0.47619048	On-bead IAA
BX005443.1	23	24	0.375	On-bead IAA
BX005450.1	19	20	0.15	On-bead IAA
BX005454.1	49	51	0.11764706	On-bead IAA
BX005461.1	1287	3683	0.042628292	On-bead IAA
BX005461.3	159	176	0.875	On-bead IAA
BX072554.2	13	13	0.9230769	On-bead IAA
BX072561.2	101	106	0.9056604	On-bead IAA
BX072570.1	10	11	0.45454547	On-bead IAA
BX072577.1	843	1476	0.012872629	On-bead IAA
BX085193.1	39	40	0.05	On-bead IAA
BX088535.1	60	65	0.2	On-bead IAA
BX088540.1	26	27	0.074074075	On-bead IAA
BX088544.1	34	35	0.74285716	On-bead IAA
BX088596.1	64	67	0.3283582	On-bead IAA
BX088649.1	36	37	0.5945946	On-bead IAA
BX088688.3	30	33	0	On-bead IAA
BX088707.1	35	35	0.34285715	On-bead IAA
BX119963.1	60	65	0.06153846	On-bead IAA
BX248121.1	39	42	0.6904762	On-bead IAA
BX248122.1	86	92	0.8695652	On-bead IAA
BX248128.1	291	382	0.92408377	On-bead IAA
BX248128.4	41	43	0.8372093	On-bead IAA
BX248324.1	259	341	0.11730205	On-bead IAA
BX248501.1	24	25	0.12	On-bead IAA
BX248511.1	11	11	1	On-bead IAA
BX255912.1	59	61	0.14754099	On-bead IAA
BX255967.1	13	13	0.23076923	On-bead IAA
BX276103.2	18	19	0.94736844	On-bead IAA
BX276105.1	14	14	1	On-bead IAA
BX284620.3	16	17	0.23529412	On-bead IAA
BX284638.2	22	24	0.625	On-bead IAA
BX284666.1	46	47	0.9574468	On-bead IAA
BX284697.1	17	18	0	On-bead IAA
BX294160.1	16	17	0.9411765	On-bead IAA
BX294178.2	148	176	0.19886364	On-bead IAA
BX294379.1	15	18	1	On-bead IAA
BX294434.1	69	71	0.18309858	On-bead IAA
BX321875.1	39	45	0.17777778	On-bead IAA
BX322530.1	76	90	0.1	On-bead IAA
BX322657.3	14	14	0.64285713	On-bead IAA
BX322661.3	28	29	0	On-bead IAA
BX323074.2	11	12	0.8333333	On-bead IAA
BX323453.1	59	60	0.53333336	On-bead IAA
BX323557.1	21	21	0.61904764	On-bead IAA
BX323564.1	46	49	0.18367347	On-bead IAA
BX323807.2	30	32	0.09375	On-bead IAA
BX323837.1	29	31	0.09677419	On-bead IAA
BX323884.1	42	47	0.70212764	On-bead IAA
BX324007.2	238	337	0.050445102	On-bead IAA
BX324119.1	24	24	0.875	On-bead IAA
BX324132.2	20	20	0.75	On-bead IAA
BX324142.1	23	23	0.26086956	On-bead IAA
BX324164.4	27	29	0.82758623	On-bead IAA
BX324206.3	263	307	0.93811077	On-bead IAA
BX324216.2	23	23	0.9130435	On-bead IAA
BX324216.3	19	19	0.7368421	On-bead IAA
BX465227.1	344	426	0.9084507	On-bead IAA
BX465844.1	17	17	0.1764706	On-bead IAA
BX469925.1	20	20	0.8	On-bead IAA
BX470116.1	18	18	0.8333333	On-bead IAA
BX470185.1	48	50	0.92	On-bead IAA
BX470189.1	298	372	0.22580644	On-bead IAA
BX470211.1	43	45	0.8666667	On-bead IAA
BX470229.1	42	88	0.011363637	On-bead IAA
BX470238.1	25	26	0.03846154	On-bead IAA
BX470240.1	15	15	1	On-bead IAA
BX470259.2	272	309	0.78317153	On-bead IAA
BX470259.3	28	28	0.75	On-bead IAA
BX470264.1	11	13	0.7692308	On-bead IAA
BX510909.2	27	27	0.7777778	On-bead IAA
BX510915.1	10	10	0.7	On-bead IAA
BX510919.1	58	59	0.3898305	On-bead IAA
BX510922.2	27	27	0.33333334	On-bead IAA
BX510934.1	64	69	0.5072464	On-bead IAA
BX510940.1	328	470	0.017021276	On-bead IAA
BX510989.1	44	45	0.8666667	On-bead IAA
BX510992.1	46	46	0.95652175	On-bead IAA
BX511021.1	32	32	0.0625	On-bead IAA
BX511034.1	27	31	0.61290324	On-bead IAA
BX511034.2	18	18	0.33333334	On-bead IAA
BX511034.3	14	14	1	On-bead IAA
BX511034.7	11	11	0.54545456	On-bead IAA
BX511089.2	62	66	0.7878788	On-bead IAA
BX511129.2	21	21	0.95238096	On-bead IAA
BX511129.3	115	127	0.5984252	On-bead IAA
BX511142.1	74	78	0.37179488	On-bead IAA
BX511166.1	15	16	0.875	On-bead IAA
BX511223.1	58	62	0.09677419	On-bead IAA
BX511261.2	19	19	0.21052632	On-bead IAA
BX530017.1	22	22	0.90909094	On-bead IAA
BX530017.2	16	16	0.8125	On-bead IAA
BX530091.1	140	148	0.027027028	On-bead IAA
BX530097.1	25	26	0.9230769	On-bead IAA
BX530407.2	8	10	0	On-bead IAA
BX530407.4	25	26	0.88461536	On-bead IAA
BX530721.1	704	1266	0.82464457	On-bead IAA
BX537130.1	41	42	0.16666667	On-bead IAA
BX537137.3	539	757	0.5270806	On-bead IAA
BX537276.1	43	48	0.20833333	On-bead IAA
BX537277.3	28	28	0.14285715	On-bead IAA
BX537280.1	13	13	0.84615386	On-bead IAA
BX537342.1	154	169	0.5147929	On-bead IAA
BX547992.2	10	11	0.09090909	On-bead IAA
BX548000.1	39	42	0.14285715	On-bead IAA
BX548015.2	49	50	0.92	On-bead IAA
BX548028.1	28	30	0.8333333	On-bead IAA
BX548032.3	20	22	0.13636364	On-bead IAA
BX569793.1	39	41	0.9512195	On-bead IAA
BX571680.1	51	51	0.5294118	On-bead IAA
BX571737.1	18	18	0.8888889	On-bead IAA
BX571811.1	9	10	0.9	On-bead IAA
BX571811.2	92	100	0.97	On-bead IAA
BX571942.1	48	55	0.21818182	On-bead IAA
BX571960.2	67	74	0.14864865	On-bead IAA
BX572619.1	598	826	0.5677966	On-bead IAA
BX640537.3	68	76	0.90789473	On-bead IAA
BX649250.2	184	219	0.33333334	On-bead IAA
BX649266.1	16	17	0.5882353	On-bead IAA
BX649294.1	11	11	0.54545456	On-bead IAA
BX649337.1	139	163	0	On-bead IAA
BX649341.1	69	72	0.875	On-bead IAA
BX649350.1	10	10	0.2	On-bead IAA
BX649350.2	12	12	0.16666667	On-bead IAA
BX649355.1	43	46	0.1521739	On-bead IAA
BX649384.2	43	48	0.041666668	On-bead IAA
BX649398.2	13	13	0.6923077	On-bead IAA
BX649416.1	18	18	1	On-bead IAA
BX649416.2	33	33	0.8787879	On-bead IAA
BX649431.3	23	24	0.8333333	On-bead IAA
BX649442.2	80	86	0.872093	On-bead IAA
BX649453.1	22	22	0.77272725	On-bead IAA
BX649478.1	51	58	0.5344828	On-bead IAA
BX649490.3	17	17	0.7058824	On-bead IAA
BX649529.1	62	67	0.014925373	On-bead IAA
BX649533.1	35	50	0.04	On-bead IAA
BX649620.1	46	49	0.08163265	On-bead IAA
BX663519.1	226	287	0.010452962	On-bead IAA
BX663533.1	34	35	0.82857144	On-bead IAA
BX663613.1	13	14	0.71428573	On-bead IAA
BX664614.1	20	22	0.77272725	On-bead IAA
BX664738.1	18	32	0	On-bead IAA
BX682556.3	174	206	0.776699	On-bead IAA
BX855614.1	15	16	0.8125	On-bead IAA
BX855614.3	16	16	0.8125	On-bead IAA
BX855614.4	67	72	0.9166667	On-bead IAA
BX890548.1	25	25	1	On-bead IAA
BX890558.1	17	17	0.7058824	On-bead IAA
BX901883.5	201	247	0.22672065	On-bead IAA
BX901907.2	22	22	0.8181818	On-bead IAA
BX901922.1	21	21	0.95238096	On-bead IAA
BX901962.2	64	68	0.04411765	On-bead IAA
BX901962.3	12	12	0.083333336	On-bead IAA
BX901974.1	18	19	0.8947368	On-bead IAA
BX908386.1	14	15	1	On-bead IAA
BX908386.3	42	46	0.8913044	On-bead IAA
BX908401.1	143	154	0.96753246	On-bead IAA
BX908731.1	19	19	0.94736844	On-bead IAA
BX908756.3	151	170	0.011764706	On-bead IAA
BX908803.2	17	18	0	On-bead IAA
BX914205.3	28	28	0.9285714	On-bead IAA
BX914220.1	34	37	1	On-bead IAA
BX927078.1	96	104	0.31730768	On-bead IAA
BX927081.1	28	29	0.9655172	On-bead IAA
BX927081.3	11	11	0.27272728	On-bead IAA
BX927130.4	25	27	0.8518519	On-bead IAA
BX927193.2	374	517	0.79303676	On-bead IAA
BX927212.1	122	173	0.9306358	On-bead IAA
BX927244.1	95	101	0.9108911	On-bead IAA
BX927258.1	46	47	0.9148936	On-bead IAA
BX927308.1	245	288	0.9236111	On-bead IAA
BX927327.1	11	14	0.78571427	On-bead IAA
BX927336.1	33	33	0.969697	On-bead IAA
BX927394.1	78	85	0	On-bead IAA
BX936337.1	212	243	0.6502058	On-bead IAA
BX936382.1	24	25	0.8	On-bead IAA
BX936386.1	20	21	0.23809524	On-bead IAA
BX936391.1	124	128	0.8359375	On-bead IAA
BX936433.1	48	50	0.9	On-bead IAA
BX957297.1	25	25	0.2	On-bead IAA
BX957317.2	27	30	0	On-bead IAA
BX957325.1	18	18	0.3888889	On-bead IAA
BX957362.1	167	199	0.9296482	On-bead IAA
CABZ01002768.1	32	32	0.71875	On-bead IAA
CABZ01003344.1	16	16	0.8125	On-bead IAA
CABZ01005379.1	305	383	0.3916449	On-bead IAA
CABZ01008730.1	49	52	0.057692308	On-bead IAA
CABZ01012382.2	19	19	0.94736844	On-bead IAA
CABZ01015815.1	20	20	0.75	On-bead IAA
CABZ01015815.3	49	53	0.9622642	On-bead IAA
CABZ01015815.5	45	46	0.84782606	On-bead IAA
CABZ01016692.1	14	14	0.71428573	On-bead IAA
CABZ01020840.1	326	737	0.9145183	On-bead IAA
CABZ01021433.1	128	142	0.5140845	On-bead IAA
CABZ01026681.1	256	320	0.009375	On-bead IAA
CABZ01029938.1	103	113	0.6814159	On-bead IAA
CABZ01031868.1	16	17	0.7647059	On-bead IAA
CABZ01031870.1	25	26	0.9230769	On-bead IAA
CABZ01032476.1	53	56	0.125	On-bead IAA
CABZ01032488.1	844	1537	0.014313598	On-bead IAA
CABZ01033178.1	72	79	0.51898736	On-bead IAA
CABZ01033180.1	54	55	0.56363636	On-bead IAA
CABZ01034082.1	27	32	0.96875	On-bead IAA
CABZ01034698.2	55	64	0.5	On-bead IAA
CABZ01037298.1	53	55	0.5272727	On-bead IAA
CABZ01038521.1	39	41	0.3902439	On-bead IAA
CABZ01038697.1	189	210	0.04761905	On-bead IAA
CABZ01039304.1	18	20	0	On-bead IAA
CABZ01041962.1	227	260	0.8923077	On-bead IAA
CABZ01044053.1	782	1326	0.24811463	On-bead IAA
CABZ01044235.1	23	23	0	On-bead IAA
CABZ01044746.1	1488	6458	0.109941155	On-bead IAA
CABZ01044764.1	20	20	0.95	On-bead IAA
CABZ01046093.1	136	155	0.16774194	On-bead IAA
CABZ01046895.1	62	68	0.25	On-bead IAA
CABZ01048053.1	12	12	0.16666667	On-bead IAA
CABZ01048392.1	370	498	0.11044177	On-bead IAA
CABZ01048402.1	21	22	0.8636364	On-bead IAA
CABZ01051901.1	53	54	0	On-bead IAA
CABZ01052576.1	192	216	0.0787037	On-bead IAA
CABZ01054394.1	25	26	0.5	On-bead IAA
CABZ01056275.1	86	90	0.6888889	On-bead IAA
CABZ01056843.1	18	18	0.3888889	On-bead IAA
CABZ01058045.1	41	45	0.42222223	On-bead IAA
CABZ01058261.1	838	1531	0.57478774	On-bead IAA
CABZ01058333.1	84	95	0.010526316	On-bead IAA
CABZ01058650.1	123	132	0.03787879	On-bead IAA
CABZ01059120.1	44	49	0.18367347	On-bead IAA
CABZ01059627.1	186	212	0.014150944	On-bead IAA
CABZ01059627.2	86	93	0.021505376	On-bead IAA
CABZ01059627.3	296	376	0.010638298	On-bead IAA
CABZ01060891.1	27	27	0.33333334	On-bead IAA
CABZ01061495.1	15	16	0.4375	On-bead IAA
CABZ01061498.1	18	19	0.7894737	On-bead IAA
CABZ01061524.1	26	26	0.07692308	On-bead IAA
CABZ01061894.1	183	209	0.16746412	On-bead IAA
CABZ01062797.1	13	13	0.23076923	On-bead IAA
CABZ01063556.1	36	38	0.65789473	On-bead IAA
CABZ01064859.2	44	49	0.8979592	On-bead IAA
CABZ01065076.1	270	329	0.036474165	On-bead IAA
CABZ01065131.1	216	249	0.35341364	On-bead IAA
CABZ01066312.1	62	69	0.072463766	On-bead IAA
CABZ01066720.1	18	18	0.8888889	On-bead IAA
CABZ01066727.1	37	43	0.27906978	On-bead IAA
CABZ01066926.1	17	19	0.05263158	On-bead IAA
CABZ01067348.1	49	55	0.054545455	On-bead IAA
CABZ01067754.1	9	10	0.8	On-bead IAA
CABZ01068251.1	88	93	0.38709676	On-bead IAA
CABZ01068842.1	17	26	0.7692308	On-bead IAA
CABZ01069022.2	82	91	0.15384616	On-bead IAA
CABZ01070258.1	769	1187	0.0505476	On-bead IAA
CABZ01070579.1	25	26	0.1923077	On-bead IAA
CABZ01070631.2	38	40	0.325	On-bead IAA
CABZ01070747.1	61	70	0.1	On-bead IAA
CABZ01071056.1	37	40	0.325	On-bead IAA
CABZ01071848.1	97	100	0.12	On-bead IAA
CABZ01071903.1	38	39	0.25641027	On-bead IAA
CABZ01072083.2	23	24	0	On-bead IAA
CABZ01072254.1	29	29	0.41379312	On-bead IAA
CABZ01072848.1	286	361	0.53462607	On-bead IAA
CABZ01073083.1	9	10	0.3	On-bead IAA
CABZ01073166.1	39	39	0.025641026	On-bead IAA
CABZ01073834.1	65	72	0.3611111	On-bead IAA
CABZ01074307.2	116	135	0.5777778	On-bead IAA
CABZ01074745.1	306	353	0.011331445	On-bead IAA
CABZ01075125.1	43	44	0.06818182	On-bead IAA
CABZ01075242.1	33	35	0.2	On-bead IAA
CABZ01075618.1	71	75	0.013333334	On-bead IAA
CABZ01077217.1	13	13	0.46153846	On-bead IAA
CABZ01077220.3	19	20	0.6	On-bead IAA
CABZ01077956.1	16	17	0.29411766	On-bead IAA
CABZ01078055.1	855	1537	0.19323356	On-bead IAA
CABZ01078600.1	9	11	0.6363636	On-bead IAA
CABZ01078607.1	98	109	0.7798165	On-bead IAA
CABZ01079241.1	81	88	0.6136364	On-bead IAA
CABZ01079276.1	97	105	0.06666667	On-bead IAA
CABZ01079280.1	140	188	0.81914896	On-bead IAA
CABZ01079281.1	15	15	0.8	On-bead IAA
CABZ01079480.1	483	658	0.036474165	On-bead IAA
CABZ01080371.1	302	364	0.17582418	On-bead IAA
CABZ01080568.1	36	39	0.82051283	On-bead IAA
CABZ01080702.1	842	1554	0.04954955	On-bead IAA
CABZ01081385.1	40	41	0.14634146	On-bead IAA
CABZ01081730.1	30	32	0.90625	On-bead IAA
CABZ01081747.1	25	26	0.7692308	On-bead IAA
CABZ01081748.1	83	89	0.33707866	On-bead IAA
CABZ01081752.1	171	197	0.8527919	On-bead IAA
CABZ01081752.2	105	121	0.661157	On-bead IAA
CABZ01081752.3	28	29	0.6896552	On-bead IAA
CABZ01081777.1	138	164	0.18902439	On-bead IAA
CABZ01081909.1	377	509	0.03929273	On-bead IAA
CABZ01083442.1	44	48	0.0625	On-bead IAA
CABZ01083943.1	158	186	0.06451613	On-bead IAA
CABZ01084382.1	17	17	0.11764706	On-bead IAA
CABZ01084603.1	37	39	0.30769232	On-bead IAA
CABZ01085052.1	58	65	0.4	On-bead IAA
CABZ01085061.1	13	14	0.42857143	On-bead IAA
CABZ01085177.1	76	80	0.225	On-bead IAA
CABZ01085365.1	10	11	0.8181818	On-bead IAA
CABZ01085594.1	22	23	0.17391305	On-bead IAA
CABZ01085658.1	129	141	0.12765957	On-bead IAA
CABZ01086029.1	253	301	0.10963455	On-bead IAA
CABZ01087560.1	890	1656	0.48913044	On-bead IAA
CABZ01087564.1	22	24	0.083333336	On-bead IAA
CABZ01087629.1	25	25	0.48	On-bead IAA
CABZ01087948.1	46	47	0.06382979	On-bead IAA
CABZ01088109.1	337	410	0.19512194	On-bead IAA
CABZ01088149.1	16	17	0.47058824	On-bead IAA
CABZ01088271.1	24	24	0.29166666	On-bead IAA
CABZ01090361.1	950	1844	0.020607375	On-bead IAA
CABZ01090890.1	14	16	0	On-bead IAA
CABZ01092156.1	15	15	0.33333334	On-bead IAA
CABZ01092170.1	16	16	0.1875	On-bead IAA
CABZ01100185.1	434	624	0.012820513	On-bead IAA
CABZ01102170.1	154	183	0.07650273	On-bead IAA
CABZ01102240.1	50	52	0.42307693	On-bead IAA
CABZ01110379.1	58	59	0.33898306	On-bead IAA
CABZ01110881.1	16	16	0.6875	On-bead IAA
CABZ01111953.1	185	207	0.024154589	On-bead IAA
CABZ01113192.1	348	469	0.36247334	On-bead IAA
CABZ01113599.1	889	1609	0.05655687	On-bead IAA
CABZ01113771.1	42	42	0.30952382	On-bead IAA
CABZ01115113.1	325	405	0.04197531	On-bead IAA
CABZ01117840.1	42	45	0	On-bead IAA
CR318588.3	17	17	0.3529412	On-bead IAA
CR318588.4	351	441	0.04988662	On-bead IAA
CR339054.5	28	32	0.78125	On-bead IAA
CR352218.1	39	43	0.13953489	On-bead IAA
CR352226.5	54	60	0.6	On-bead IAA
CR354383.1	39	41	0.19512194	On-bead IAA
CR354430.4	82	91	0.12087912	On-bead IAA
CR354435.1	10	10	0.5	On-bead IAA
CR354540.2	10	10	0.3	On-bead IAA
CR354547.1	11	11	0.27272728	On-bead IAA
CR354564.1	9	11	0.8181818	On-bead IAA
CR354588.1	755	1382	0.10130246	On-bead IAA
CR356227.1	29	30	0.8666667	On-bead IAA
CR376737.1	17	18	0.44444445	On-bead IAA
CR376741.2	79	81	0.9259259	On-bead IAA
CR376741.3	11	11	1	On-bead IAA
CR376745.1	9	10	0.8	On-bead IAA
CR376747.1	125	144	0.22222222	On-bead IAA
CR376825.1	191	216	0.25	On-bead IAA
CR381544.1	52	53	0.13207547	On-bead IAA
CR381647.3	11	12	0.8333333	On-bead IAA
CR381686.2	27	27	0.11111111	On-bead IAA
CR381686.4	20	22	0.6818182	On-bead IAA
CR381689.1	15	15	0.6666667	On-bead IAA
CR383662.2	630	1101	0.05540418	On-bead IAA
CR383676.2	1659	20553	0.92098475	On-bead IAA
CR383680.1	75	79	0.7468355	On-bead IAA
CR383680.2	14	15	0.6666667	On-bead IAA
CR385035.1	26	26	0.23076923	On-bead IAA
CR385050.1	17	17	0.9411765	On-bead IAA
CR385078.1	29	31	0.7741935	On-bead IAA
CR388042.2	18	18	1	On-bead IAA
CR388050.2	19	20	0.2	On-bead IAA
CR388095.1	14	14	0.78571427	On-bead IAA
CR388132.2	364	473	0.8794926	On-bead IAA
CR388143.1	42	45	0.93333334	On-bead IAA
CR388156.1	21	21	0.1904762	On-bead IAA
CR388166.2	196	229	0.8908297	On-bead IAA
CR388184.1	964	1923	0.12480499	On-bead IAA
CR388373.2	103	118	0.94067794	On-bead IAA
CR391944.1	12	12	0.75	On-bead IAA
CR391986.1	205	274	0.29927006	On-bead IAA
CR394552.1	32	33	0.8484849	On-bead IAA
CR407561.1	19	20	0.15	On-bead IAA
CR407594.1	29	30	0.8333333	On-bead IAA
CR407701.1	88	91	0.12087912	On-bead IAA
CR450686.3	76	110	0.8	On-bead IAA
CR450793.1	416	573	0.938918	On-bead IAA
CR450808.4	225	256	0.92578125	On-bead IAA
CR450813.1	563	784	0.040816326	On-bead IAA
CR456627.1	135	162	0.061728396	On-bead IAA
CR457444.1	25	28	0.10714286	On-bead IAA
CR457444.8	11	11	1	On-bead IAA
CR548622.3	15	15	1	On-bead IAA
CR589875.1	94	100	0.1	On-bead IAA
CR626874.1	42	43	0.20930232	On-bead IAA
CR626886.1	74	86	0.94186044	On-bead IAA
CR626944.2	24	26	0.03846154	On-bead IAA
CR749163.1	13	13	0.9230769	On-bead IAA
CR753886.1	15	15	0.8	On-bead IAA
CR759836.1	42	46	0.8695652	On-bead IAA
CR759841.1	30	31	0.83870965	On-bead IAA
CR759843.2	31	34	0.7647059	On-bead IAA
CR759887.4	43	43	0.81395346	On-bead IAA
CR759918.1	439	545	0.16697247	On-bead IAA
CR762407.2	461	596	0.08053691	On-bead IAA
CR762431.1	24	25	1	On-bead IAA
CR762436.1	11	11	0.90909094	On-bead IAA
CR762470.1	23	23	0.39130434	On-bead IAA
CR762480.2	21	21	0.3809524	On-bead IAA
CR769769.1	40	44	0.90909094	On-bead IAA
CR769769.2	871	1649	0.94724077	On-bead IAA
CR769769.3	11	14	1	On-bead IAA
CR769778.1	94	111	0.10810811	On-bead IAA
CR786571.3	53	57	0.19298245	On-bead IAA
CR788230.1	642	967	0.012409514	On-bead IAA
CR790366.1	11	11	1	On-bead IAA
CR790368.1	191	232	0.2025862	On-bead IAA
CR790380.1	411	555	0.81441444	On-bead IAA
CR792424.1	10	10	0.3	On-bead IAA
CR792438.2	23	23	0	On-bead IAA
CR792439.1	15	17	1	On-bead IAA
CR792441.7	390	510	0.007843138	On-bead IAA
CR812468.1	16	16	0.5625	On-bead IAA
CR847503.1	25	25	0.28	On-bead IAA
CR847895.1	27	30	0.8333333	On-bead IAA
CR847898.4	12	12	0.6666667	On-bead IAA
CR847906.1	35	35	1	On-bead IAA
CR847936.1	43	46	0.8913044	On-bead IAA
CR847936.10	43	43	0.25581396	On-bead IAA
CR847936.6	530	780	0.66923076	On-bead IAA
CR847947.1	31	37	0.4864865	On-bead IAA
CR847953.1	29	34	0.9411765	On-bead IAA
CR847971.1	15	16	0	On-bead IAA
CR847984.1	115	123	0.75609756	On-bead IAA
CR848025.2	35	35	0.9142857	On-bead IAA
CR848667.1	64	68	0.3529412	On-bead IAA
CR848788.1	21	21	0.85714287	On-bead IAA
CR848841.1	34	34	0.32352942	On-bead IAA
CR848844.1	48	52	0.88461536	On-bead IAA
CR854988.1	36	36	0.44444445	On-bead IAA
CR854989.1	32	32	0.09375	On-bead IAA
CR855123.1	32	34	0.05882353	On-bead IAA
CR855277.3	24	25	0.4	On-bead IAA
CR855311.1	11	12	0	On-bead IAA
CR855379.1	82	85	0.047058824	On-bead IAA
CR855379.2	10	10	0	On-bead IAA
CR855389.1	110	118	0.9237288	On-bead IAA
CR855389.2	163	180	0.95	On-bead IAA
CR925761.3	19	21	0.8095238	On-bead IAA
CR925761.4	10	10	0.6	On-bead IAA
CR925777.1	24	25	0.24	On-bead IAA
CR925817.1	26	26	0.5769231	On-bead IAA
CR925879.1	10	10	1	On-bead IAA
CR931782.1	13	14	0	On-bead IAA
CR931813.2	12	12	0.5	On-bead IAA
CR932000.1	60	65	0.30769232	On-bead IAA
CR936321.5	253	313	0.9201278	On-bead IAA
CR936378.1	196	216	0.032407407	On-bead IAA
CR936462.1	52	58	0.05172414	On-bead IAA
CR936479.1	88	112	0.22321428	On-bead IAA
CR936518.2	36	36	0.30555555	On-bead IAA
CT025585.1	15	16	0.0625	On-bead IAA
CT025690.1	251	295	0.45084745	On-bead IAA
CT025742.1	53	58	0.63793105	On-bead IAA
CT025854.1	19	19	0.05263158	On-bead IAA
CT025897.1	17	17	0.05882353	On-bead IAA
CT025909.3	92	102	0.28431374	On-bead IAA
CT027638.1	136	162	0.69135803	On-bead IAA
CT027702.1	35	36	0.9166667	On-bead IAA
CT027744.2	29	30	0.13333334	On-bead IAA
CT027815.1	71	74	0.3108108	On-bead IAA
CT027989.1	25	25	0.56	On-bead IAA
CT030017.3	12	13	0.84615386	On-bead IAA
CT573006.1	22	24	0.5833333	On-bead IAA
CT573148.1	79	83	0.09638554	On-bead IAA
CT573157.1	34	35	0.6571429	On-bead IAA
CT573204.1	16	16	1	On-bead IAA
CT573239.2	47	55	0.90909094	On-bead IAA
CT573247.1	10	10	1	On-bead IAA
CT573256.1	24	24	0.29166666	On-bead IAA
CT573342.1	31	36	0.9166667	On-bead IAA
CT573344.1	18	18	0.2777778	On-bead IAA
CT573366.1	18	18	0.8888889	On-bead IAA
CT573476.1	85	92	0.10869565	On-bead IAA
CT574585.1	224	273	0.82417583	On-bead IAA
CT583646.2	39	40	0.9	On-bead IAA
CT583650.1	45	47	0.17021276	On-bead IAA
CT583672.1	316	388	0.0154639175	On-bead IAA
CT583687.1	17	17	0.9411765	On-bead IAA
CT583727.1	11	11	1	On-bead IAA
CT583728.24	46	47	0	On-bead IAA
CT737127.1	200	231	0.27705628	On-bead IAA
CT737129.1	32	35	0.057142857	On-bead IAA
CT737162.1	23	25	0.04	On-bead IAA
CT737190.1	11	12	0.75	On-bead IAA
CT868708.1	19	19	0.7368421	On-bead IAA
CT955996.1	62	68	0.029411765	On-bead IAA
CT956002.2	18	18	0.2777778	On-bead IAA
CT990567.2	18	18	0.8888889	On-bead IAA
CT990618.1	22	22	0.90909094	On-bead IAA
CU019624.1	18	18	0.6111111	On-bead IAA
CU019646.1	67	72	0.013888889	On-bead IAA
CU019662.1	16	19	0.21052632	On-bead IAA
CU024870.2	14	14	0.9285714	On-bead IAA
CU062454.1	33	38	0.05263158	On-bead IAA
CU062501.2	9	10	0.6	On-bead IAA
CU074419.2	114	121	0.8677686	On-bead IAA
CU074421.1	16	16	0.8125	On-bead IAA
CU075735.2	74	74	0.067567565	On-bead IAA
CU076099.2	22	22	0.95454544	On-bead IAA
CU104709.1	76	79	0.8227848	On-bead IAA
CU138533.2	61	69	0.89855075	On-bead IAA
CU138542.2	36	38	0.94736844	On-bead IAA
CU182823.1	159	177	0.90960455	On-bead IAA
CU207221.1	187	211	0.9241706	On-bead IAA
CU207221.2	21	21	0.8095238	On-bead IAA
CU207354.1	673	1330	0.005263158	On-bead IAA
CU280645.1	9	12	0.25	On-bead IAA
CU302436.1	10	10	0.6	On-bead IAA
CU326366.2	180	207	0.06763285	On-bead IAA
CU457778.1	12	12	0.6666667	On-bead IAA
CU457778.9	19	21	0.8095238	On-bead IAA
CU457819.1	14	14	0.35714287	On-bead IAA
CU457819.2	12	12	0.41666666	On-bead IAA
CU457819.3	43	45	0.37777779	On-bead IAA
CU457819.4	22	22	0.8181818	On-bead IAA
CU459089.1	50	53	1	On-bead IAA
CU459186.1	18	18	0.7777778	On-bead IAA
CU459186.2	45	45	0.4888889	On-bead IAA
CU459186.3	18	18	0.3888889	On-bead IAA
CU459186.4	68	70	0.67142856	On-bead IAA
CU459186.5	36	39	0.6666667	On-bead IAA
CU459186.7	142	163	0.90797544	On-bead IAA
CU462878.2	227	272	0.3272059	On-bead IAA
CU462980.1	22	23	0.2173913	On-bead IAA
CU464118.1	53	58	0.12068965	On-bead IAA
CU467639.1	103	112	0.97321427	On-bead IAA
CU467646.3	80	87	0.12643678	On-bead IAA
CU467646.4	13	13	0.30769232	On-bead IAA
CU467646.6	81	85	0.7529412	On-bead IAA
CU467646.8	57	59	0.13559322	On-bead IAA
CU467822.3	9	11	0.45454547	On-bead IAA
CU467861.6	513	812	0.9125616	On-bead IAA
CU467861.7	55	56	0.14285715	On-bead IAA
CU467961.1	43	44	0.11363637	On-bead IAA
CU468915.1	38	40	0.475	On-bead IAA
CU469420.3	13	13	0.07692308	On-bead IAA
CU469420.4	69	73	0.01369863	On-bead IAA
CU469526.1	106	115	0.44347826	On-bead IAA
CU469539.1	12	12	0.5	On-bead IAA
CU469577.1	10	10	1	On-bead IAA
CU570689.2	36	39	0.3846154	On-bead IAA
CU570769.1	418	591	0.93401015	On-bead IAA
CU570769.2	15	15	0.8666667	On-bead IAA
CU570781.3	17	17	0.3529412	On-bead IAA
CU570881.2	27	28	0.78571427	On-bead IAA
CU570889.1	51	52	0.21153846	On-bead IAA
CU570894.1	164	232	0.8836207	On-bead IAA
CU570894.2	43	45	0.8666667	On-bead IAA
CU571318.1	103	123	0.008130081	On-bead IAA
CU571384.1	41	41	0.9512195	On-bead IAA
CU633745.1	149	164	0.09146342	On-bead IAA
CU633991.2	10	10	0.2	On-bead IAA
CU639469.1	37	38	0.55263156	On-bead IAA
CU655842.1	118	134	0.30597016	On-bead IAA
CU655961.1	17	17	0.8235294	On-bead IAA
CU655961.2	10	11	0.18181819	On-bead IAA
CU655961.3	147	170	0.03529412	On-bead IAA
CU655961.4	105	128	0.1015625	On-bead IAA
CU657976.1	15	15	0.13333334	On-bead IAA
CU682811.3	53	54	0.9444444	On-bead IAA
CU693368.3	11	11	0.18181819	On-bead IAA
CU693484.1	317	378	0.9417989	On-bead IAA
CU693502.1	272	379	0.94459105	On-bead IAA
CU694197.1	1275	3777	0.09451946	On-bead IAA
CU694481.1	55	56	0.05357143	On-bead IAA
CU694486.1	13	13	0.07692308	On-bead IAA
CU694532.1	9	10	0.5	On-bead IAA
CU695223.1	12	12	0.9166667	On-bead IAA
CU695232.1	20	21	0.23809524	On-bead IAA
CU855688.2	35	35	0.8857143	On-bead IAA
CU855711.1	56	59	0.06779661	On-bead IAA
CU855889.2	70	78	0.84615386	On-bead IAA
CU855930.2	407	533	0.6923077	On-bead IAA
CU855948.1	74	78	0.85897434	On-bead IAA
CU856358.1	10	10	0.2	On-bead IAA
CU856423.1	88	93	0.032258064	On-bead IAA
CU856539.2	30	32	0.21875	On-bead IAA
CU856622.1	46	50	0.62	On-bead IAA
CU861903.1	24	25	0	On-bead IAA
CU862078.1	20	20	0.15	On-bead IAA
CU896541.1	65	68	0.05882353	On-bead IAA
CU896630.2	51	54	0.5925926	On-bead IAA
CU914760.1	16	16	0	On-bead IAA
CU927934.3	18	44	0.90909094	On-bead IAA
CU928013.1	15	16	0.875	On-bead IAA
CU928073.1	13	13	0.3846154	On-bead IAA
CU928129.2	93	102	0.95098037	On-bead IAA
CU929037.1	75	79	0.2278481	On-bead IAA
CU929070.5	471	618	0.94012946	On-bead IAA
CU929143.1	140	160	0.06875	On-bead IAA
CU929160.1	12	13	0.23076923	On-bead IAA
CU929259.1	126	143	0.04195804	On-bead IAA
CU929391.1	28	29	0.5862069	On-bead IAA
CU929416.1	34	37	0.1891892	On-bead IAA
CU929418.1	12	14	0.85714287	On-bead IAA
CU929444.1	29	29	0.2413793	On-bead IAA
CU972512.1	119	146	0.86986303	On-bead IAA
CU984600.1	305	403	0.12406948	On-bead IAA
CU986305.1	666	1101	0.09264305	On-bead IAA
ENSDARG00000002220	546	766	0.5065274	On-bead IAA
ENSDARG00000002369	1197	3037	0.60125124	On-bead IAA
ENSDARG00000002506	406	536	0.74626863	On-bead IAA
ENSDARG00000002670	125	139	0.30935252	On-bead IAA
ENSDARG00000003984	509	707	0.07355021	On-bead IAA
ENSDARG00000004141	21	21	0.8095238	On-bead IAA
ENSDARG00000004328	29	29	0.86206895	On-bead IAA
ENSDARG00000004525	797	1400	0.555	On-bead IAA
ENSDARG00000005846	23	24	0.083333336	On-bead IAA
ENSDARG00000006301	20	23	0.13043478	On-bead IAA
ENSDARG00000006585	10	10	0.6	On-bead IAA
ENSDARG00000007359	344	421	0.79572445	On-bead IAA
ENSDARG00000009262	30	32	0.375	On-bead IAA
ENSDARG00000009493	40	41	0.5609756	On-bead IAA
ENSDARG00000010873	299	373	0.48257372	On-bead IAA
ENSDARG00000011609	951	1992	0.107931726	On-bead IAA
ENSDARG00000011723	193	215	0.046511628	On-bead IAA
ENSDARG00000011837	49	57	0.01754386	On-bead IAA
ENSDARG00000012458	916	1823	0.3181569	On-bead IAA
ENSDARG00000015161	373	495	0.18383838	On-bead IAA
ENSDARG00000015978	1257	3343	0.31528568	On-bead IAA
ENSDARG00000016188	33	38	0.36842105	On-bead IAA
ENSDARG00000016964	189	234	0.24358974	On-bead IAA
ENSDARG00000017337	279	357	0.04761905	On-bead IAA
ENSDARG00000017985	716	1227	0.045639772	On-bead IAA
ENSDARG00000019081	287	360	0.17222223	On-bead IAA
ENSDARG00000019213	179	214	0.018691588	On-bead IAA
ENSDARG00000019406	197	230	0.5826087	On-bead IAA
ENSDARG00000020187	346	505	0.13267326	On-bead IAA
ENSDARG00000020224	25	30	0.5	On-bead IAA
ENSDARG00000020611	302	377	0.25464192	On-bead IAA
ENSDARG00000020891	38	39	0.61538464	On-bead IAA
ENSDARG00000022176	156	210	0.08095238	On-bead IAA
ENSDARG00000022564	1238	3587	0.23390019	On-bead IAA
ENSDARG00000024602	126	190	0.7157895	On-bead IAA
ENSDARG00000024966	124	138	0.442029	On-bead IAA
ENSDARG00000025766	50	59	0.06779661	On-bead IAA
ENSDARG00000027547	145	168	0.04761905	On-bead IAA
ENSDARG00000028800	115	129	0.23255815	On-bead IAA
ENSDARG00000028949	21	22	0.22727273	On-bead IAA
ENSDARG00000030038	324	421	0.32541567	On-bead IAA
ENSDARG00000030665	339	446	0.16591929	On-bead IAA
ENSDARG00000030803	77	83	0.61445785	On-bead IAA
ENSDARG00000031435	1397	5334	0.35826772	On-bead IAA
ENSDARG00000032627	308	369	0.18428184	On-bead IAA
ENSDARG00000035570	893	1713	0.042031523	On-bead IAA
ENSDARG00000035573	471	628	0.75	On-bead IAA
ENSDARG00000035596	689	1099	0.43767062	On-bead IAA
ENSDARG00000035679	669	1071	0.5452848	On-bead IAA
ENSDARG00000035771	914	1988	0.07293762	On-bead IAA
ENSDARG00000036281	31	31	0.2580645	On-bead IAA
ENSDARG00000036428	12	13	0.7692308	On-bead IAA
ENSDARG00000036489	1323	4482	0.17692994	On-bead IAA
ENSDARG00000036863	171	194	0.036082473	On-bead IAA
ENSDARG00000037122	1368	4206	0.042082738	On-bead IAA
ENSDARG00000037142	11	11	0.18181819	On-bead IAA
ENSDARG00000037199	1008	2513	0.124552324	On-bead IAA
ENSDARG00000037652	126	145	0.31034482	On-bead IAA
ENSDARG00000038270	100	108	0.12962963	On-bead IAA
ENSDARG00000038686	105	111	0.009009009	On-bead IAA
ENSDARG00000039008	28	29	0.62068963	On-bead IAA
ENSDARG00000039203	9	10	0.2	On-bead IAA
ENSDARG00000039669	69	118	0.8305085	On-bead IAA
ENSDARG00000040048	94	102	0.2647059	On-bead IAA
ENSDARG00000040280	148	183	0.010928961	On-bead IAA
ENSDARG00000040582	19	23	0.65217394	On-bead IAA
ENSDARG00000040725	517	714	0.46638656	On-bead IAA
ENSDARG00000041723	571	861	0.1904762	On-bead IAA
ENSDARG00000042025	546	845	0.17869823	On-bead IAA
ENSDARG00000042120	196	252	0.07936508	On-bead IAA
ENSDARG00000042213	17	18	0.11111111	On-bead IAA
ENSDARG00000042520	708	1251	0.74420464	On-bead IAA
ENSDARG00000042887	95	105	0.47619048	On-bead IAA
ENSDARG00000042899	40	43	0.55813956	On-bead IAA
ENSDARG00000043571	661	1092	0.115384616	On-bead IAA
ENSDARG00000043799	885	1536	0.13476562	On-bead IAA
ENSDARG00000043842	565	817	0.16646267	On-bead IAA
ENSDARG00000044072	69	79	0.07594936	On-bead IAA
ENSDARG00000044225	53	53	0.6037736	On-bead IAA
ENSDARG00000045127	353	501	0.01996008	On-bead IAA
ENSDARG00000045199	295	438	0.10273973	On-bead IAA
ENSDARG00000045773	26	26	0.15384616	On-bead IAA
ENSDARG00000045785	258	312	0.032051284	On-bead IAA
ENSDARG00000045790	175	197	0.15228426	On-bead IAA
ENSDARG00000046071	376	484	0.446281	On-bead IAA
ENSDARG00000046157	616	883	0.612684	On-bead IAA
ENSDARG00000051981	17	17	0.11764706	On-bead IAA
ENSDARG00000052700	23	24	0	On-bead IAA
ENSDARG00000053091	19	23	0.65217394	On-bead IAA
ENSDARG00000053272	11	11	0.8181818	On-bead IAA
ENSDARG00000053404	1329	3882	0.3353941	On-bead IAA
ENSDARG00000053456	64	68	0.13235295	On-bead IAA
ENSDARG00000054292	281	361	0.23268698	On-bead IAA
ENSDARG00000054534	361	464	0.038793102	On-bead IAA
ENSDARG00000054777	237	289	0.7231834	On-bead IAA
ENSDARG00000054856	78	83	0.04819277	On-bead IAA
ENSDARG00000055383	513	706	0.66572237	On-bead IAA
ENSDARG00000055613	33	34	0.1764706	On-bead IAA
ENSDARG00000055642	80	87	0.5862069	On-bead IAA
ENSDARG00000055999	11	14	0.2857143	On-bead IAA
ENSDARG00000056394	103	113	0.25663716	On-bead IAA
ENSDARG00000056490	366	452	0.123893805	On-bead IAA
ENSDARG00000056704	34	37	0.2972973	On-bead IAA
ENSDARG00000057053	149	174	0.109195404	On-bead IAA
ENSDARG00000057184	147	175	0.36571428	On-bead IAA
ENSDARG00000057481	70	78	0.9230769	On-bead IAA
ENSDARG00000058270	84	92	0.8913044	On-bead IAA
ENSDARG00000058857	303	390	0.5153846	On-bead IAA
ENSDARG00000058903	22	25	0.8	On-bead IAA
ENSDARG00000059503	80	86	0.13953489	On-bead IAA
ENSDARG00000059529	35	39	0.12820514	On-bead IAA
ENSDARG00000059587	40	44	0.22727273	On-bead IAA
ENSDARG00000059707	75	82	0.2195122	On-bead IAA
ENSDARG00000060987	26	27	0.18518518	On-bead IAA
ENSDARG00000061421	54	56	0.23214285	On-bead IAA
ENSDARG00000061664	91	116	0.9310345	On-bead IAA
ENSDARG00000062460	72	80	0.1375	On-bead IAA
ENSDARG00000062530	90	97	0.49484536	On-bead IAA
ENSDARG00000062929	46	53	0.6415094	On-bead IAA
ENSDARG00000063419	384	490	0.040816326	On-bead IAA
ENSDARG00000063555	86	93	0.60215056	On-bead IAA
ENSDARG00000067784	449	562	0.048042703	On-bead IAA
ENSDARG00000067981	944	1939	0.25425476	On-bead IAA
ENSDARG00000068231	130	153	0.026143791	On-bead IAA
ENSDARG00000069909	34	36	0.5277778	On-bead IAA
ENSDARG00000069977	684	1093	0.075022876	On-bead IAA
ENSDARG00000070174	59	69	0.42028984	On-bead IAA
ENSDARG00000070393	17	17	0	On-bead IAA
ENSDARG00000070461	47	49	0.1632653	On-bead IAA
ENSDARG00000070601	113	123	0.2195122	On-bead IAA
ENSDARG00000070621	256	305	0.30491802	On-bead IAA
ENSDARG00000071055	46	51	0.13725491	On-bead IAA
ENSDARG00000071211	124	133	0.63909775	On-bead IAA
ENSDARG00000071353	531	789	0.08998732	On-bead IAA
ENSDARG00000071439	100	109	0	On-bead IAA
ENSDARG00000071567	64	70	0.4	On-bead IAA
ENSDARG00000071594	43	45	0.15555556	On-bead IAA
ENSDARG00000073741	21	21	0.52380955	On-bead IAA
ENSDARG00000074223	94	107	0.11214953	On-bead IAA
ENSDARG00000074274	22	22	0.045454547	On-bead IAA
ENSDARG00000074332	344	482	0.19917013	On-bead IAA
ENSDARG00000074560	17	17	0.47058824	On-bead IAA
ENSDARG00000074572	1394	4611	0.11776187	On-bead IAA
ENSDARG00000074588	53	57	0.57894737	On-bead IAA
ENSDARG00000075033	127	143	0.33566433	On-bead IAA
ENSDARG00000075126	141	150	0.12	On-bead IAA
ENSDARG00000075140	159	176	0	On-bead IAA
ENSDARG00000075422	14	15	0.26666668	On-bead IAA
ENSDARG00000075606	38	41	0.17073171	On-bead IAA
ENSDARG00000075899	154	174	0.011494253	On-bead IAA
ENSDARG00000075942	11	12	0.33333334	On-bead IAA
ENSDARG00000076014	37	39	0.20512821	On-bead IAA
ENSDARG00000076213	16	16	0.25	On-bead IAA
ENSDARG00000076223	499	716	0.054469272	On-bead IAA
ENSDARG00000076239	453	599	0.07011686	On-bead IAA
ENSDARG00000076713	13	13	0.15384616	On-bead IAA
ENSDARG00000076888	178	205	0.17073171	On-bead IAA
ENSDARG00000076920	233	275	0.5672727	On-bead IAA
ENSDARG00000077440	134	156	0.09615385	On-bead IAA
ENSDARG00000077638	233	280	0.25	On-bead IAA
ENSDARG00000077648	29	29	0.20689656	On-bead IAA
ENSDARG00000077983	16	17	0.3529412	On-bead IAA
ENSDARG00000078142	42	43	0.1627907	On-bead IAA
ENSDARG00000078272	114	132	0.21969697	On-bead IAA
ENSDARG00000078313	244	349	0.12893982	On-bead IAA
ENSDARG00000078315	47	53	0.43396226	On-bead IAA
ENSDARG00000078362	255	284	0.112676054	On-bead IAA
ENSDARG00000078615	28	29	0.10344828	On-bead IAA
ENSDARG00000078683	169	294	0.4829932	On-bead IAA
ENSDARG00000078741	50	58	0.87931037	On-bead IAA
ENSDARG00000078775	21	22	0.5	On-bead IAA
ENSDARG00000078974	123	141	0.31914893	On-bead IAA
ENSDARG00000079124	99	107	0.85046726	On-bead IAA
ENSDARG00000079131	120	131	0.20610687	On-bead IAA
ENSDARG00000079281	193	233	0.030042918	On-bead IAA
ENSDARG00000079482	29	30	0.33333334	On-bead IAA
ENSDARG00000079608	49	52	0.07692308	On-bead IAA
ENSDARG00000079639	120	133	0.5488722	On-bead IAA
ENSDARG00000079790	21	21	0.85714287	On-bead IAA
ENSDARG00000079857	35	38	0.02631579	On-bead IAA
ENSDARG00000086107	97	105	0.35238096	On-bead IAA
ENSDARG00000086172	45	47	0.08510638	On-bead IAA
ENSDARG00000086324	9	10	0.2	On-bead IAA
ENSDARG00000086735	134	148	0.36486486	On-bead IAA
ENSDARG00000086753	22	24	0.7916667	On-bead IAA
ENSDARG00000086815	75	79	0.8607595	On-bead IAA
ENSDARG00000087599	63	66	0.13636364	On-bead IAA
ENSDARG00000088225	31	34	0.5294118	On-bead IAA
ENSDARG00000088276	21	22	0.045454547	On-bead IAA
ENSDARG00000089564	62	72	0.11111111	On-bead IAA
ENSDARG00000089836	72	74	0.7027027	On-bead IAA
ENSDARG00000089877	327	427	0.09367681	On-bead IAA
ENSDARG00000089908	77	87	0.52873564	On-bead IAA
ENSDARG00000089974	26	30	0.1	On-bead IAA
ENSDARG00000090489	44	48	0.020833334	On-bead IAA
ENSDARG00000090624	38	39	0.20512821	On-bead IAA
ENSDARG00000090675	160	214	0.10747664	On-bead IAA
ENSDARG00000091503	27	28	0.5	On-bead IAA
ENSDARG00000091521	25	26	0.23076923	On-bead IAA
ENSDARG00000091962	15	16	0	On-bead IAA
ENSDARG00000092202	14	15	0.06666667	On-bead IAA
ENSDARG00000092855	107	118	0.20338982	On-bead IAA
ENSDARG00000093058	1156	2804	0.20363766	On-bead IAA
ENSDARG00000093125	630	950	0.27789474	On-bead IAA
ENSDARG00000093176	985	2437	0.07427165	On-bead IAA
ENSDARG00000093235	537	779	0.016688062	On-bead IAA
ENSDARG00000093240	158	179	0.06703911	On-bead IAA
ENSDARG00000093253	162	179	0.011173184	On-bead IAA
ENSDARG00000093374	396	544	0.014705882	On-bead IAA
ENSDARG00000093406	1251	3374	0.4107884	On-bead IAA
ENSDARG00000095034	34	34	0.2647059	On-bead IAA
ENSDARG00000095415	97	109	0.22018349	On-bead IAA
ENSDARG00000095705	209	245	0.15918367	On-bead IAA
ENSDARG00000096631	507	676	0.5576923	On-bead IAA
ENSDARG00000096668	137	155	0.92903227	On-bead IAA
ENSDARG00000096749	41	41	0.048780486	On-bead IAA
ENSDARG00000097155	80	87	0.42528737	On-bead IAA
ENSDARG00000097803	92	106	0.6226415	On-bead IAA
ENSDARG00000098113	493	658	0.21580547	On-bead IAA
ENSDARG00000098123	38	40	0.1	On-bead IAA
ENSDARG00000098174	145	158	0.4177215	On-bead IAA
ENSDARG00000098186	146	172	0.2616279	On-bead IAA
ENSDARG00000098194	523	706	0.014164306	On-bead IAA
ENSDARG00000098215	152	172	0.0872093	On-bead IAA
ENSDARG00000098374	33	35	0.34285715	On-bead IAA
ENSDARG00000098599	17	17	0.23529412	On-bead IAA
ENSDARG00000098810	19	20	0.15	On-bead IAA
ENSDARG00000098856	79	83	0.6385542	On-bead IAA
ENSDARG00000098867	37	44	0.77272725	On-bead IAA
ENSDARG00000098868	33	34	0.5294118	On-bead IAA
ENSDARG00000098968	323	389	0.6478149	On-bead IAA
ENSDARG00000098990	20	20	0.3	On-bead IAA
ENSDARG00000099113	59	63	0.04761905	On-bead IAA
ENSDARG00000099226	86	88	0.03409091	On-bead IAA
ENSDARG00000099260	13	13	0.30769232	On-bead IAA
ENSDARG00000099273	488	695	0.12805755	On-bead IAA
ENSDARG00000099653	278	348	0.23850575	On-bead IAA
ENSDARG00000099733	572	858	0.15967366	On-bead IAA
ENSDARG00000099814	244	308	0.18181819	On-bead IAA
ENSDARG00000099851	51	54	0.25925925	On-bead IAA
ENSDARG00000099908	15	15	0.2	On-bead IAA
ENSDARG00000100031	818	1451	0.25637493	On-bead IAA
ENSDARG00000100227	284	350	0.33714285	On-bead IAA
ENSDARG00000100274	117	128	0.1953125	On-bead IAA
ENSDARG00000100331	55	57	0.8947368	On-bead IAA
ENSDARG00000100359	376	474	0.17299578	On-bead IAA
ENSDARG00000100439	16	16	0.8125	On-bead IAA
ENSDARG00000100651	193	216	0.38425925	On-bead IAA
ENSDARG00000100674	37	39	0.17948718	On-bead IAA
ENSDARG00000101034	39	42	0.2857143	On-bead IAA
ENSDARG00000101094	165	196	0.071428575	On-bead IAA
ENSDARG00000101110	22	22	0.13636364	On-bead IAA
ENSDARG00000101260	638	1005	0.12338308	On-bead IAA
ENSDARG00000101293	152	169	0.10650887	On-bead IAA
ENSDARG00000101507	18	18	0.44444445	On-bead IAA
ENSDARG00000101521	69	70	0.22857143	On-bead IAA
ENSDARG00000101644	42	45	0.22222222	On-bead IAA
ENSDARG00000101693	36	39	0.46153846	On-bead IAA
ENSDARG00000101792	23	23	0.6956522	On-bead IAA
ENSDARG00000101869	77	81	0.11111111	On-bead IAA
ENSDARG00000101888	18	18	0.33333334	On-bead IAA
ENSDARG00000102050	31	32	0.03125	On-bead IAA
ENSDARG00000102060	64	67	0.67164177	On-bead IAA
ENSDARG00000102078	35	35	0.6	On-bead IAA
ENSDARG00000102191	31	34	0.0882353	On-bead IAA
ENSDARG00000102199	147	176	0.11363637	On-bead IAA
ENSDARG00000102252	30	30	0.43333334	On-bead IAA
ENSDARG00000102302	222	258	0.058139537	On-bead IAA
ENSDARG00000102334	17	18	0.16666667	On-bead IAA
ENSDARG00000102424	21	22	0.6363636	On-bead IAA
ENSDARG00000102733	166	180	0.36666667	On-bead IAA
ENSDARG00000102755	50	53	0.16981132	On-bead IAA
ENSDARG00000102769	281	337	0.07418398	On-bead IAA
ENSDARG00000102929	76	81	0.12345679	On-bead IAA
ENSDARG00000103066	616	904	0.125	On-bead IAA
ENSDARG00000103099	32	32	0.125	On-bead IAA
ENSDARG00000103134	802	1434	0.15899582	On-bead IAA
ENSDARG00000103184	62	74	0.067567565	On-bead IAA
ENSDARG00000103225	178	202	0.034653466	On-bead IAA
ENSDARG00000103285	67	72	0.22222222	On-bead IAA
ENSDARG00000103288	297	368	0.008152174	On-bead IAA
ENSDARG00000103399	17	17	0.4117647	On-bead IAA
ENSDARG00000103525	48	57	0.1754386	On-bead IAA
ENSDARG00000103535	176	195	0.12307692	On-bead IAA
ENSDARG00000103813	34	35	0.25714287	On-bead IAA
ENSDARG00000104264	15	16	0.4375	On-bead IAA
ENSDARG00000104276	58	65	0.44615385	On-bead IAA
ENSDARG00000104306	35	36	0.083333336	On-bead IAA
ENSDARG00000104493	27	28	0.35714287	On-bead IAA
ENSDARG00000104576	590	893	0.95520717	On-bead IAA
ENSDARG00000104659	19	21	0.85714287	On-bead IAA
ENSDARG00000104871	542	719	0.42837274	On-bead IAA
ENSDARG00000105050	28	28	0.78571427	On-bead IAA
ENSDARG00000105118	759	1313	0.044935264	On-bead IAA
ENSDARG00000105209	166	186	0.03763441	On-bead IAA
ENSDARG00000105225	32	33	0.24242425	On-bead IAA
ENSDARG00000105232	57	75	0.64	On-bead IAA
ENSDARG00000105285	31	33	0.57575756	On-bead IAA
ENSDARG00000105288	201	244	0.114754096	On-bead IAA
ENSDARG00000105459	48	51	0.54901963	On-bead IAA
ENSDARG00000105549	360	515	0.13398059	On-bead IAA
ENSDARG00000105669	593	972	0.22942387	On-bead IAA
ENSDARG00000106018	11	11	0.18181819	On-bead IAA
ENSDARG00000106989	14	14	0.071428575	On-bead IAA
ENSDARG00000107086	164	178	0.123595506	On-bead IAA
ENSDARG00000107441	31	34	0.11764706	On-bead IAA
ENSDARG00000107912	31	33	0.18181819	On-bead IAA
ENSDARG00000108298	31	32	0.5	On-bead IAA
ENSDARG00000108649	28	29	0.27586207	On-bead IAA
ENSDARG00000109022	59	60	0.083333336	On-bead IAA
ENSDARG00000109436	45	48	0.020833334	On-bead IAA
ENSDARG00000109443	58	63	0.61904764	On-bead IAA
ENSDARG00000109563	230	269	0.6802974	On-bead IAA
ENSDARG00000109643	102	106	0.03773585	On-bead IAA
ENSDARG00000109717	28	28	0.71428573	On-bead IAA
ENSDARG00000109774	139	153	0.07189543	On-bead IAA
ENSDARG00000109820	943	1789	0.19340414	On-bead IAA
ENSDARG00000109830	31	36	0.16666667	On-bead IAA
ENSDARG00000109929	27	28	0.5	On-bead IAA
ENSDARG00000110147	308	396	0.065656565	On-bead IAA
ENSDARG00000110186	177	194	0.036082473	On-bead IAA
ENSDARG00000110700	46	46	0.32608697	On-bead IAA
ENSDARG00000110991	183	200	0.13	On-bead IAA
ENSDARG00000111170	38	41	0.07317073	On-bead IAA
ENSDARG00000111588	17	20	0.7	On-bead IAA
ENSDARG00000111714	16	19	0.47368422	On-bead IAA
ENSDARG00000112002	62	65	0.12307692	On-bead IAA
ENSDARG00000112728	414	508	0.062992126	On-bead IAA
ENSDARG00000112922	20	20	0.55	On-bead IAA
ENSDARG00000112959	20	20	0.65	On-bead IAA
ENSDARG00000113609	58	63	0.22222222	On-bead IAA
ENSDARG00000113761	81	85	0.32941177	On-bead IAA
ENSDARG00000113771	228	249	0.08835341	On-bead IAA
ENSDARG00000113899	734	1252	0.047124602	On-bead IAA
ENSDARG00000114022	110	120	0.09166667	On-bead IAA
ENSDARG00000114086	16	16	0.25	On-bead IAA
ENSDARG00000114245	200	229	0.048034936	On-bead IAA
ENSDARG00000114329	105	115	0.1826087	On-bead IAA
ENSDARG00000114334	25	25	0.88	On-bead IAA
ENSDARG00000114823	400	761	0.10381077	On-bead IAA
ENSDARG00000115106	11	12	0.75	On-bead IAA
ENSDARG00000115222	94	108	0.5833333	On-bead IAA
ENSDARG00000115271	922	1720	0.62151164	On-bead IAA
ENSDARG00000115805	265	321	0.049844235	On-bead IAA
ENSDARG00000115869	110	118	0.16949153	On-bead IAA
ENSDARG00000116654	17	17	0.7058824	On-bead IAA
ENSDARG00000117089	420	586	0.4112628	On-bead IAA
FO082779.1	301	410	0.068292685	On-bead IAA
FO082781.1	70	75	0.82666665	On-bead IAA
FO704610.1	135	158	0.06329114	On-bead IAA
FO704661.1	15	15	0.4	On-bead IAA
FO704673.1	31	33	0.969697	On-bead IAA
FO704750.1	56	63	0.17460318	On-bead IAA
FO704810.1	12	14	0.21428572	On-bead IAA
FO704836.1	799	1555	0.9639871	On-bead IAA
FO704858.1	25	26	0.96153843	On-bead IAA
FO704909.2	60	66	0.121212125	On-bead IAA
FO744833.2	140	174	0.20689656	On-bead IAA
FO834799.1	25	25	0.08	On-bead IAA
FO834799.2	24	26	0.115384616	On-bead IAA
FO834814.1	15	15	1	On-bead IAA
FO834825.1	629	1177	0.913339	On-bead IAA
FO834825.2	83	93	0.9032258	On-bead IAA
FO834825.3	1016	2895	0.9492228	On-bead IAA
FO834857.1	170	199	0.6683417	On-bead IAA
FO904980.1	15	15	0.8666667	On-bead IAA
FO905040.1	37	37	0.16216215	On-bead IAA
FP015809.1	77	86	0.058139537	On-bead IAA
FP016012.1	38	38	0.02631579	On-bead IAA
FP016142.1	311	391	0.9335038	On-bead IAA
FP016208.2	106	120	0.041666668	On-bead IAA
FP074874.1	10	12	0.083333336	On-bead IAA
FP074874.3	98	101	0.14851485	On-bead IAA
FP074902.2	119	139	0.76978415	On-bead IAA
FP101861.1	17	18	0.7777778	On-bead IAA
FP101887.1	172	206	0.89805824	On-bead IAA
FP101914.1	24	26	0.9230769	On-bead IAA
FP102018.1	35	39	0.51282054	On-bead IAA
FP102073.1	136	141	0.09929078	On-bead IAA
FP102169.1	239	482	0.9253112	On-bead IAA
FP102170.1	8	10	1	On-bead IAA
FP102192.1	14	14	0.42857143	On-bead IAA
FP102806.1	62	63	0.20634921	On-bead IAA
FP102809.1	199	251	0.047808766	On-bead IAA
FP236157.1	16	16	0.9375	On-bead IAA
FP236197.1	11	13	1	On-bead IAA
FP236476.1	67	69	0.072463766	On-bead IAA
FP236630.1	14	14	0.64285713	On-bead IAA
FP236789.2	17	19	0.47368422	On-bead IAA
FP236812.1	298	353	0.9008499	On-bead IAA
FP245458.1	153	181	0.12154696	On-bead IAA
FP325123.1	107	115	0.49565217	On-bead IAA
FP325123.2	19	19	0.47368422	On-bead IAA
FP565451.1	23	26	0.88461536	On-bead IAA
FQ311924.2	19	21	0	On-bead IAA
FQ323156.1	1383	4539	0.18748623	On-bead IAA
FQ377903.1	21	22	0.045454547	On-bead IAA
FQ377903.3	10	10	0.1	On-bead IAA
FQ378016.1	18	20	0.8	On-bead IAA
FQ790208.1	27	30	0.7	On-bead IAA
FQ790211.1	23	24	0.6666667	On-bead IAA
FQ976913.1	82	90	0.23333333	On-bead IAA
FQ976914.1	130	144	0.06944445	On-bead IAA
LO017643.2	33	33	0.3030303	On-bead IAA
LO017771.1	19	21	0.9047619	On-bead IAA
LO017784.1	91	101	0.5049505	On-bead IAA
LO017835.1	11	11	0.18181819	On-bead IAA
LO017852.1	51	53	0.2264151	On-bead IAA
LO017872.1	20	22	0.36363637	On-bead IAA
LO017877.2	35	38	0.13157895	On-bead IAA
LO017938.1	24	24	0.25	On-bead IAA
LO018021.1	50	53	0.6981132	On-bead IAA
LO018022.2	16	16	0.125	On-bead IAA
LO018029.1	142	157	0.7197452	On-bead IAA
LO018154.1	312	392	0.7602041	On-bead IAA
LO018181.1	19	20	0.3	On-bead IAA
LO018183.1	72	86	0.19767442	On-bead IAA
LO018188.1	47	52	0.09615385	On-bead IAA
LO018315.6	384	559	0.27728087	On-bead IAA
LO018400.1	20	22	0.6363636	On-bead IAA
LO018557.1	128	142	0.112676054	On-bead IAA
NC_002333.17	1241	3596	0.05728587	On-bead IAA
NC_002333.4	1703	91059	0.031561956	On-bead IAA
aaas	86	92	0.13043478	On-bead IAA
aacs	17	18	0	On-bead IAA
aagab	658	1065	0.0046948357	On-bead IAA
aak1a	30	30	0.23333333	On-bead IAA
aak1b	82	85	0.3647059	On-bead IAA
aamdc	114	133	0.120300755	On-bead IAA
aamp	208	246	0.20731707	On-bead IAA
aanat1	31	35	0.2	On-bead IAA
aar2	114	124	0.37903225	On-bead IAA
aars1	1025	2276	0.13137083	On-bead IAA
aars2	53	57	0.50877196	On-bead IAA
aarsd1	85	97	0.030927835	On-bead IAA
aasdhppt	22	23	0.47826087	On-bead IAA
aass	103	118	0.12711865	On-bead IAA
aatf	510	728	0.18131869	On-bead IAA
aatkb	22	23	0.08695652	On-bead IAA
abat	617	927	0.1197411	On-bead IAA
abca1a	56	65	0.6	On-bead IAA
abca1b	94	161	0.8695652	On-bead IAA
abca2	60	64	0.609375	On-bead IAA
abca3b	188	238	0.15546219	On-bead IAA
abca4a	10	11	0	On-bead IAA
abca4b	37	39	0.102564104	On-bead IAA
abca5	753	1313	0.052551407	On-bead IAA
abcb10	65	72	0.11111111	On-bead IAA
abcb11a	77	89	0.19101124	On-bead IAA
abcb5	85	102	0.16666667	On-bead IAA
abcb6a	80	86	0.20930232	On-bead IAA
abcb6b	15	18	0.22222222	On-bead IAA
abcb7	442	663	0.04826546	On-bead IAA
abcb8	177	211	0.34597155	On-bead IAA
abcc1	70	77	0.19480519	On-bead IAA
abcc10	258	309	0.022653721	On-bead IAA
abcc4	24	24	0.125	On-bead IAA
abcd1	17	17	0.05882353	On-bead IAA
abcd3a	75	92	0.054347824	On-bead IAA
abcd3b	45	52	0.057692308	On-bead IAA
abcd4	9	10	0	On-bead IAA
abce1	806	1425	0.2631579	On-bead IAA
abcf1	979	2176	0.14751838	On-bead IAA
abcf2a	1246	3321	0.6714845	On-bead IAA
abcf3	57	57	0.10526316	On-bead IAA
abcg2c	125	143	0.18181819	On-bead IAA
abhd10a	25	27	0.22222222	On-bead IAA
abhd12	257	333	0.2792793	On-bead IAA
abhd13	23	23	0.2173913	On-bead IAA
abhd14a	179	206	0.08737864	On-bead IAA
abhd14b	75	79	0.89873415	On-bead IAA
abhd15a	145	176	0.10227273	On-bead IAA
abhd16a	247	315	0.10793651	On-bead IAA
abhd17aa	489	650	0.026153846	On-bead IAA
abhd17ab	23	25	0.32	On-bead IAA
abhd17b	73	84	0.1904762	On-bead IAA
abhd17c	687	1166	0.02315609	On-bead IAA
abhd18	441	655	0.07938931	On-bead IAA
abhd2a	32	32	0.28125	On-bead IAA
abhd4	131	139	0.01438849	On-bead IAA
abhd6a	302	424	0.18396227	On-bead IAA
abhd8b	28	30	0.3	On-bead IAA
abi1a	71	78	0.12820514	On-bead IAA
abi1b	159	179	0.16201118	On-bead IAA
abi2a	71	74	0.24324325	On-bead IAA
abi2b	328	416	0.088942304	On-bead IAA
abitram	65	67	0.53731346	On-bead IAA
abl1	74	82	0.2195122	On-bead IAA
abl2	271	342	0.17251462	On-bead IAA
ablim1b	84	88	0.53409094	On-bead IAA
ablim3	15	17	0.05882353	On-bead IAA
abracl	1022	2121	0.10749646	On-bead IAA
abraxas1	210	249	0.31325302	On-bead IAA
abraxas2	142	169	0.17159763	On-bead IAA
abt1	669	1038	0.20134875	On-bead IAA
abtb1	63	66	0.36363637	On-bead IAA
abtb2a	41	52	0.90384614	On-bead IAA
abtb2b	38	46	0.76086956	On-bead IAA
acaa1	378	498	0.016064256	On-bead IAA
acaa2	690	1137	0.018469658	On-bead IAA
acaca	116	132	0.21969697	On-bead IAA
acacb	131	141	0.13475177	On-bead IAA
acad11	79	81	0.14814815	On-bead IAA
acad8	93	101	0.0990099	On-bead IAA
acad9	98	118	0.15254237	On-bead IAA
acadl	162	217	0.22119816	On-bead IAA
acadm	943	1978	0.1809909	On-bead IAA
acads	110	125	0.256	On-bead IAA
acadsb	100	111	0.5405405	On-bead IAA
acadvl	670	1075	0.044651162	On-bead IAA
acap1	35	46	0.7826087	On-bead IAA
acap2	21	23	0.08695652	On-bead IAA
acap3b	201	245	0.040816326	On-bead IAA
acat1	126	157	0.14649682	On-bead IAA
acat2	237	281	0.06761566	On-bead IAA
acbd3	907	1882	0.21360256	On-bead IAA
acbd5a	153	174	0.18965517	On-bead IAA
acbd6	26	30	0.43333334	On-bead IAA
accs	176	211	0.028436018	On-bead IAA
acd	75	77	0.45454547	On-bead IAA
ace	49	59	0.86440676	On-bead IAA
acer1	17	29	0.7586207	On-bead IAA
ache	9	10	0.7	On-bead IAA
acin1a	1664	18642	0.20775668	On-bead IAA
acin1b	1592	10437	0.5871419	On-bead IAA
ackr3b	44	58	0.98275864	On-bead IAA
aclya	266	334	0.18263473	On-bead IAA
aclyb	26	29	0.1724138	On-bead IAA
aco1	52	56	0.08928572	On-bead IAA
aco2	1122	2622	0.055682685	On-bead IAA
acot11a	42	45	0.13333334	On-bead IAA
acot13	33	34	0.64705884	On-bead IAA
acot14	128	151	0.7284768	On-bead IAA
acot18	31	34	0.29411766	On-bead IAA
acot20	12	15	0.46666667	On-bead IAA
acot7	50	52	0.07692308	On-bead IAA
acot9.1	156	184	0.125	On-bead IAA
acox1	247	294	0.47619048	On-bead IAA
acox3	1351	4019	0.024881812	On-bead IAA
acp1	348	442	0.17873304	On-bead IAA
acp2	21	21	0.23809524	On-bead IAA
acp5a	1304	5186	0.011569611	On-bead IAA
acp6	57	59	0.06779661	On-bead IAA
acsbg2	258	346	0.58092487	On-bead IAA
acsf2	681	1075	0.0065116277	On-bead IAA
acsl1a	24	24	0.41666666	On-bead IAA
acsl1b	275	356	0.21629213	On-bead IAA
acsl2	20	21	0.2857143	On-bead IAA
acsl3b	443	594	0.05050505	On-bead IAA
acsl4a	320	409	0.09290954	On-bead IAA
acsl4b	1052	2513	0.19259849	On-bead IAA
acsl5	91	102	0.09803922	On-bead IAA
acsm3	38	44	0.79545456	On-bead IAA
acss1	610	958	0.043841336	On-bead IAA
acss2	856	1629	0.028238183	On-bead IAA
acss2l	21	25	0.6	On-bead IAA
acss3	152	181	0.2596685	On-bead IAA
actb1	1497	7142	0.49677962	On-bead IAA
actb2	1674	18121	0.21499917	On-bead IAA
actl6a	1184	2980	0.1171141	On-bead IAA
actn2b	34	38	0.21052632	On-bead IAA
actn3b	49	53	0.6415094	On-bead IAA
actn4	538	732	0.05191257	On-bead IAA
actr1	632	988	0.12145749	On-bead IAA
actr10	203	231	0.10822511	On-bead IAA
actr2a	727	1173	0.15004262	On-bead IAA
actr2b	285	346	0.078034684	On-bead IAA
actr3	46	47	0.04255319	On-bead IAA
actr5	224	280	0.23571429	On-bead IAA
actr6	477	651	0.16436252	On-bead IAA
actr8	121	133	0.36842105	On-bead IAA
acvr1ba	1047	2274	0.35971856	On-bead IAA
acvr1bb	299	371	0.1509434	On-bead IAA
acvr1l	1133	2535	0.26114398	On-bead IAA
acvr2aa	175	211	0.3601896	On-bead IAA
acvr2ab	26	26	0.23076923	On-bead IAA
acvr2ba	68	74	0.22972973	On-bead IAA
acvr2bb	152	173	0.5202312	On-bead IAA
acy1	41	43	0.27906978	On-bead IAA
acy3.1	131	144	0.0069444445	On-bead IAA
acy3.2	120	157	0.21019109	On-bead IAA
ada2a	38	39	0.23076923	On-bead IAA
adad1	115	143	0.027972028	On-bead IAA
adad2	17	17	0.1764706	On-bead IAA
adal	17	17	0.88235295	On-bead IAA
adam10a	949	1929	0.030067392	On-bead IAA
adam12	36	37	0.13513513	On-bead IAA
adam15	11	11	0.45454547	On-bead IAA
adam17a	559	827	0.1680774	On-bead IAA
adam17b	13	14	0.35714287	On-bead IAA
adam22	48	51	0.13725491	On-bead IAA
adam8a	69	79	0.17721519	On-bead IAA
adam9	153	170	0.38235295	On-bead IAA
adamts12	35	41	0.17073171	On-bead IAA
adamts18	85	101	0.84158415	On-bead IAA
adamtsl2	14	15	0.13333334	On-bead IAA
adamtsl3	112	120	0.2	On-bead IAA
adar	930	1818	0.23652366	On-bead IAA
adarb1a	35	38	0.18421052	On-bead IAA
adarb1b	493	656	0.11432927	On-bead IAA
adat2	152	172	0.3604651	On-bead IAA
adat3	206	255	0.12941177	On-bead IAA
adck1	338	438	0.18721461	On-bead IAA
adck2	153	181	0.29281768	On-bead IAA
adck5	84	98	0.25510204	On-bead IAA
adcy5	134	146	0.31506848	On-bead IAA
adcy6a	56	66	0.07575758	On-bead IAA
adcy6b	11	12	0.16666667	On-bead IAA
adcy7	80	93	0.17204301	On-bead IAA
adcy8	72	82	0.42682928	On-bead IAA
adcy9	155	174	0.68390805	On-bead IAA
add1	507	674	0.09198813	On-bead IAA
add2	13	14	0.071428575	On-bead IAA
add3a	745	1315	0.074524716	On-bead IAA
add3b	196	286	0.7867133	On-bead IAA
adgb	49	52	0.057692308	On-bead IAA
adgra1a	28	31	0.29032257	On-bead IAA
adgra3	188	209	0.17224881	On-bead IAA
adgrb1a	11	12	0.25	On-bead IAA
adgrd1	17	18	0.3888889	On-bead IAA
adgre10	1279	3865	0.16532989	On-bead IAA
adgre5b.3	14	15	0.53333336	On-bead IAA
adgrf3b	18	19	0	On-bead IAA
adgrl2a	69	73	0.53424656	On-bead IAA
adgrl3.1	26	27	0.22222222	On-bead IAA
adh5	875	1554	0.028957529	On-bead IAA
adh8a	18	19	0.21052632	On-bead IAA
adh8b	788	1454	0.024071528	On-bead IAA
adhfe1	403	531	0.016949153	On-bead IAA
adi1	336	414	0.0942029	On-bead IAA
adipor1a	151	190	0.28947368	On-bead IAA
adipor1b	839	1594	0.032622334	On-bead IAA
adipor2	437	785	0.48789808	On-bead IAA
adka	1044	2193	0.039215688	On-bead IAA
adkb	632	969	0.030959751	On-bead IAA
admp	173	239	0.9497908	On-bead IAA
adnp2a	155	188	0.42553192	On-bead IAA
adnp2b	324	395	0.7316456	On-bead IAA
adnpa	12	12	0.5833333	On-bead IAA
adnpb	104	120	0.55833334	On-bead IAA
adoa	65	68	0.7647059	On-bead IAA
adob	68	74	0.04054054	On-bead IAA
adora2aa	28	32	0.90625	On-bead IAA
adora4a	24	24	0.16666667	On-bead IAA
adpgk	112	125	0.016	On-bead IAA
adpgk2	316	372	0.19623657	On-bead IAA
adprh	113	128	0.109375	On-bead IAA
adprhl2	98	111	0.0990991	On-bead IAA
adprm	138	185	0.4972973	On-bead IAA
adra1d	10	10	0.9	On-bead IAA
adrm1	349	420	0.64047617	On-bead IAA
adsl	183	200	0.235	On-bead IAA
adss1	58	63	0.06349207	On-bead IAA
adssl	1280	4286	0.1521232	On-bead IAA
adtrp1	22	23	0.3478261	On-bead IAA
aebp2	671	1078	0.09369202	On-bead IAA
afap1l1a	131	183	0.05464481	On-bead IAA
afap1l2	18	21	0.5714286	On-bead IAA
afdna	462	658	0.018237082	On-bead IAA
aff2	43	47	0.19148937	On-bead IAA
aff4	135	161	0.20496894	On-bead IAA
afg1la	45	53	0.11320755	On-bead IAA
afg1lb	17	17	0.05882353	On-bead IAA
afg3l2	71	76	0.18421052	On-bead IAA
afmid	128	155	0.07096774	On-bead IAA
afp4	27	96	0.9375	On-bead IAA
aftpha	44	47	0.08510638	On-bead IAA
aftphb	21	23	0.13043478	On-bead IAA
aga	394	562	0.27224198	On-bead IAA
agap1	274	349	0.09169055	On-bead IAA
agbl1	114	129	0.13953489	On-bead IAA
agbl2	14	14	0.21428572	On-bead IAA
agbl5	152	174	0.23563218	On-bead IAA
agfg1a	97	106	0.28301886	On-bead IAA
agfg1b	48	51	0.627451	On-bead IAA
aggf1	543	891	0.17059484	On-bead IAA
agk	215	255	0.15294118	On-bead IAA
agla	22	23	0.39130434	On-bead IAA
aglb	1693	22939	0.015780983	On-bead IAA
agmat	27	28	0	On-bead IAA
agmo	20	20	0.3	On-bead IAA
ago2	40	41	0.46341464	On-bead IAA
ago3a	29	30	0.23333333	On-bead IAA
ago3b	140	167	0.2035928	On-bead IAA
ago4	300	348	0.34195402	On-bead IAA
agpat2	329	415	0.5180723	On-bead IAA
agpat3	207	253	0.22924902	On-bead IAA
agpat4	118	125	0.056	On-bead IAA
agpat5	111	117	0.18803419	On-bead IAA
agps	461	636	0.1981132	On-bead IAA
agr2	27	29	0.8965517	On-bead IAA
agrn	17	20	0.5	On-bead IAA
agtrap	12	13	0	On-bead IAA
ahctf1	518	752	0.6409575	On-bead IAA
ahcy	1007	2142	0.014472456	On-bead IAA
ahcyl2b	1032	2340	0.03034188	On-bead IAA
ahi1	109	126	0.73015875	On-bead IAA
ahnak	263	368	0.048913043	On-bead IAA
ahr2	263	326	0.049079753	On-bead IAA
ahsa1a	13	13	1	On-bead IAA
ahsa1b	786	1384	0.10404624	On-bead IAA
aida	176	226	0.061946902	On-bead IAA
aif1l	1581	9666	0.12145665	On-bead IAA
aifm1	513	743	0.12247644	On-bead IAA
aifm2	126	142	0.2535211	On-bead IAA
aifm4	164	187	0.07486631	On-bead IAA
aimp1a	549	769	0.17295189	On-bead IAA
aimp1b	13	14	0.21428572	On-bead IAA
aimp2	731	1223	0.19296812	On-bead IAA
aip	394	517	0.16054158	On-bead IAA
ajuba	279	344	0.8226744	On-bead IAA
ak2	888	1634	0.17686659	On-bead IAA
ak3	413	852	0.97417843	On-bead IAA
ak4	60	63	0.23809524	On-bead IAA
ak5	22	22	0.36363637	On-bead IAA
akap10	26	26	0.7692308	On-bead IAA
akap11	87	94	0.031914894	On-bead IAA
akap12b	1606	17092	0.9269249	On-bead IAA
akap13	128	164	0.07317073	On-bead IAA
akap17a	637	1098	0.2513661	On-bead IAA
akap1a	181	224	0.04464286	On-bead IAA
akap1b	807	1469	0.13750851	On-bead IAA
akap6	49	50	0.12	On-bead IAA
akap8l	1609	9592	0.20110509	On-bead IAA
akap9	26	31	0.16129032	On-bead IAA
akip1	341	501	0.18363273	On-bead IAA
akirin1	1263	3794	0.10332103	On-bead IAA
akirin2	1353	4710	0.27834395	On-bead IAA
akna	41	45	0.08888889	On-bead IAA
akr1a1b	265	315	0.10793651	On-bead IAA
akr7a3	497	707	0.03536068	On-bead IAA
akt1s1	1252	3793	0.16978645	On-bead IAA
akt2	428	541	0.4177449	On-bead IAA
akt2l	58	64	0	On-bead IAA
akt3a	56	60	0.11666667	On-bead IAA
akt3b	236	277	0.02166065	On-bead IAA
aktip	953	2220	0.058558557	On-bead IAA
alad	124	143	0.3006993	On-bead IAA
alas1	790	1482	0.07692308	On-bead IAA
alcama	14	18	0.6111111	On-bead IAA
alcamb	136	243	0.8888889	On-bead IAA
aldh16a1	129	154	0.025974026	On-bead IAA
aldh18a1	973	2014	0.080436945	On-bead IAA
aldh1a2	41	49	0.877551	On-bead IAA
aldh1l1	316	392	0.028061224	On-bead IAA
aldh2.1	204	232	0.37068966	On-bead IAA
aldh2.2	558	928	0.014008621	On-bead IAA
aldh3a1	94	104	0.1923077	On-bead IAA
aldh3a2a	142	170	0.047058824	On-bead IAA
aldh3b1	376	481	0.09147609	On-bead IAA
aldh4a1	25	27	0.37037036	On-bead IAA
aldh6a1	786	1359	0.036055923	On-bead IAA
aldh7a1	80	94	0.07446808	On-bead IAA
aldh9a1a.1	1395	5093	0.08266248	On-bead IAA
aldh9a1a.2	20	22	0.18181819	On-bead IAA
aldh9a1b	451	627	0.1754386	On-bead IAA
aldoaa	917	1702	0.55111635	On-bead IAA
aldob	1342	5368	0.91058123	On-bead IAA
aldocb	61	69	0.3188406	On-bead IAA
alg1	30	36	0.083333336	On-bead IAA
alg11	130	157	0.05732484	On-bead IAA
alg12	47	51	0.25490198	On-bead IAA
alg13	43	45	0.022222223	On-bead IAA
alg14	12	12	0.5	On-bead IAA
alg2	96	109	0.33027524	On-bead IAA
alg3	510	781	0.069142126	On-bead IAA
alg5	17	17	0.05882353	On-bead IAA
alg6	709	1143	0.04111986	On-bead IAA
alg8	55	60	0.21666667	On-bead IAA
alg9	78	89	0.02247191	On-bead IAA
alkbh1	26	26	0.53846157	On-bead IAA
alkbh2	38	42	0.23809524	On-bead IAA
alkbh3	47	49	0.48979592	On-bead IAA
alkbh4	228	268	0.8768657	On-bead IAA
alkbh5	170	213	0.07981221	On-bead IAA
alkbh6	84	92	0.6956522	On-bead IAA
alkbh7	73	80	0.2125	On-bead IAA
alkbh8	85	90	0.34444445	On-bead IAA
allc	20	22	0.95454544	On-bead IAA
alms1	106	125	0.784	On-bead IAA
alox12	31	33	0.8484849	On-bead IAA
alox5a	31	33	0.8484849	On-bead IAA
alox5b.3	176	316	0.6550633	On-bead IAA
alpl	40	45	0.6666667	On-bead IAA
als2a	13	14	0	On-bead IAA
als2b	136	148	0.067567565	On-bead IAA
alyref	1703	47635	0.06083762	On-bead IAA
amacr	88	94	0.031914894	On-bead IAA
ambra1a	49	50	0.26	On-bead IAA
ambra1b	336	479	0.24634655	On-bead IAA
amd1	288	349	0.24928367	On-bead IAA
amdhd2	537	832	0.17427884	On-bead IAA
amer1	308	400	0.445	On-bead IAA
amfra	303	363	0.06887052	On-bead IAA
ammecr1	1001	1916	0.16179541	On-bead IAA
amn1	13	14	0.78571427	On-bead IAA
amot	77	89	0.20224719	On-bead IAA
amotl2a	394	539	0.89239335	On-bead IAA
ampd1	15	15	0.46666667	On-bead IAA
anapc1	207	241	0.19087137	On-bead IAA
anapc10	566	775	0.5096774	On-bead IAA
anapc11	648	993	0.11581068	On-bead IAA
anapc13	129	136	0.8455882	On-bead IAA
anapc15	151	168	0.67261904	On-bead IAA
anapc16	730	1131	0.24049513	On-bead IAA
anapc2	195	234	0.21367522	On-bead IAA
anapc4	181	221	0.15384616	On-bead IAA
anapc5	240	302	0.26821193	On-bead IAA
anapc7	209	243	0.5967078	On-bead IAA
and1	47	51	0.7254902	On-bead IAA
angel1	121	135	0.14074074	On-bead IAA
angel2	1065	2438	0.22272354	On-bead IAA
angptl4	7	10	1	On-bead IAA
ank1b	14	15	0.06666667	On-bead IAA
ank2b	51	55	0.16363636	On-bead IAA
ankdd1a	195	219	0.10502283	On-bead IAA
ankfy1	342	436	0.15137614	On-bead IAA
ankha	163	207	0.028985508	On-bead IAA
ankhb	46	50	0.18	On-bead IAA
ankhd1	685	1129	0.21612047	On-bead IAA
ankib1a	66	77	0.2987013	On-bead IAA
ankib1b	140	159	0.16981132	On-bead IAA
ankle2	32	35	0.2	On-bead IAA
ankmy2a	53	62	0.43548387	On-bead IAA
ankra2	132	148	0.39864865	On-bead IAA
ankrd10a	403	525	0.08190476	On-bead IAA
ankrd10b	45	47	0.5531915	On-bead IAA
ankrd11	1036	2549	0.61985093	On-bead IAA
ankrd12	221	299	0.1270903	On-bead IAA
ankrd13a	147	167	0.1736527	On-bead IAA
ankrd13c	794	1375	0.03709091	On-bead IAA
ankrd16	21	22	0.22727273	On-bead IAA
ankrd22	88	106	0.13207547	On-bead IAA
ankrd28b	263	344	0.375	On-bead IAA
ankrd39	34	34	0.11764706	On-bead IAA
ankrd40	69	73	0.24657534	On-bead IAA
ankrd45	30	33	0.57575756	On-bead IAA
ankrd46a	164	187	0.5294118	On-bead IAA
ankrd46b	25	27	0.5185185	On-bead IAA
ankrd49	271	336	0.28869048	On-bead IAA
ankrd50l	57	74	0.9324324	On-bead IAA
ankrd52a	84	90	0.37777779	On-bead IAA
ankrd54	379	501	0.1756487	On-bead IAA
anks1b	20	21	0.23809524	On-bead IAA
anks3	77	79	0.6835443	On-bead IAA
anks4b	24	24	0.5	On-bead IAA
ankzf1	354	455	0.03956044	On-bead IAA
anln	660	1079	0.3540315	On-bead IAA
ano1	27	29	0.2413793	On-bead IAA
ano10a	181	208	0.043269232	On-bead IAA
ano3	625	909	0.07150715	On-bead IAA
ano5b	99	109	0.559633	On-bead IAA
ano9a	55	59	0.084745765	On-bead IAA
ano9b	321	464	0.27370688	On-bead IAA
anp32a	1489	7202	0.5772008	On-bead IAA
anp32b	1662	17758	0.3623719	On-bead IAA
anp32e	1662	18808	0.31125054	On-bead IAA
antkmt	108	123	0.4390244	On-bead IAA
antxr1b	24	27	0.2962963	On-bead IAA
antxr1c	39	41	0.75609756	On-bead IAA
antxr2a	22	22	0.22727273	On-bead IAA
anxa11a	450	615	0.017886179	On-bead IAA
anxa11b	217	242	0.049586777	On-bead IAA
anxa13	67	73	0	On-bead IAA
anxa13l	217	269	0.19702603	On-bead IAA
anxa1a	269	923	0.90249187	On-bead IAA
anxa1b	22	24	0.33333334	On-bead IAA
anxa1c	7	29	0.7586207	On-bead IAA
anxa2b	11	12	0.9166667	On-bead IAA
anxa3b	180	209	0.20574163	On-bead IAA
anxa4	82	98	0.06122449	On-bead IAA
anxa5b	883	1782	0.012345679	On-bead IAA
anxa6	22	22	0.4090909	On-bead IAA
aoc2	66	72	0.9444444	On-bead IAA
aopep	59	65	0.046153847	On-bead IAA
ap1ar	149	169	0.4733728	On-bead IAA
ap1b1	342	441	0.108843535	On-bead IAA
ap1g1	275	344	0.22383721	On-bead IAA
ap1g2	424	569	0.16168717	On-bead IAA
ap1m1	135	154	0.24025974	On-bead IAA
ap1m2	301	398	0.022613065	On-bead IAA
ap1m3	65	71	0.04225352	On-bead IAA
ap1s1	1221	3151	0.026658203	On-bead IAA
ap1s2	478	675	0.023703704	On-bead IAA
ap1s3a	10	10	0.2	On-bead IAA
ap1s3b	955	1951	0.0133265	On-bead IAA
ap2a1	608	1005	0.11343284	On-bead IAA
ap2b1	544	769	0.1313394	On-bead IAA
ap2m1a	403	507	0.055226825	On-bead IAA
ap2m1b	47	50	0.16	On-bead IAA
ap2s1	505	675	0.19703704	On-bead IAA
ap3b1a	496	705	0.3219858	On-bead IAA
ap3d1	215	269	0.040892195	On-bead IAA
ap3m1	310	363	0.11570248	On-bead IAA
ap3m2	109	120	0.15	On-bead IAA
ap3s2	109	116	0.62068963	On-bead IAA
ap4b1	11	11	0.27272728	On-bead IAA
ap4e1	78	85	0.29411766	On-bead IAA
ap4m1	28	30	0.53333336	On-bead IAA
ap4s1	45	52	0.13461539	On-bead IAA
ap5b1	50	56	0.10714286	On-bead IAA
ap5m1	69	77	0	On-bead IAA
ap5s1	73	76	0.2236842	On-bead IAA
ap5z1	12	12	0.41666666	On-bead IAA
apaf1	342	421	0.22327791	On-bead IAA
apba1a	22	23	0.17391305	On-bead IAA
apba2b	17	17	0.4117647	On-bead IAA
apbb1	92	97	0.22680412	On-bead IAA
apc	599	941	0.19341126	On-bead IAA
apeh	37	39	0.25641027	On-bead IAA
apela	275	373	0.8981233	On-bead IAA
apex1	723	1157	0.48401037	On-bead IAA
apex2	52	60	0.16666667	On-bead IAA
aph1b	1000	2322	0.22179157	On-bead IAA
api5	1500	7564	0.1401375	On-bead IAA
apip	86	91	0.5934066	On-bead IAA
aplnr2	47	50	0.1	On-bead IAA
aplnra	120	247	0.9392713	On-bead IAA
aplnrb	497	1320	0.9227273	On-bead IAA
aplp2	939	1952	0.036372952	On-bead IAA
apmap	806	1421	0.046446163	On-bead IAA
apoc1	774	2583	0.8958575	On-bead IAA
apoda.2	292	352	0.011363637	On-bead IAA
apodb	26	28	0.85714287	On-bead IAA
apoeb	1450	12514	0.93119705	On-bead IAA
apom	13	14	0	On-bead IAA
apooa	36	37	0.08108108	On-bead IAA
apool	338	438	0.06392694	On-bead IAA
appa	581	908	0.311674	On-bead IAA
appb	86	100	0.15	On-bead IAA
appbp2	307	383	0.2610966	On-bead IAA
appl2	266	323	0.20743035	On-bead IAA
aprt	1035	2229	0.022431584	On-bead IAA
aptx	59	62	0.20967741	On-bead IAA
aqp3a	17	18	0.6666667	On-bead IAA
aqp7	19	23	0.4347826	On-bead IAA
aqp8a.1	12	14	0.5	On-bead IAA
aqr	212	248	0.18548387	On-bead IAA
ar	35	36	0.055555556	On-bead IAA
araf	353	459	0.5446623	On-bead IAA
arap1a	51	58	0	On-bead IAA
arap3	66	72	0.11111111	On-bead IAA
arcn1a	895	1639	0.11409396	On-bead IAA
arcn1b	707	1237	0.048504446	On-bead IAA
areg	32	34	0.0882353	On-bead IAA
arf1	1270	3595	0.29040334	On-bead IAA
arf2a	1387	5453	0.15917844	On-bead IAA
arf2b	107	119	0.1764706	On-bead IAA
arf4a	197	244	0.1762295	On-bead IAA
arf5	1546	8542	0.14563334	On-bead IAA
arf6a	452	628	0.3009554	On-bead IAA
arf6b	606	919	0.34167573	On-bead IAA
arfgap1	18	18	0.22222222	On-bead IAA
arfgap2	630	956	0.07426778	On-bead IAA
arfgap3	859	1611	0.06952204	On-bead IAA
arfgef1	174	211	0.1563981	On-bead IAA
arfgef2	77	83	0.39759037	On-bead IAA
arfip1	458	669	0.055306427	On-bead IAA
arfip2a	45	52	0.1923077	On-bead IAA
arfrp1	28	30	0.46666667	On-bead IAA
arg2	328	482	0.9419087	On-bead IAA
arglu1a	1131	2807	0.48094052	On-bead IAA
arglu1b	852	1632	0.44791666	On-bead IAA
arhgap1	190	228	0.46929824	On-bead IAA
arhgap10	813	1535	0.15635179	On-bead IAA
arhgap11a	820	1398	0.76967096	On-bead IAA
arhgap12a	31	33	0.27272728	On-bead IAA
arhgap12b	135	161	0.049689442	On-bead IAA
arhgap17a	38	39	0	On-bead IAA
arhgap17b	31	34	0.47058824	On-bead IAA
arhgap19	104	113	0.20353982	On-bead IAA
arhgap21b	590	871	0.347876	On-bead IAA
arhgap23a	24	26	0.1923077	On-bead IAA
arhgap24	30	33	0.4848485	On-bead IAA
arhgap27l	32	48	0.7291667	On-bead IAA
arhgap29b	72	76	0.3026316	On-bead IAA
arhgap32a	31	35	0.4857143	On-bead IAA
arhgap32b	22	24	0.29166666	On-bead IAA
arhgap35a	462	650	0.087692305	On-bead IAA
arhgap35b	200	237	0.21940929	On-bead IAA
arhgap36	22	25	0	On-bead IAA
arhgap42a	29	32	0.5625	On-bead IAA
arhgap42b	61	61	0.3114754	On-bead IAA
arhgap44	10	10	0.2	On-bead IAA
arhgap45a	304	382	0.107329845	On-bead IAA
arhgap45b	148	173	0.20231214	On-bead IAA
arhgap4a	114	131	0.1908397	On-bead IAA
arhgap4b	108	120	0.075	On-bead IAA
arhgap5	423	588	0.35714287	On-bead IAA
arhgdia	1121	2735	0.039853748	On-bead IAA
arhgdig	551	824	0.0776699	On-bead IAA
arhgef10	37	43	0.27906978	On-bead IAA
arhgef10la	834	1459	0.031528443	On-bead IAA
arhgef11	557	862	0.068445474	On-bead IAA
arhgef12a	357	492	0.17682926	On-bead IAA
arhgef12b	219	281	0.042704627	On-bead IAA
arhgef16	199	239	0.066945605	On-bead IAA
arhgef18a	225	317	0.09148265	On-bead IAA
arhgef18b	53	59	0.23728813	On-bead IAA
arhgef1a	14	14	0.64285713	On-bead IAA
arhgef1b	776	1484	0.024932615	On-bead IAA
arhgef2	60	67	0.6865672	On-bead IAA
arhgef28a	71	79	0.07594936	On-bead IAA
arhgef37	32	32	0.5	On-bead IAA
arhgef39	592	885	0.042937852	On-bead IAA
arhgef4	39	40	0.425	On-bead IAA
arhgef6	192	228	0.5877193	On-bead IAA
arhgef7a	231	273	0.50549453	On-bead IAA
arhgef7b	205	248	0.3467742	On-bead IAA
arid1aa	438	559	0.53667265	On-bead IAA
arid1ab	831	1524	0.118766405	On-bead IAA
arid1b	160	194	0.19587629	On-bead IAA
arid2	767	1350	0.09185185	On-bead IAA
arid3a	31	32	0.625	On-bead IAA
arid3b	1114	2596	0.05392912	On-bead IAA
arid4a	682	1174	0.7027257	On-bead IAA
arih1	414	557	0.43806103	On-bead IAA
arih1l	651	1145	0.06375546	On-bead IAA
arih2	910	1783	0.12563096	On-bead IAA
arl1	971	1844	0.29989153	On-bead IAA
arl13a	152	435	0.8574713	On-bead IAA
arl13b	64	79	0.84810126	On-bead IAA
arl14ep	402	498	0.52208835	On-bead IAA
arl15a	38	40	0.15	On-bead IAA
arl16	31	32	0.84375	On-bead IAA
arl2	124	153	0.019607844	On-bead IAA
arl2bp	142	160	0.375	On-bead IAA
arl3b	639	976	0.042008195	On-bead IAA
arl3l1	52	57	0.28070176	On-bead IAA
arl4aa	150	199	0.015075377	On-bead IAA
arl4ab	295	603	0.920398	On-bead IAA
arl4cb	107	130	0.86153847	On-bead IAA
arl4d	188	246	0.5731707	On-bead IAA
arl5a	170	194	0.24226804	On-bead IAA
arl5c	780	1359	0.91022813	On-bead IAA
arl6	242	284	0.12676056	On-bead IAA
arl6ip1	115	123	0.17886178	On-bead IAA
arl6ip4	588	932	0.27896994	On-bead IAA
arl6ip5a	79	105	0.75238097	On-bead IAA
arl6ip5b	330	438	0.01369863	On-bead IAA
arl6ip6	174	207	0.096618354	On-bead IAA
arl8	919	1748	0.33009154	On-bead IAA
arl8a	396	514	0.052529182	On-bead IAA
arl8ba	58	69	0.1884058	On-bead IAA
arl8bb	144	168	0.083333336	On-bead IAA
arl9	101	110	0.18181819	On-bead IAA
armc1	564	797	0.04391468	On-bead IAA
armc10	40	44	0.4318182	On-bead IAA
armc1l	117	131	0.34351146	On-bead IAA
armc2	74	83	0.09638554	On-bead IAA
armc5	89	101	0.3069307	On-bead IAA
armc7	32	35	0.7714286	On-bead IAA
armc8	75	77	0.103896104	On-bead IAA
armc9	137	152	0.19078948	On-bead IAA
armh1	221	260	0.06923077	On-bead IAA
armh3	712	1190	0.048739497	On-bead IAA
armt1	211	264	0.08712121	On-bead IAA
arnt	10	10	0.4	On-bead IAA
arnt2	296	376	0.16489361	On-bead IAA
arntl1a	110	126	0.17460318	On-bead IAA
arntl1b	25	27	0.18518518	On-bead IAA
arntl2	384	551	0.22141561	On-bead IAA
arpc1a	1267	3599	0.040566824	On-bead IAA
arpc2	927	1709	0.15798713	On-bead IAA
arpc3	234	275	0.17454545	On-bead IAA
arpc4	1111	2464	0.055194806	On-bead IAA
arpc4l	491	693	0.0952381	On-bead IAA
arpc5a	618	941	0.33049947	On-bead IAA
arpc5b	93	102	0.4509804	On-bead IAA
arpc5la	202	228	0.3377193	On-bead IAA
arpc5lb	292	362	0.10220995	On-bead IAA
arpin	193	229	0.030567685	On-bead IAA
arpp19a	282	340	0.23529412	On-bead IAA
arpp19b	622	996	0.25200802	On-bead IAA
arpp21	87	102	0.10784314	On-bead IAA
arr3b	116	124	0.14516129	On-bead IAA
arrb2a	594	865	0.15260115	On-bead IAA
arrb2b	109	127	0.43307087	On-bead IAA
arrdc1a	162	196	0.20918368	On-bead IAA
arrdc2	114	125	0.904	On-bead IAA
arrdc3a	196	247	0.91093117	On-bead IAA
arrdc3b	195	230	0.9217391	On-bead IAA
arsa	90	94	0.04255319	On-bead IAA
arv1	125	144	0.24305555	On-bead IAA
arvcfb	250	305	0.13114753	On-bead IAA
as3mt	28	29	0.03448276	On-bead IAA
asah1a	81	95	0.24210526	On-bead IAA
asah1b	27	28	0.53571427	On-bead IAA
asap1a	22	23	0.65217394	On-bead IAA
asap1b	163	192	0.046875	On-bead IAA
asap2a	42	45	0.46666667	On-bead IAA
asap2b	19	24	0.75	On-bead IAA
asap3	49	54	0.11111111	On-bead IAA
asb11	1347	6273	0.935597	On-bead IAA
asb12a	157	172	0.27325583	On-bead IAA
asb13a.2	17	19	0.15789473	On-bead IAA
asb3	95	103	0.29126215	On-bead IAA
asb5a	32	33	0.09090909	On-bead IAA
asb5b	23	24	0.9583333	On-bead IAA
asb6	59	64	0.421875	On-bead IAA
asb7	584	868	0.2281106	On-bead IAA
asb8	115	136	0.04411765	On-bead IAA
ascc1	73	84	0.45238096	On-bead IAA
ascc2	61	68	0.29411766	On-bead IAA
ascc3	57	57	0.28070176	On-bead IAA
asdurf	874	1587	0.31253937	On-bead IAA
asf1ba	580	818	0.06234719	On-bead IAA
asf1bb	36	36	0.16666667	On-bead IAA
asgrl2	16	17	0.05882353	On-bead IAA
ash1l	85	101	0.28712872	On-bead IAA
ash2l	203	224	0.102678575	On-bead IAA
asic1b	34	34	0.11764706	On-bead IAA
asic2	193	218	0.24770643	On-bead IAA
asl	223	286	0.23426573	On-bead IAA
asmtl	200	247	0.04453441	On-bead IAA
asns	66	73	0.28767124	On-bead IAA
aspg	191	227	0.039647575	On-bead IAA
asph	726	1240	0.087903224	On-bead IAA
asphd2	56	61	0.5409836	On-bead IAA
aspm	835	1564	0.32097188	On-bead IAA
aspscr1	160	176	0.045454547	On-bead IAA
asrgl1	171	195	0.020512821	On-bead IAA
astn1	646	1001	0.064935066	On-bead IAA
asxl1	441	569	0.59050965	On-bead IAA
asz1	162	192	0.03125	On-bead IAA
atad1a	456	636	0.06603774	On-bead IAA
atad1b	66	71	0.014084507	On-bead IAA
atad2	80	89	0.37078652	On-bead IAA
atad2b	242	290	0.12068965	On-bead IAA
atad3	13	13	0.15384616	On-bead IAA
atad5a	1046	2506	0.29569036	On-bead IAA
atad5b	65	70	0.37142858	On-bead IAA
atat1	25	26	0.03846154	On-bead IAA
atcaya	48	55	0.12727273	On-bead IAA
atf1	998	2117	0.09872461	On-bead IAA
atf3	123	160	0.6875	On-bead IAA
atf4a	790	1323	0.8578987	On-bead IAA
atf4b	558	821	0.9403167	On-bead IAA
atf6	374	495	0.16969697	On-bead IAA
atf7a	28	28	0.25	On-bead IAA
atf7b	176	205	0.28780487	On-bead IAA
atf7ip	1206	3369	0.20124666	On-bead IAA
atf7ip2	388	552	0.29528984	On-bead IAA
atg10	97	103	0.097087376	On-bead IAA
atg101	394	559	0.20930232	On-bead IAA
atg12	16	17	0.8235294	On-bead IAA
atg13	219	251	0.25099602	On-bead IAA
atg16l1	1100	2639	0.7343691	On-bead IAA
atg16l2	10	12	0.41666666	On-bead IAA
atg3	103	118	0.37288135	On-bead IAA
atg4a	331	420	0.22619048	On-bead IAA
atg4b	53	55	0.27272728	On-bead IAA
atg4c	297	370	0.45135134	On-bead IAA
atg4da	62	68	0.16176471	On-bead IAA
atg5	264	362	0.038674034	On-bead IAA
atg7	797	1306	0.05206738	On-bead IAA
atg9b	331	452	0.2079646	On-bead IAA
atic	396	520	0.18653846	On-bead IAA
atl2	158	187	0.13903743	On-bead IAA
atl3	177	234	0.10683761	On-bead IAA
atm	51	54	0.6481481	On-bead IAA
atox1	62	63	0.26984128	On-bead IAA
atp10a	144	172	0.25581396	On-bead IAA
atp10d	48	51	0.13725491	On-bead IAA
atp11c	59	66	0.15151516	On-bead IAA
atp13a1	402	556	0.18345323	On-bead IAA
atp13a2	295	386	0.015544041	On-bead IAA
atp13a3	14	14	0.2857143	On-bead IAA
atp1a1a.1	1409	5830	0.18010291	On-bead IAA
atp1a1a.4	31	37	0.13513513	On-bead IAA
atp1b1a	954	2657	0.87053066	On-bead IAA
atp1b2a	18	19	1	On-bead IAA
atp1b2b	22	23	0.13043478	On-bead IAA
atp1b3a	47	54	0.8888889	On-bead IAA
atp1b3b	867	1740	0.0057471264	On-bead IAA
atp23	173	201	0.35323384	On-bead IAA
atp2a2a	76	84	0.05952381	On-bead IAA
atp2a2b	1273	3597	0.26327494	On-bead IAA
atp2a3	150	173	0.040462427	On-bead IAA
atp2b1a	1482	6955	0.023148814	On-bead IAA
atp2b1b	25	28	0.071428575	On-bead IAA
atp2b2	52	58	0.25862068	On-bead IAA
atp2b3a	12	12	0.16666667	On-bead IAA
atp2b4	897	1686	0.022538552	On-bead IAA
atp2c1	203	251	0.11553785	On-bead IAA
atp5f1b	1235	3658	0.109896116	On-bead IAA
atp5f1c	462	626	0.27795526	On-bead IAA
atp5f1d	338	430	0.45581394	On-bead IAA
atp5f1e	366	465	0.71827954	On-bead IAA
atp5fa1	1469	6142	0.18984044	On-bead IAA
atp5if1a	655	1009	0.53419226	On-bead IAA
atp5if1b	211	248	0.116935484	On-bead IAA
atp5l	163	183	0.55737704	On-bead IAA
atp5mc1	1329	4478	0.010049129	On-bead IAA
atp5mc3a	954	1942	0.36663234	On-bead IAA
atp5mc3b	795	1409	0.3584102	On-bead IAA
atp5md	148	160	0.6875	On-bead IAA
atp5mea	188	213	0.10798122	On-bead IAA
atp5meb	463	595	0.18655463	On-bead IAA
atp5mf	399	600	0.77166665	On-bead IAA
atp5pb	627	922	0.4262473	On-bead IAA
atp5pd	247	301	0.66445184	On-bead IAA
atp5pf	380	467	0.8608137	On-bead IAA
atp5po	280	340	0.23529412	On-bead IAA
atp6ap1a	42	43	0.023255814	On-bead IAA
atp6ap1b	109	118	0.5762712	On-bead IAA
atp6ap1lb	13	13	0	On-bead IAA
atp6ap2	71	77	0.15584415	On-bead IAA
atp6v0a1a	75	79	0.1392405	On-bead IAA
atp6v0a2b	301	421	0.16864608	On-bead IAA
atp6v0b	83	87	0.21839081	On-bead IAA
atp6v0ca	1161	2852	0.36676016	On-bead IAA
atp6v0cb	15	17	0.47058824	On-bead IAA
atp6v0d1	116	136	0.31617647	On-bead IAA
atp6v0e1	773	1182	0.52284265	On-bead IAA
atp6v1aa	73	76	0.38157895	On-bead IAA
atp6v1ab	92	101	0.24752475	On-bead IAA
atp6v1b2	21	21	0.2857143	On-bead IAA
atp6v1ba	270	348	0.054597702	On-bead IAA
atp6v1c1a	78	86	0.20930232	On-bead IAA
atp6v1c1b	21	22	0.13636364	On-bead IAA
atp6v1d	229	271	0.12546125	On-bead IAA
atp6v1e1a	11	11	0.18181819	On-bead IAA
atp6v1e1b	181	204	0.019607844	On-bead IAA
atp6v1f	88	90	0.51111114	On-bead IAA
atp6v1g1	229	273	0.15750916	On-bead IAA
atp6v1h	49	55	0.018181818	On-bead IAA
atp7a	1705	87806	0.14405622	On-bead IAA
atp8a1	90	101	0.28712872	On-bead IAA
atp8a2	69	77	0.077922076	On-bead IAA
atp8b1	132	148	0.2837838	On-bead IAA
atp8b3	18	20	0.25	On-bead IAA
atp9b	42	43	0.13953489	On-bead IAA
atpaf1	361	470	0.87659574	On-bead IAA
atpaf2	238	300	0.46666667	On-bead IAA
atpsckmt	128	147	0.06802721	On-bead IAA
atpv0e2	37	41	0.024390243	On-bead IAA
atr	62	70	0.114285715	On-bead IAA
atrip	191	247	0.109311745	On-bead IAA
atrn	121	135	0.21481481	On-bead IAA
atrnl1b	283	326	0.07668712	On-bead IAA
atrx	1164	3241	0.2687442	On-bead IAA
atrxl	538	756	0.489418	On-bead IAA
atxn1a	58	59	0.10169491	On-bead IAA
atxn1b	19	25	0.84	On-bead IAA
atxn1l	23	23	0.47826087	On-bead IAA
atxn2	294	352	0.039772727	On-bead IAA
atxn2l	687	1170	0.22564103	On-bead IAA
atxn7	85	90	0.2888889	On-bead IAA
atxn7l2a	230	279	0.44444445	On-bead IAA
atxn7l2b	110	127	0.32283464	On-bead IAA
atxn7l3	45	49	0.08163265	On-bead IAA
auh	410	580	0.21034482	On-bead IAA
aup1	644	1012	0.17490119	On-bead IAA
aurka	798	1461	0.4202601	On-bead IAA
aurkaip1	357	440	0.5409091	On-bead IAA
aurkb	469	612	0.71405226	On-bead IAA
auts2a	91	97	0.52577317	On-bead IAA
auts2b	60	68	0.9117647	On-bead IAA
avd	1059	2316	0.021157168	On-bead IAA
aven	238	280	0.20357142	On-bead IAA
avl9	129	151	0.54304636	On-bead IAA
axin1	817	1714	0.17327888	On-bead IAA
axin2	242	342	0.88011694	On-bead IAA
azi2	465	646	0.22136223	On-bead IAA
azin1a	32	33	0.42424244	On-bead IAA
azin1b	204	229	0.41048035	On-bead IAA
b2m	88	113	0.8495575	On-bead IAA
b2ml	107	129	0.875969	On-bead IAA
b3galnt2	72	78	0.34615386	On-bead IAA
b3galt2	73	87	0.20689656	On-bead IAA
b3galt6	124	136	0.4779412	On-bead IAA
b3gat1b	189	226	0.017699115	On-bead IAA
b3gat3	357	458	0.4585153	On-bead IAA
b3glcta	52	59	0.5084746	On-bead IAA
b3glctb	127	143	0.04895105	On-bead IAA
b3gnt2b	324	394	0.3604061	On-bead IAA
b3gnt2l	13	13	0	On-bead IAA
b3gnt5a	30	72	0.9166667	On-bead IAA
b3gnt5b	68	76	0.065789476	On-bead IAA
b3gnt7l	9	10	0	On-bead IAA
b3gntl1	63	64	0.21875	On-bead IAA
b4galnt2.2	48	57	0.01754386	On-bead IAA
b4galnt3b	208	292	0.06849315	On-bead IAA
b4galt1l	418	548	0.15145986	On-bead IAA
b4galt2	10	10	0.5	On-bead IAA
b4galt3	21	22	0.045454547	On-bead IAA
b4galt4	29	33	0.030303031	On-bead IAA
b4galt6	1191	3301	0.09542563	On-bead IAA
b4galt7	378	510	0.4019608	On-bead IAA
b4gat1	66	69	0.89855075	On-bead IAA
b9d1	33	36	0.25	On-bead IAA
b9d2	56	60	0.48333332	On-bead IAA
babam1	259	313	0.20766774	On-bead IAA
babam2	102	115	0.060869563	On-bead IAA
bace2	14	14	0.14285715	On-bead IAA
bach1a	38	41	0.24390244	On-bead IAA
bach1b	23	27	0.8518519	On-bead IAA
bach2a	104	111	0.06306306	On-bead IAA
bach2b	17	17	0.4117647	On-bead IAA
badb	360	480	0.21458334	On-bead IAA
bag1	421	575	0.14086956	On-bead IAA
bag4	591	969	0.009287925	On-bead IAA
bag5	292	394	0.020304568	On-bead IAA
bag6	488	664	0.09789157	On-bead IAA
bag6l	19	19	0.15789473	On-bead IAA
bahcc1a	34	34	0.6764706	On-bead IAA
bahcc1b	72	77	0.14285715	On-bead IAA
bahd1	11	11	0.27272728	On-bead IAA
baiap2a	658	981	0.06931702	On-bead IAA
baiap2l1a	626	1077	0.016713092	On-bead IAA
baiap2l1b	79	89	0.056179777	On-bead IAA
bambia	1166	3815	0.9221494	On-bead IAA
banf1	1629	14561	0.043746997	On-bead IAA
banp	41	44	0.27272728	On-bead IAA
bap1	465	650	0.64153844	On-bead IAA
bard1	260	323	0.095975235	On-bead IAA
barhl1a	13	14	0	On-bead IAA
batf	22	22	0.8636364	On-bead IAA
batf3	44	45	0.17777778	On-bead IAA
baxa	903	1871	0.16034207	On-bead IAA
baxb	11	11	0.45454547	On-bead IAA
baz1a	451	724	0.1961326	On-bead IAA
baz1b	1129	3205	0.2124805	On-bead IAA
[truncated: 61,494 more rows]
