# Supplementary material for: Benchmarking metabolic RNA labeling techniques for high-throughput single-cell RNA sequencing
Source: Nat Commun. 2025 Jul 1;16:5952. doi: 10.1038/s41467-025-61375-z (PMC12215390; doi:10.1038/s41467-025-61375-z)
Supplement: Supplementary file 4 — Source data [file 41467_2025_61375_MOESM4_ESM.zip › Source data/Source Data Figure 4c.txt]

count,sample,Freq
0,C4-Ctrl,0.891283034050297
1,C4-Ctrl,0.0954505275587465
2,C4-Ctrl,0.0113467007211232
3,C4-Ctrl,0.00158463605222347
4,C4-Ctrl,0.000231310636650889
5+,C4-Ctrl,0.000103790980959233
0,Dropseq-Ctrl,0.939118490308254
1,Dropseq-Ctrl,0.053291465401765
2,Dropseq-Ctrl,0.00577667829220153
3,Dropseq-Ctrl,0.00142372786916585
4,Dropseq-Ctrl,0.00019065711074579
5+,Dropseq-Ctrl,0.000198981017867748
0,C4-On beads IAA,0.603296260141785
1,C4-On beads IAA,0.107753898019385
2,C4-On beads IAA,0.0537967748990489
3,C4-On beads IAA,0.0469874697946839
4,C4-On beads IAA,0.0432471848378648
5+,C4-On beads IAA,0.144918412307233
0,Dropseq-On beads IAA,0.750744598659266
1,Dropseq-On beads IAA,0.0600839708379047
2,Dropseq-On beads IAA,0.0235944489842799
3,Dropseq-On beads IAA,0.0226437256748236
4,Dropseq-On beads IAA,0.0224908427264059
5+,Dropseq-On beads IAA,0.12044241311732
0,"C4-In situ lAA,pH8.0",0.679595659160315
1,"C4-In situ lAA,pH8.0",0.0955469720485608
2,"C4-In situ lAA,pH8.0",0.0347683429113006
3,"C4-In situ lAA,pH8.0",0.0260414352123925
4,"C4-In situ lAA,pH8.0",0.0244583918069029
5+,"C4-In situ lAA,pH8.0",0.139589198860529
0,"10X-In situ lAA,pH8.0",0.870447931870094
1,"10X-In situ lAA,pH8.0",0.0416472000738486
2,"10X-In situ lAA,pH8.0",0.0179261204339742
3,"10X-In situ lAA,pH8.0",0.0155131318084486
4,"10X-In situ lAA,pH8.0",0.0133355388612251
5+,"10X-In situ lAA,pH8.0",0.0411300769524099
0,"Dropseq-In situ lAA,pH8.0",0.766899941556398
1,"Dropseq-In situ lAA,pH8.0",0.0676041737370496
2,"Dropseq-In situ lAA,pH8.0",0.0342710460875843
3,"Dropseq-In situ lAA,pH8.0",0.0281556239405444
4,"Dropseq-In situ lAA,pH8.0",0.0235788640432571
5+,"Dropseq-In situ lAA,pH8.0",0.0794903506351665
