# Supplementary material for: Benchmarking metabolic RNA labeling techniques for high-throughput single-cell RNA sequencing
Source: Nat Commun. 2025 Jul 1;16:5952. doi: 10.1038/s41467-025-61375-z (PMC12215390; doi:10.1038/s41467-025-61375-z)
Supplement: Supplementary file 4 — Source data [file 41467_2025_61375_MOESM4_ESM.zip › Source data/Source Data Figure 4d.txt]

sample	variable	value
C4-Ctrl	AC	0.00108564773691794
C4-Ctrl	AC	0.00108857848773209
C4-Ctrl	AC	0.00112815196511876
C4-Ctrl	AC	0.00133810396486023
C4-Ctrl	AC	0.00116519174041298
C4-Ctrl	AC	0.00123812573380297
C4-Ctrl	AC	0.00122549019607843
C4-Ctrl	AC	0.00121770831776958
C4-Ctrl	AC	0.00116847045302174
C4-Ctrl	AC	0.0013588975943266
C4-Ctrl	AC	0.00106090908439245
C4-Ctrl	AC	0.00129514069937598
C4-Ctrl	AC	0.00128796377082554
C4-Ctrl	AC	0.0010186329716614
C4-Ctrl	AC	0.00106678762526355
C4-Ctrl	AC	0.00140841255653964
C4-Ctrl	AC	0.00121481312757436
C4-Ctrl	AC	0.00129743236533133
C4-Ctrl	AC	0.00100779498570577
C4-Ctrl	AC	0.00108216805100726
C4-Ctrl	AC	0.00113286206271524
C4-Ctrl	AC	0.00119272727272727
C4-Ctrl	AC	0.00133598635588403
C4-Ctrl	AC	0.000960193903234828
C4-Ctrl	AC	0.00112744867759666
C4-Ctrl	AC	0.00128563665522406
C4-Ctrl	AC	0.00119173975383126
C4-Ctrl	AC	0.00108055286722354
C4-Ctrl	AC	0.00121401146895388
C4-Ctrl	AC	0.00129133764768747
C4-Ctrl	AC	0.00110523142876281
C4-Ctrl	AC	0.00106260416317126
C4-Ctrl	AC	0.0013116360858473
C4-Ctrl	AC	0.00135459867694677
C4-Ctrl	AC	0.00109301271626989
C4-Ctrl	AC	0.00120111796364308
C4-Ctrl	AC	0.00126866657856482
C4-Ctrl	AC	0.00116608942339489
C4-Ctrl	AC	0.00110020479715803
C4-Ctrl	AC	0.0010757781328024
C4-Ctrl	AC	0.00125151309985433
C4-Ctrl	AC	0.00120344824763199
C4-Ctrl	AC	0.00116948932299563
C4-Ctrl	AC	0.00112365588771258
C4-Ctrl	AC	0.000973211723458146
C4-Ctrl	AC	0.00128308376899032
C4-Ctrl	AC	0.00115600363856883
C4-Ctrl	AC	0.00143930076152095
C4-Ctrl	AC	0.00108556402130672
C4-Ctrl	AC	0.000809892255405308
C4-Ctrl	AC	0.000921486665153114
C4-Ctrl	AC	0.00110061854762376
C4-Ctrl	AC	0.00114552114552115
C4-Ctrl	AC	0.00107917650531287
C4-Ctrl	AC	0.0011690072004797
C4-Ctrl	AC	0.0011785438312681
C4-Ctrl	AC	0.00116315822744801
C4-Ctrl	AC	0.0012591001572786
C4-Ctrl	AC	0.0010824225143883
C4-Ctrl	AC	0.00110579479000532
C4-Ctrl	AC	0.00125829689515241
C4-Ctrl	AC	0.00109006373535922
C4-Ctrl	AC	0.0011638628153388
C4-Ctrl	AC	0.00118234929059043
C4-Ctrl	AC	0.00129775679689235
C4-Ctrl	AC	0.00131869215316548
C4-Ctrl	AC	0.00104263741130662
C4-Ctrl	AC	0.00110129780388261
C4-Ctrl	AC	0.00118145044558677
C4-Ctrl	AC	0.00114304925197512
C4-Ctrl	AC	0.00114555738526527
C4-Ctrl	AC	0.00104042525017498
C4-Ctrl	AC	0.000945501891003782
C4-Ctrl	AC	0.00126577977131012
C4-Ctrl	AC	0.00122712803440818
C4-Ctrl	AC	0.00113214913136834
C4-Ctrl	AC	0.00123955300967227
C4-Ctrl	AC	0.00126752912299056
C4-Ctrl	AC	0.00115892831070229
C4-Ctrl	AC	0.00122893826202257
C4-Ctrl	AC	0.00131897553005099
C4-Ctrl	AC	0.00143685668007733
C4-Ctrl	AC	0.00113309185474134
C4-Ctrl	AC	0.00105102017501771
C4-Ctrl	AC	0.00113091017760563
C4-Ctrl	AC	0.00129736560838381
C4-Ctrl	AC	0.00114486014331953
C4-Ctrl	AC	0.00117563827795002
C4-Ctrl	AC	0.0012543638259608
C4-Ctrl	AC	0.00100796357980602
C4-Ctrl	AC	0.00119908361424448
C4-Ctrl	AC	0.00124707920922051
C4-Ctrl	AC	0.000896726946644747
C4-Ctrl	AC	0.0012830841762898
C4-Ctrl	AC	0.00114759324195091
C4-Ctrl	AC	0.00134870761204648
C4-Ctrl	AC	0.00117241541022815
C4-Ctrl	AC	0.0010774693210497
C4-Ctrl	AC	0.0010860961287116
C4-Ctrl	AC	0.00112073095612894
C4-Ctrl	AC	0.00117501212741875
C4-Ctrl	AC	0.00130230645327119
C4-Ctrl	AC	0.00106825960888618
C4-Ctrl	AC	0.0012498611265415
C4-Ctrl	AC	0.00123257520176082
C4-Ctrl	AC	0.00134467125989294
C4-Ctrl	AC	0.00106794141578519
C4-Ctrl	AC	0.00101596516690856
C4-Ctrl	AC	0.001875
C4-Ctrl	AC	0.00105650641132575
C4-Ctrl	AC	0.00127395765667472
C4-Ctrl	AC	0.00104481243469922
C4-Ctrl	AC	0.00133906728813123
C4-Ctrl	AC	0.00122935933614596
C4-Ctrl	AC	0.00114848236259229
C4-Ctrl	AC	0.00123219244950381
C4-Ctrl	AC	0.00128629819272621
C4-Ctrl	AC	0.00128225054398508
C4-Ctrl	AC	0.00113917458664236
C4-Ctrl	AC	0.000842573556671498
C4-Ctrl	AC	0.00135210095687145
C4-Ctrl	AC	0.00116278229970894
C4-Ctrl	AC	0.00134704873867255
C4-Ctrl	AC	0.00143676468856359
C4-Ctrl	AC	0.00130176414400555
C4-Ctrl	AC	0.00127452494979144
C4-Ctrl	AC	0.00117031919512241
C4-Ctrl	AC	0.00109611014570245
C4-Ctrl	AC	0.00123124509660394
C4-Ctrl	AC	0.000998343408190804
C4-Ctrl	AC	0.00124752271991536
C4-Ctrl	AC	0.00125638721994497
C4-Ctrl	AC	0.00108869042767486
C4-Ctrl	AC	0.00122087465302973
C4-Ctrl	AC	0.00108774938254226
C4-Ctrl	AC	0.00105321281033989
C4-Ctrl	AC	0.00122462534766906
C4-Ctrl	AC	0.00115775099447842
C4-Ctrl	AC	0.00134329720776765
C4-Ctrl	AC	0.00115945681968556
C4-Ctrl	AC	0.00114055462590641
C4-Ctrl	AC	0.00148946321142232
C4-Ctrl	AC	0.00118013595166163
C4-Ctrl	AC	0.00108837614279495
C4-Ctrl	AC	0.001196354231498
C4-Ctrl	AC	0.00121101259283724
C4-Ctrl	AC	0.00117547531056592
C4-Ctrl	AC	0.00116967212513658
C4-Ctrl	AC	0.00123433143927302
C4-Ctrl	AC	0.00126008706056055
C4-Ctrl	AC	0.00116147537672201
C4-Ctrl	AC	0.00111238190734329
C4-Ctrl	AC	0.00106928999144568
C4-Ctrl	AC	0.00117377390456997
C4-Ctrl	AC	0.00139672029382857
C4-Ctrl	AC	0.00114462986735131
C4-Ctrl	AC	0.00124021250208245
C4-Ctrl	AC	0.00102116598588934
C4-Ctrl	AC	0.00125233934174793
C4-Ctrl	AC	0.00126244071872286
C4-Ctrl	AC	0.00147658771235462
C4-Ctrl	AC	0.00122313891020721
C4-Ctrl	AC	0.00119858868167152
C4-Ctrl	AC	0.00146107933349913
C4-Ctrl	AC	0.00113299858375177
C4-Ctrl	AC	0.00100400055606185
C4-Ctrl	AC	0.00149663936433644
C4-Ctrl	AC	0.00114180642673903
C4-Ctrl	AC	0.00108865081525101
C4-Ctrl	AC	0.00110571562836898
C4-Ctrl	AC	0.00121872535665639
C4-Ctrl	AC	0.0013214099136474
C4-Ctrl	AC	0.00129555955561161
C4-Ctrl	AC	0.00111029174158374
C4-Ctrl	AC	0.00117836923943951
C4-Ctrl	AC	0.0010612183019341
C4-Ctrl	AC	0.00127619814495484
C4-Ctrl	AC	0.00128267214638169
C4-Ctrl	AC	0.00115593804706606
C4-Ctrl	AC	0.00106631561625802
C4-Ctrl	AC	0.00124956716799904
C4-Ctrl	AC	0.00134254842455612
C4-Ctrl	AC	0.00117600596779148
C4-Ctrl	AC	0.001260004200014
C4-Ctrl	AC	0.00121991095907639
C4-Ctrl	AC	0.00126401967981409
C4-Ctrl	AC	0.00128360477295599
C4-Ctrl	AC	0.00113028033436425
C4-Ctrl	AC	0.0012559595593519
C4-Ctrl	AC	0.00116212941670994
C4-Ctrl	AC	0.00121674743651074
C4-Ctrl	AC	0.0012545575724311
C4-Ctrl	AC	0.00101085488091752
C4-Ctrl	AC	0.00109749815217148
C4-Ctrl	AC	0.00120680197476687
C4-Ctrl	AC	0.00118256295973736
C4-Ctrl	AC	0.00100235553550844
C4-Ctrl	AC	0.0011440449239049
C4-Ctrl	AC	0.00119699398380415
C4-Ctrl	AC	0.000954947690087643
C4-Ctrl	AC	0.0011443661971831
C4-Ctrl	AC	0.00131052558973652
C4-Ctrl	AC	0.0011038736696637
C4-Ctrl	AC	0.000997861724875267
C4-Ctrl	AC	0.00130837571485851
C4-Ctrl	AC	0.000998824300562879
C4-Ctrl	AC	0.00131898777109909
C4-Ctrl	AC	0.000981328241035434
C4-Ctrl	AC	0.00121896578988983
C4-Ctrl	AC	0.00130600763512156
C4-Ctrl	AC	0.00119468282012452
C4-Ctrl	AC	0.00125630164124535
C4-Ctrl	AC	0.00100558659217877
C4-Ctrl	AC	0.00124563163904363
C4-Ctrl	AC	0.00113102016469513
C4-Ctrl	AC	0.00128763173732313
C4-Ctrl	AC	0.00121199529053259
C4-Ctrl	AC	0.00126764191488496
C4-Ctrl	AC	0.00118636094008877
C4-Ctrl	AC	0.00121611462433114
C4-Ctrl	AC	0.00106864026565867
C4-Ctrl	AC	0.00108305568558343
C4-Ctrl	AC	0.00125073533698308
C4-Ctrl	AC	0.00118639470011668
C4-Ctrl	AC	0.0012444175660588
C4-Ctrl	AC	0.00117219821641997
C4-Ctrl	AC	0.00136427047431479
C4-Ctrl	AC	0.00119803216843823
C4-Ctrl	AC	0.00128868081496827
C4-Ctrl	AC	0.00119358872342844
C4-Ctrl	AC	0.00121041670375051
C4-Ctrl	AC	0.00112191045322893
C4-Ctrl	AC	0.00125097225823179
C4-Ctrl	AC	0.00153188337485691
C4-Ctrl	AC	0.00114196323816973
C4-Ctrl	AC	0.000912316269640142
C4-Ctrl	AC	0.00110702565927332
C4-Ctrl	AC	0.0012979683972912
C4-Ctrl	AC	0.000991867996163901
C4-Ctrl	AC	0.00132076702321941
C4-Ctrl	AC	0.00132866288199058
C4-Ctrl	AC	0.00119659210568302
C4-Ctrl	AC	0.00117755368574304
C4-Ctrl	AC	0.00109096834066549
C4-Ctrl	AC	0.00126670409882089
C4-Ctrl	AC	0.00121903917548623
C4-Ctrl	AC	0.00137899053011813
C4-Ctrl	AC	0.00119593644452038
C4-Ctrl	AC	0.00110585538317485
C4-Ctrl	AC	0.00105159842961301
C4-Ctrl	AC	0.00107337370631965
C4-Ctrl	AC	0.00143840828523172
C4-Ctrl	AC	0.00116645484775153
C4-Ctrl	AC	0.00105775834168752
C4-Ctrl	AC	0.00125223837609727
C4-Ctrl	AC	0.00109268848876431
C4-Ctrl	AC	0.000845284316394218
C4-Ctrl	AC	0.00115876268540203
C4-Ctrl	AC	0.0012387427473036
C4-Ctrl	AC	0.00116256277501031
C4-Ctrl	AC	0.00128926938309851
C4-Ctrl	AC	0.00105388563049853
C4-Ctrl	AC	0.00126608127424954
C4-Ctrl	AC	0.00102126704449806
C4-Ctrl	AC	0.001295503317873
C4-Ctrl	AC	0.00127731716946515
C4-Ctrl	AC	0.00116669272681349
C4-Ctrl	AC	0.000961085461226797
C4-Ctrl	AC	0.0010880803772012
C4-Ctrl	AC	0.0010968049594659
C4-Ctrl	AC	0.00102708867618982
C4-Ctrl	AC	0.00128880114072612
C4-Ctrl	AC	0.00119814854519542
C4-Ctrl	AC	0.00114525139664804
C4-Ctrl	AC	0.00141551434159557
C4-Ctrl	AC	0.00126900913270507
C4-Ctrl	AC	0.00113597532255234
C4-Ctrl	AC	0.00147108271687962
C4-Ctrl	AC	0.00127279616800909
C4-Ctrl	AC	0.00100031828309007
C4-Ctrl	AC	0.00113376794437868
C4-Ctrl	AC	0.00132072639951974
C4-Ctrl	AC	0.00134425735575307
C4-Ctrl	AC	0.00117000435350457
C4-Ctrl	AC	0.0012038269023633
C4-Ctrl	AC	0.00126790251942796
C4-Ctrl	AC	0.00117078570364221
C4-Ctrl	AC	0.00119716967646638
C4-Ctrl	AC	0.00117314437887871
C4-Ctrl	AC	0.00114587312059447
C4-Ctrl	AC	0.00116629016710694
C4-Ctrl	AC	0.00128247631344768
C4-Ctrl	AC	0.00112090048284944
C4-Ctrl	AC	0.00106683582261692
C4-Ctrl	AC	0.00112300530710573
C4-Ctrl	AC	0.00150176994314728
C4-Ctrl	AC	0.00111123883971338
C4-Ctrl	AC	0.00121729943269253
C4-Ctrl	AC	0.00131455399061033
C4-Ctrl	AC	0.0010172770328864
C4-Ctrl	AC	0.00112445665247576
C4-Ctrl	AC	0.00107002841419991
C4-Ctrl	AC	0.00117811648626758
C4-Ctrl	AC	0.00134360632334726
C4-Ctrl	AC	0.00124638830661152
C4-Ctrl	AC	0.00109004311571814
C4-Ctrl	AC	0.00107022953735785
C4-Ctrl	AC	0.00122027441292896
C4-Ctrl	AC	0.00130786040659559
C4-Ctrl	AC	0.00109461585824725
C4-Ctrl	AC	0.0011782192575406
C4-Ctrl	AC	0.00112675108891243
C4-Ctrl	AC	0.00105158204676814
C4-Ctrl	AC	0.00128193922442677
C4-Ctrl	AC	0.00100130433064123
C4-Ctrl	AC	0.00128019019968681
C4-Ctrl	AC	0.00116393510251469
C4-Ctrl	AC	0.00123426157438335
C4-Ctrl	AC	0.00107945134093912
C4-Ctrl	AC	0.00103131445715357
C4-Ctrl	AC	0.00120327439302008
C4-Ctrl	AC	0.00110655634635214
C4-Ctrl	AC	0.00117525839585279
C4-Ctrl	AC	0.00135487898306047
C4-Ctrl	AC	0.00111578992369023
C4-Ctrl	AC	0.00116529221943349
C4-Ctrl	AC	0.00124704646888947
C4-Ctrl	AC	0.000950015833597227
C4-Ctrl	AC	0.00117122392900581
C4-Ctrl	AC	0.00107841387817802
C4-Ctrl	AC	0.00117929787181329
C4-Ctrl	AC	0.000976192557624501
C4-Ctrl	AC	0.00125552487757212
C4-Ctrl	AC	0.00127305991767038
C4-Ctrl	AC	0.00116201859229748
C4-Ctrl	AC	0.00119864777547829
C4-Ctrl	AC	0.00120195121951219
C4-Ctrl	AC	0.00129834905136038
C4-Ctrl	AC	0.0012199711879145
C4-Ctrl	AC	0.00120733966887813
C4-Ctrl	AC	0.0014605241195126
C4-Ctrl	AC	0.000975665748393021
C4-Ctrl	AC	0.00111062324043702
C4-Ctrl	AC	0.00125246018965826
C4-Ctrl	AC	0.00108531949989242
C4-Ctrl	AC	0.00115051106912755
C4-Ctrl	AC	0.00093509906995552
C4-Ctrl	AC	0.00117007568464239
C4-Ctrl	AC	0.00105847806787917
C4-Ctrl	AC	0.00124306939484225
C4-Ctrl	AC	0.00126370328246928
C4-Ctrl	AC	0.00120571490735033
C4-Ctrl	AC	0.001236776104106
C4-Ctrl	AC	0.00118543773022964
C4-Ctrl	AC	0.00110577336560553
C4-Ctrl	AC	0.00110654716729719
C4-Ctrl	AC	0.0014250342898876
C4-Ctrl	AC	0.00119315699257218
C4-Ctrl	AC	0.00087942340413329
C4-Ctrl	AC	0.00113595465179053
C4-Ctrl	AC	0.00128114400058567
C4-Ctrl	AC	0.00111960316287894
C4-Ctrl	AC	0.0010339123242349
C4-Ctrl	AC	0.00121715734275334
C4-Ctrl	AC	0.00118550706345844
C4-Ctrl	AC	0.001284614218803
C4-Ctrl	AC	0.00118117578796859
C4-Ctrl	AC	0.00108950565988957
C4-Ctrl	AC	0.00123147695815014
C4-Ctrl	AC	0.00105255771524805
C4-Ctrl	AC	0.00103835998457294
C4-Ctrl	AC	0.00115972864093755
C4-Ctrl	AC	0.00112497369013144
C4-Ctrl	AC	0.00140319737110373
C4-Ctrl	AC	0.00141664913388036
C4-Ctrl	AC	0.00102586124630213
C4-Ctrl	AC	0.00121217621282444
C4-Ctrl	AC	0.00117584295964028
C4-Ctrl	AC	0.00129660683032319
C4-Ctrl	AC	0.00135484185389152
C4-Ctrl	AC	0.00128247755664276
C4-Ctrl	AC	0.00109677605564695
C4-Ctrl	AC	0.00124289772727273
C4-Ctrl	AC	0.00131543048680672
C4-Ctrl	AC	0.00119778677607644
C4-Ctrl	AC	0.00120392512575245
C4-Ctrl	AC	0.00104891983574362
C4-Ctrl	AC	0.000977401994842144
C4-Ctrl	AC	0.00126794219484045
C4-Ctrl	AC	0.00111696743341827
C4-Ctrl	AC	0.00120774747640419
C4-Ctrl	AC	0.00115979167932312
C4-Ctrl	AC	0.00116023900054318
C4-Ctrl	AC	0.00121414065520039
C4-Ctrl	AC	0.00134497145366711
C4-Ctrl	AC	0.00095414244612765
C4-Ctrl	AC	0.00122709322171145
C4-Ctrl	AC	0.00129248002297742
C4-Ctrl	AC	0.00126961324849012
C4-Ctrl	AC	0.0012399815130029
C4-Ctrl	AC	0.00111446415260922
C4-Ctrl	AC	0.00107347145332699
C4-Ctrl	AC	0.00125010222798593
C4-Ctrl	AC	0.00130778033136846
C4-Ctrl	AC	0.000880195599022005
C4-Ctrl	AC	0.00121611137902837
C4-Ctrl	AC	0.00103934669636229
C4-Ctrl	AC	0.00121465601442561
C4-Ctrl	AC	0.00120268938735292
C4-Ctrl	AC	0.00115495668912416
C4-Ctrl	AC	0.00118507761230837
C4-Ctrl	AC	0.00130764536657658
C4-Ctrl	AC	0.00112435014054377
C4-Ctrl	AC	0.00123628371499216
C4-Ctrl	AC	0.0013638039071139
C4-Ctrl	AC	0.00132320099580028
C4-Ctrl	AC	0.00102823079225833
C4-Ctrl	AC	0.00112036228978465
C4-Ctrl	AC	0.00113886909737611
C4-Ctrl	AC	0.00124117076253018
C4-Ctrl	AC	0.00121220284194222
C4-Ctrl	AC	0.00116552946604181
C4-Ctrl	AC	0.00114256228807312
C4-Ctrl	AC	0.00134053319235707
C4-Ctrl	AC	0.00125704300691819
C4-Ctrl	AC	0.00135742767455672
C4-Ctrl	AC	0.00103615986466483
C4-Ctrl	AC	0.00131319241054374
C4-Ctrl	AC	0.00124130226399741
C4-Ctrl	AC	0.00134640003531541
C4-Ctrl	AC	0.00120055836138028
C4-Ctrl	AC	0.0011946062708647
C4-Ctrl	AC	0.000992888149995382
C4-Ctrl	AC	0.00142020237883898
C4-Ctrl	AC	0.00113630417068485
C4-Ctrl	AC	0.00121814592854729
C4-Ctrl	AC	0.00125023288651808
C4-Ctrl	AC	0.00125147537677712
C4-Ctrl	AC	0.00111625645163073
C4-Ctrl	AC	0.0017905102954342
C4-Ctrl	AC	0.00135189089610053
C4-Ctrl	AC	0.00127428730931201
C4-Ctrl	AC	0.00120291448996426
C4-Ctrl	AC	0.00120434659635229
C4-Ctrl	AC	0.00124519368919418
C4-Ctrl	AC	0.00117115436436374
C4-Ctrl	AC	0.00111088956618338
C4-Ctrl	AC	0.00119390103567319
C4-Ctrl	AC	0.00121682041994454
C4-Ctrl	AC	0.00106506713488028
C4-Ctrl	AC	0.00116699130763092
C4-Ctrl	AC	0.0011379898960291
C4-Ctrl	AC	0.00122819945959224
C4-Ctrl	AC	0.00129178736397088
C4-Ctrl	AC	0.00120825329946093
C4-Ctrl	AC	0.00104485296344529
C4-Ctrl	AC	0.00102390476320496
C4-Ctrl	AC	0.00127107243257285
C4-Ctrl	AC	0.0010924158714214
C4-Ctrl	AC	0.00115453542872898
C4-Ctrl	AC	0.00119334906786178
C4-Ctrl	AC	0.001250528948482
C4-Ctrl	AC	0.00140363309303498
C4-Ctrl	AC	0.0012025884284269
C4-Ctrl	AC	0.0012781120090888
C4-Ctrl	AC	0.00131678522778871
C4-Ctrl	AC	0.00113984674329502
C4-Ctrl	AC	0.0011604747691195
C4-Ctrl	AC	0.00109839452282441
C4-Ctrl	AC	0.00123571207908557
C4-Ctrl	AC	0.00116340433697947
C4-Ctrl	AC	0.00115608472639328
C4-Ctrl	AC	0.00116296211364269
C4-Ctrl	AC	0.00116200125339461
C4-Ctrl	AC	0.00118099296035569
C4-Ctrl	AC	0.0010009491759427
C4-Ctrl	AC	0.00110699138413935
C4-Ctrl	AC	0.00121897163120567
C4-Ctrl	AC	0.00126771597464568
C4-Ctrl	AC	0.00115556263946446
C4-Ctrl	AC	0.000801013375060542
C4-Ctrl	AC	0.00107288998303337
C4-Ctrl	AC	0.00121768452603972
C4-Ctrl	AC	0.00128354319780097
C4-Ctrl	AC	0.00114341412210163
C4-Ctrl	AC	0.00110199321685729
C4-Ctrl	AC	0.00108083352415846
C4-Ctrl	AC	0.000976971973902689
C4-Ctrl	AC	0.00126620807207646
C4-Ctrl	AC	0.00125633072906443
C4-Ctrl	AC	0.00118411036660433
C4-Ctrl	AC	0.001169116468514
C4-Ctrl	AC	0.00116911314417206
C4-Ctrl	AC	0.00119535871066136
C4-Ctrl	AC	0.00153627786590966
C4-Ctrl	AC	0.00131626347438136
C4-Ctrl	AC	0.00124379755210056
C4-Ctrl	AC	0.00101851464289202
C4-Ctrl	AC	0.00117568021498153
C4-Ctrl	AC	0.00110738656770023
C4-Ctrl	AC	0.00120897568187769
C4-Ctrl	AC	0.00111854726330853
C4-Ctrl	AC	0.00113742194537321
C4-Ctrl	AC	0.00134666970753375
C4-Ctrl	AC	0.00110448971950953
C4-Ctrl	AC	0.00157878118092832
C4-Ctrl	AC	0.00116424804209107
C4-Ctrl	AC	0.00122444927360374
C4-Ctrl	AC	0.00137210062071219
C4-Ctrl	AC	0.00124749278411037
C4-Ctrl	AC	0.00119666102387485
C4-Ctrl	AC	0.00131581652583318
C4-Ctrl	AC	0.00118937676657432
C4-Ctrl	AC	0.000982492528963061
C4-Ctrl	AC	0.00135012786505075
C4-Ctrl	AC	0.0013070581138146
C4-Ctrl	AC	0.00119320718695632
C4-Ctrl	AC	0.00117071413562273
C4-Ctrl	AC	0.00135256988277728
C4-Ctrl	AC	0.0011875452570601
C4-Ctrl	AC	0.00123623849379375
C4-Ctrl	AC	0.00118795779255843
C4-Ctrl	AC	0.00121781581934755
C4-Ctrl	AC	0.00106340832794679
C4-Ctrl	AC	0.00105138445363316
C4-Ctrl	AC	0.00133843453666174
C4-Ctrl	AC	0.00132280084359752
C4-Ctrl	AC	0.00120824019815139
C4-Ctrl	AC	0.000934605512777592
C4-Ctrl	AC	0.00106414996990283
C4-Ctrl	AC	0.0011860793321923
C4-Ctrl	AC	0.00145422357106727
C4-Ctrl	AC	0.00109963405620752
C4-Ctrl	AC	0.0014428472185112
C4-Ctrl	AC	0.0012284781874789
C4-Ctrl	AC	0.00109556716669476
C4-Ctrl	AC	0.0012775517995859
C4-Ctrl	AC	0.00117994567498436
C4-Ctrl	AC	0.001393479810746
C4-Ctrl	AC	0.00100536598955873
C4-Ctrl	AC	0.00110673441944044
C4-Ctrl	AC	0.00122916299386888
C4-Ctrl	AC	0.00120638619658799
C4-Ctrl	AC	0.00098443364301975
C4-Ctrl	AC	0.00113108669580589
C4-Ctrl	AC	0.0014133776191654
C4-Ctrl	AC	0.00117105607966457
C4-Ctrl	AC	0.00116183080074602
C4-Ctrl	AC	0.00108667465207888
C4-Ctrl	AC	0.00110292305417262
C4-Ctrl	AC	0.0010501995379122
C4-Ctrl	AC	0.00105206498336269
C4-Ctrl	AC	0.00100499987437502
C4-Ctrl	AC	0.00110935949086238
C4-Ctrl	AC	0.000886666312000142
C4-Ctrl	AC	0.00115234840658031
C4-Ctrl	AC	0.00100750879193993
C4-Ctrl	AC	0.00114740716782948
C4-Ctrl	AC	0.00126557962416805
C4-Ctrl	AC	0.00129112224345401
C4-Ctrl	AC	0.00115985253303509
C4-Ctrl	AC	0.0011797349221309
C4-Ctrl	AC	0.00119456673467196
C4-Ctrl	AC	0.00132241493311632
C4-Ctrl	AC	0.00125834167070642
C4-Ctrl	AC	0.00116734489041141
C4-Ctrl	AC	0.00102532710995486
C4-Ctrl	AC	0.00120100145044021
C4-Ctrl	AC	0.00120513387028742
C4-Ctrl	AC	0.00114480805836489
C4-Ctrl	AC	0.00121885937821701
C4-Ctrl	AC	0.000857400232257784
C4-Ctrl	AC	0.00119543174298218
C4-Ctrl	AC	0.00115495439716143
C4-Ctrl	AC	0.0010815015290194
C4-Ctrl	AC	0.00115667576764267
C4-Ctrl	AC	0.00107060965740491
C4-Ctrl	AC	0.00112087517934003
C4-Ctrl	AC	0.00123465988313306
C4-Ctrl	AC	0.00123133077172557
C4-Ctrl	AC	0.00124389338629912
C4-Ctrl	AC	0.001137102014295
C4-Ctrl	AC	0.00126663607159247
C4-Ctrl	AC	0.00107129210109722
C4-Ctrl	AC	0.00117413816333994
C4-Ctrl	AC	0.00123672453506887
C4-Ctrl	AC	0.00113516676418958
C4-Ctrl	AC	0.000866574593116148
C4-Ctrl	AC	0.0011783189316575
C4-Ctrl	AC	0.00118356584020121
C4-Ctrl	AC	0.00122231125477041
C4-Ctrl	AC	0.00117326689649179
C4-Ctrl	AC	0.00129543406428357
C4-Ctrl	AC	0.00123518559054379
C4-Ctrl	AC	0.00133957243783833
C4-Ctrl	AC	0.0010281241708676
C4-Ctrl	AC	0.00121449341744568
C4-Ctrl	AC	0.00138721908813465
C4-Ctrl	AC	0.00133166604413986
C4-Ctrl	AC	0.00118417981315009
C4-Ctrl	AC	0.00115839146948641
C4-Ctrl	AC	0.00105255646341028
C4-Ctrl	AC	0.000936733049815464
C4-Ctrl	AC	0.00118657551609293
C4-Ctrl	AC	0.00120804040003961
C4-Ctrl	AC	0.00133099190255188
C4-Ctrl	AC	0.00126103404791929
C4-Ctrl	AC	0.0012704617639873
C4-Ctrl	AC	0.00119752016631398
C4-Ctrl	AC	0.00112732882401804
C4-Ctrl	AC	0.00095687755744413
C4-Ctrl	AC	0.00112207015016346
C4-Ctrl	AC	0.00126973178875425
C4-Ctrl	AC	0.00113262355590497
C4-Ctrl	AC	0.00104257485504551
C4-Ctrl	AC	0.0011258979035781
C4-Ctrl	AC	0.00127960845849212
C4-Ctrl	AC	0.00115286015502935
C4-Ctrl	AC	0.00111561424151305
C4-Ctrl	AC	0.0012790095974537
C4-Ctrl	AC	0.00116123269316659
C4-Ctrl	AC	0.00126635711270578
C4-Ctrl	AC	0.00129259694477086
C4-Ctrl	AC	0.00107345499156571
C4-Ctrl	AC	0.00120922639741226
C4-Ctrl	AC	0.00105048946719377
C4-Ctrl	AC	0.00122642060386615
C4-Ctrl	AC	0.00134536003669164
C4-Ctrl	AC	0.00119711337567149
C4-Ctrl	AC	0.00122400581402762
C4-Ctrl	AC	0.00122539584776862
C4-Ctrl	AC	0.00103453983668064
C4-Ctrl	AC	0.00151036660716738
C4-Ctrl	AC	0.00111538121742203
C4-Ctrl	AC	0.00125233769703446
C4-Ctrl	AC	0.00110808335500503
C4-Ctrl	AC	0.00108199789449058
C4-Ctrl	AC	0.00121769583769423
C4-Ctrl	AC	0.00118088650837164
C4-Ctrl	AC	0.0010734505871667
C4-Ctrl	AC	0.001261461560901
C4-Ctrl	AC	0.00126641820747549
C4-Ctrl	AC	0.00109828758660455
C4-Ctrl	AC	0.000951796131409272
C4-Ctrl	AC	0.00108996474201008
C4-Ctrl	AC	0.00126768419451346
C4-Ctrl	AC	0.00120650485810733
C4-Ctrl	AC	0.00117338236539369
C4-Ctrl	AC	0.0011925816003632
C4-Ctrl	AC	0.00121987901473881
C4-Ctrl	AC	0.000861983224480324
C4-Ctrl	AC	0.00110366915893918
C4-Ctrl	AC	0.00118220508530064
C4-Ctrl	AC	0.001256153454422
C4-Ctrl	AC	0.00130298725849345
C4-Ctrl	AC	0.00103575903754083
C4-Ctrl	AC	0.00131799778121237
C4-Ctrl	AC	0.00131964969299059
C4-Ctrl	AC	0.00122379150588794
C4-Ctrl	AC	0.00126105778279691
C4-Ctrl	AC	0.00106494210587461
C4-Ctrl	AC	0.00121389622150716
C4-Ctrl	AC	0.00109646854376565
C4-Ctrl	AC	0.000995912877024161
C4-Ctrl	AC	0.00105170118260441
C4-Ctrl	AC	0.00123887147335423
C4-Ctrl	AC	0.00117770633733329
C4-Ctrl	AC	0.00116766261419054
C4-Ctrl	AC	0.00119057855503449
C4-Ctrl	AC	0.00120122193265563
C4-Ctrl	AC	0.000959140610013428
C4-Ctrl	AC	0.00121012219021407
C4-Ctrl	AC	0.00126140213708627
C4-Ctrl	AC	0.00126150437138689
C4-Ctrl	AC	0.00108506715828285
C4-Ctrl	AC	0.00132901652776945
C4-Ctrl	AC	0.00109999290327159
C4-Ctrl	AC	0.00155151957652642
C4-Ctrl	AC	0.00132570885850531
C4-Ctrl	AC	0.00141814012431356
C4-Ctrl	AC	0.00127853269964522
C4-Ctrl	AC	0.00120113754791302
C4-Ctrl	AC	0.00141430213029258
C4-Ctrl	AC	0.00139134467665729
C4-Ctrl	AC	0.00108872551770582
C4-Ctrl	AC	0.00122713864306785
C4-Ctrl	AC	0.00113188623826922
C4-Ctrl	AC	0.00105938590069334
C4-Ctrl	AC	0.00108987256874581
C4-Ctrl	AC	0.00125838448485953
C4-Ctrl	AC	0.00122067518596224
C4-Ctrl	AC	0.00125838060856111
C4-Ctrl	AC	0.00109561406559772
C4-Ctrl	AC	0.000956450158755047
C4-Ctrl	AC	0.00119930666497708
C4-Ctrl	AC	0.00160860989295084
C4-Ctrl	AC	0.000900429529221372
C4-Ctrl	AC	0.00123033658493717
C4-Ctrl	AC	0.000998089024672274
C4-Ctrl	AC	0.00111923891753608
C4-Ctrl	AC	0.00136685791427607
C4-Ctrl	AC	0.00122873261163978
C4-Ctrl	AC	0.00100927033492823
C4-Ctrl	AC	0.00126290531367411
C4-Ctrl	AC	0.00117573128458778
C4-Ctrl	AC	0.00131886726720749
C4-Ctrl	AC	0.00126455730563225
C4-Ctrl	AC	0.00113362618676491
C4-Ctrl	AC	0.0011762134254874
C4-Ctrl	AC	0.00138327892436231
C4-Ctrl	AC	0.00116197732698967
C4-Ctrl	AC	0.00125849484017116
C4-Ctrl	AC	0.00122602441150828
C4-Ctrl	AC	0.00121108383929725
C4-Ctrl	AC	0.00121123258853154
C4-Ctrl	AC	0.00110231769361221
C4-Ctrl	AC	0.00131386425393413
C4-Ctrl	AC	0.00136301681054066
C4-Ctrl	AC	0.00140663162875155
C4-Ctrl	AC	0.00125674020924187
C4-Ctrl	AC	0.000866273704826651
C4-Ctrl	AC	0.00103542844349919
C4-Ctrl	AC	0.00109723035441032
C4-Ctrl	AC	0.00136830766543422
C4-Ctrl	AC	0.00112189005477463
C4-Ctrl	AC	0.00124060166973506
C4-Ctrl	AC	0.0012363850456285
C4-Ctrl	AC	0.00093737878722579
C4-Ctrl	AC	0.00112597839870567
C4-Ctrl	AC	0.00115972166679997
C4-Ctrl	AC	0.00132858892303427
C4-Ctrl	AC	0.00106619998970566
C4-Ctrl	AC	0.00120079356792315
C4-Ctrl	AC	0.00110959371799249
C4-Ctrl	AC	0.00141979451701172
C4-Ctrl	AC	0.00118800716831444
C4-Ctrl	AC	0.00109659142831034
C4-Ctrl	AC	0.00133418603625458
C4-Ctrl	AC	0.00135041949201241
C4-Ctrl	AC	0.00112506157881423
C4-Ctrl	AC	0.00122326879663712
C4-Ctrl	AC	0.00106234919170874
C4-Ctrl	AC	0.00108282931902859
C4-Ctrl	AC	0.00116525864580299
C4-Ctrl	AC	0.00121451603246692
C4-Ctrl	AC	0.00124467369365329
C4-Ctrl	AC	0.00109788836799295
C4-Ctrl	AC	0.00114573287020587
C4-Ctrl	AC	0.00124952078038252
C4-Ctrl	AC	0.00108619446830781
C4-Ctrl	AC	0.00115036576770713
C4-Ctrl	AC	0.00100547856912665
C4-Ctrl	AC	0.0012005686128645
C4-Ctrl	AC	0.00127817600829087
C4-Ctrl	AC	0.000970580279718054
C4-Ctrl	AC	0.0013058342207028
C4-Ctrl	AC	0.0011033297329942
C4-Ctrl	AC	0.00132182567451987
C4-Ctrl	AC	0.00112260793135557
C4-Ctrl	AC	0.00120159772884825
C4-Ctrl	AC	0.00114781122168631
C4-Ctrl	AC	0.00116146083328889
C4-Ctrl	AC	0.00130568964152884
C4-Ctrl	AC	0.0011502267675052
C4-Ctrl	AC	0.00112955175807462
C4-Ctrl	AC	0.001240744446668
C4-Ctrl	AC	0.00108256252141144
C4-Ctrl	AC	0.00143400014340001
C4-Ctrl	AC	0.00113491275358207
C4-Ctrl	AC	0.000923187389944096
C4-Ctrl	AC	0.00124421548939143
C4-Ctrl	AC	0.00114050281918041
C4-Ctrl	AC	0.00108488043395217
C4-Ctrl	AC	0.00129863515991037
C4-Ctrl	AC	0.0010497284075323
C4-Ctrl	AC	0.00108681556863302
C4-Ctrl	AC	0.00130359419542453
C4-Ctrl	AC	0.000936345243867775
C4-Ctrl	AC	0.00130272192251103
C4-Ctrl	AC	0.00136674625953708
C4-Ctrl	AC	0.00110086816432471
C4-Ctrl	AC	0.00127473363774734
C4-Ctrl	AC	0.00102532277430757
C4-Ctrl	AC	0.000974896417255667
C4-Ctrl	AC	0.00122598724235832
C4-Ctrl	AC	0.00109441512575703
C4-Ctrl	AC	0.00119913662163242
C4-Ctrl	AC	0.00120045694812864
C4-Ctrl	AC	0.00121815841953769
C4-Ctrl	AC	0.00143618704510601
C4-Ctrl	AC	0.0012474889698126
C4-Ctrl	AC	0.0011607382679099
C4-Ctrl	AC	0.00106297218437217
C4-Ctrl	AC	0.00115772078388901
C4-Ctrl	AC	0.00119830005135572
C4-Ctrl	AC	0.001261023654496
C4-Ctrl	AC	0.000982132088150662
C4-Ctrl	AC	0.00116694493815192
C4-Ctrl	AC	0.00111987049418443
C4-Ctrl	AC	0.00127278512659666
C4-Ctrl	AC	0.00097244061905156
C4-Ctrl	AC	0.0012394527339467
C4-Ctrl	AC	0.00109047537911058
C4-Ctrl	AC	0.000924164175047567
C4-Ctrl	AC	0.00123800501014234
C4-Ctrl	AC	0.00123865305327978
C4-Ctrl	AC	0.0010082677959266
C4-Ctrl	AC	0.00123110594350592
C4-Ctrl	AC	0.00107614257791053
C4-Ctrl	AC	0.00137392436184829
C4-Ctrl	AC	0.00134878902203022
C4-Ctrl	AC	0.00116784623826877
C4-Ctrl	AC	0.00119457685304385
C4-Ctrl	AC	0.00112229325417844
C4-Ctrl	AC	0.00134621737694087
C4-Ctrl	AC	0.00111793096776274
C4-Ctrl	AC	0.00104952081089292
C4-Ctrl	AC	0.00118033799585227
C4-Ctrl	AC	0.00110188044597161
C4-Ctrl	AC	0.00145693154646055
C4-Ctrl	AC	0.00133715685010955
C4-Ctrl	AC	0.00115152096727761
C4-Ctrl	AC	0.00127877237851662
C4-Ctrl	AC	0.00109326044930338
C4-Ctrl	AC	0.00114721567654719
C4-Ctrl	AC	0.00113258090567078
C4-Ctrl	AC	0.00126944337318421
C4-Ctrl	AC	0.00114651507189605
C4-Ctrl	AC	0.00119444125416332
C4-Ctrl	AC	0.00126602870136576
C4-Ctrl	AC	0.00115394925238472
C4-Ctrl	AC	0.00114479600562743
C4-Ctrl	AC	0.000868863650468566
C4-Ctrl	AC	0.00118270555123061
C4-Ctrl	AC	0.00126642521234805
C4-Ctrl	AC	0.00107423001499596
C4-Ctrl	AC	0.00107325664593538
C4-Ctrl	AC	0.00121633362293658
C4-Ctrl	AC	0.00119948257614362
C4-Ctrl	AC	0.00109934039576254
C4-Ctrl	AC	0.00104520064425482
C4-Ctrl	AC	0.00125603754410405
C4-Ctrl	AC	0.00102212276313854
C4-Ctrl	AC	0.00105227520199109
C4-Ctrl	AC	0.00138831644938068
C4-Ctrl	AC	0.00124517735712719
C4-Ctrl	AC	0.0010063566069222
C4-Ctrl	AC	0.00121911497836304
C4-Ctrl	AC	0.00109619953583518
C4-Ctrl	AC	0.00113036925395629
C4-Ctrl	AC	0.00130835753262916
C4-Ctrl	AC	0.00134101451853474
C4-Ctrl	AC	0.00117114630126902
C4-Ctrl	AC	0.00105830604888051
C4-Ctrl	AC	0.00119389568160909
C4-Ctrl	AC	0.00120155171821896
C4-Ctrl	AC	0.00132654742190277
C4-Ctrl	AC	0.00120129138824236
C4-Ctrl	AC	0.00125878038167464
C4-Ctrl	AC	0.000991019238090972
C4-Ctrl	AC	0.000981846288829932
C4-Ctrl	AC	0.00121637456694518
C4-Ctrl	AC	0.00119751959308047
C4-Ctrl	AC	0.00131266214095972
C4-Ctrl	AC	0.00123722247819929
C4-Ctrl	AC	0.00120222997701932
C4-Ctrl	AC	0.00116226700178699
C4-Ctrl	AC	0.00134251622457949
C4-Ctrl	AC	0.00120083323122166
C4-Ctrl	AC	0.00103997459885051
C4-Ctrl	AC	0.00106399044467936
C4-Ctrl	AC	0.00119960717526696
C4-Ctrl	AC	0.00114740762940446
C4-Ctrl	AC	0.00117410643726433
C4-Ctrl	AC	0.00106035719483544
C4-Ctrl	AC	0.00126030053320407
C4-Ctrl	AC	0.00123513826948643
C4-Ctrl	AC	0.00118882239794828
C4-Ctrl	AC	0.00119204128485372
C4-Ctrl	AC	0.00112860112860113
C4-Ctrl	AC	0.00134960355395603
C4-Ctrl	AC	0.00118012422360248
C4-Ctrl	AC	0.00131263428835422
C4-Ctrl	AC	0.00118257670323895
C4-Ctrl	AC	0.0011262259901034
C4-Ctrl	AC	0.00109734513274336
C4-Ctrl	AC	0.00117271023917117
C4-Ctrl	AC	0.00110698533898157
C4-Ctrl	AC	0.00125726858400126
C4-Ctrl	AC	0.0012202562538133
C4-Ctrl	AC	0.00123177069284854
C4-Ctrl	AC	0.00109003063869903
C4-Ctrl	AC	0.00112559241706161
C4-Ctrl	AC	0.00103119769646299
C4-Ctrl	AC	0.00157954014779002
C4-Ctrl	AC	0.00122197193881307
C4-Ctrl	AC	0.0011817638180938
C4-Ctrl	AC	0.00103908685359813
C4-Ctrl	AC	0.0012945886195702
C4-Ctrl	AC	0.00104405757231756
C4-Ctrl	AC	0.00128705199427393
C4-Ctrl	AC	0.00114275471106231
C4-Ctrl	AC	0.00113695994402659
C4-Ctrl	AC	0.00139758695113753
C4-Ctrl	AC	0.0010467094073008
C4-Ctrl	AC	0.00122454375308745
C4-Ctrl	AC	0.00115894367731838
C4-Ctrl	AC	0.00146215643430975
C4-Ctrl	AC	0.00104009436953792
C4-Ctrl	AC	0.00137503727510686
C4-Ctrl	AC	0.00136300417246175
C4-Ctrl	AC	0.00112669303607815
C4-Ctrl	AC	0.00112805303116722
C4-Ctrl	AC	0.00124308855711086
C4-Ctrl	AC	0.00120770505720176
C4-Ctrl	AC	0.00123081972593747
C4-Ctrl	AC	0.00119376433687561
C4-Ctrl	AC	0.00118507106723056
C4-Ctrl	AC	0.00118237190970978
C4-Ctrl	AC	0.00122058588122299
C4-Ctrl	AC	0.00112302483069977
C4-Ctrl	AC	0.00114871070654663
C4-Ctrl	AC	0.00119331742243437
C4-Ctrl	AC	0.00106395105825132
C4-Ctrl	AC	0.00113063551137702
C4-Ctrl	AC	0.00105403981027283
C4-Ctrl	AC	0.00120868526698994
C4-Ctrl	AC	0.00113138686131387
C4-Ctrl	AC	0.000999105278854757
C4-Ctrl	AC	0.00127716186252772
C4-Ctrl	AC	0.00102423336132905
C4-Ctrl	AC	0.0010642016545617
C4-Ctrl	AC	0.00110413833543348
C4-Ctrl	AC	0.000961466236009915
C4-Ctrl	AC	0.00140894681225784
C4-Ctrl	AC	0.00103590695672061
C4-Ctrl	AC	0.00128991908689364
C4-Ctrl	AC	0.00116934197937706
C4-Ctrl	AC	0.00115809141758747
C4-Ctrl	AC	0.00105798500259856
C4-Ctrl	AC	0.00106942340254879
C4-Ctrl	AC	0.0013228527607362
C4-Ctrl	AC	0.0014755003575599
C4-Ctrl	AC	0.00137245682479572
C4-Ctrl	AC	0.00137546851896427
C4-Ctrl	AC	0.000915875169606513
C4-Ctrl	AC	0.00111949092623144
C4-Ctrl	AC	0.00131283982115654
C4-Ctrl	AC	0.00101933216168717
C4-Ctrl	AC	0.000877698236375106
C4-Ctrl	AC	0.000850147358875539
C4-Ctrl	AC	0.00107177306991533
C4-Ctrl	AC	0.00111459868041765
C4-Ctrl	AC	0.00119579456518088
C4-Ctrl	AC	0.00130962876732262
C4-Ctrl	AC	0.00125140783381304
C4-Ctrl	AC	0.00117811864416714
C4-Ctrl	AC	0.00108615084286773
C4-Ctrl	AC	0.00131417185976514
C4-Ctrl	AC	0.00131365331945322
C4-Ctrl	AC	0.00126672569854388
C4-Ctrl	AC	0.00122391604662999
C4-Ctrl	AC	0.0013652837307826
C4-Ctrl	AC	0.00135677431683547
C4-Ctrl	AC	0.00102098964763985
C4-Ctrl	AC	0.00135011011143942
C4-Ctrl	AC	0.00116306117701791
C4-Ctrl	AC	0.00140308679094007
C4-Ctrl	AC	0.00126439782034131
C4-Ctrl	AC	0.00107319997292829
C4-Ctrl	AC	0.00129746993362942
C4-Ctrl	AC	0.00109642252991667
C4-Ctrl	AC	0.00122930927334667
C4-Ctrl	AC	0.0012567962623972
C4-Ctrl	AC	0.00115588421660992
C4-Ctrl	AC	0.00119865655522721
C4-Ctrl	AC	0.00120620525592772
C4-Ctrl	AC	0.00110037497756746
C4-Ctrl	AC	0.00117785630153121
C4-Ctrl	AC	0.00124715241912367
C4-Ctrl	AC	0.00127490343082222
C4-Ctrl	AC	0.00108615539780441
C4-Ctrl	AC	0.00113954828835872
C4-Ctrl	AC	0.0011712158808933
C4-Ctrl	AC	0.00129560459250479
C4-Ctrl	AC	0.00123471307619944
C4-Ctrl	AC	0.0015363511659808
C4-Ctrl	AC	0.00133367351672311
C4-Ctrl	AC	0.00116333909762616
C4-Ctrl	AC	0.00127934574019716
C4-Ctrl	AC	0.00120247783311065
C4-Ctrl	AC	0.00114971572962729
C4-Ctrl	AC	0.00118711632354232
C4-Ctrl	AC	0.00124291632934902
C4-Ctrl	AC	0.00123648441307605
C4-Ctrl	AC	0.00119197676330356
C4-Ctrl	AC	0.000939394802015429
C4-Ctrl	AC	0.00105777706546999
C4-Ctrl	AC	0.00118421052631579
C4-Ctrl	AC	0.00126143732788487
C4-Ctrl	AC	0.00128050154684587
C4-Ctrl	AC	0.00102666953179094
C4-Ctrl	AC	0.00121805478948336
C4-Ctrl	AC	0.00134593237036729
C4-Ctrl	AC	0.00113806291105906
C4-Ctrl	AC	0.00112867524877884
C4-Ctrl	AC	0.00116405500479693
C4-Ctrl	AC	0.00121354942038904
C4-Ctrl	AC	0.00117542357228015
C4-Ctrl	AC	0.00134004942026231
C4-Ctrl	AC	0.00107947839603903
C4-Ctrl	AC	0.00134813816193954
C4-Ctrl	AC	0.00110116045370891
C4-Ctrl	AC	0.00103784295834001
C4-Ctrl	AC	0.00124500582889093
C4-Ctrl	AC	0.00095839323291039
C4-Ctrl	AC	0.00105589285466191
C4-Ctrl	AC	0.00132375449869693
C4-Ctrl	AC	0.00114723750423696
C4-Ctrl	AC	0.00132100396301189
C4-Ctrl	AC	0.00125398686039855
C4-Ctrl	AC	0.0011913025533272
C4-Ctrl	AC	0.00126852589641434
C4-Ctrl	AC	0.00133071285263891
C4-Ctrl	AC	0.00142225988016704
C4-Ctrl	AC	0.00119455812410132
C4-Ctrl	AC	0.00122488975992161
C4-Ctrl	AC	0.0012454882822429
C4-Ctrl	AC	0.00100468034012105
C4-Ctrl	AC	0.00112723474287776
C4-Ctrl	AC	0.00107059280523738
C4-Ctrl	AC	0.00109352662336034
C4-Ctrl	AC	0.00105544972455336
C4-Ctrl	AC	0.000860263315380012
C4-Ctrl	AC	0.00116136993261635
C4-Ctrl	AC	0.00107416243597427
C4-Ctrl	AC	0.00109048802149498
C4-Ctrl	AC	0.00140211485657533
C4-Ctrl	AC	0.00128933730566057
C4-Ctrl	AC	0.00146580672672032
C4-Ctrl	AC	0.00120865600347398
C4-Ctrl	AC	0.00137114574275968
C4-Ctrl	AC	0.00115603419427459
C4-Ctrl	AC	0.00142218116400058
C4-Ctrl	AC	0.00133654103180968
C4-Ctrl	AC	0.00160957041870582
C4-Ctrl	AC	0.00118318843561912
C4-Ctrl	AC	0.00108192082558881
C4-Ctrl	AC	0.00130178064996048
C4-Ctrl	AC	0.00132251893495745
C4-Ctrl	AC	0.00110680686220255
C4-Ctrl	AC	0.0013164320445039
C4-Ctrl	AC	0.00143388210302708
C4-Ctrl	AC	0.00124170179774192
C4-Ctrl	AC	0.00130467471584627
C4-Ctrl	AC	0.00135922874278348
C4-Ctrl	AC	0.00121789590572053
C4-Ctrl	AC	0.00119911955057656
C4-Ctrl	AC	0.00132493282683221
C4-Ctrl	AC	0.00122067799102875
C4-Ctrl	AC	0.00115450435493346
C4-Ctrl	AC	0.00140571846270629
C4-Ctrl	AC	0.00106756138477963
C4-Ctrl	AC	0.000894553029838858
C4-Ctrl	AC	0.00130467329697359
C4-Ctrl	AC	0.00118151129576733
C4-Ctrl	AC	0.00133770875572184
C4-Ctrl	AC	0.00104353497472689
C4-Ctrl	AC	0.00118705200200886
C4-Ctrl	AC	0.00137427528451793
C4-Ctrl	AC	0.00133784655061251
C4-Ctrl	AC	0.00121089723714312
C4-Ctrl	AC	0.00113702402910782
C4-Ctrl	AC	0.00120943358193913
C4-Ctrl	AC	0.001171875
C4-Ctrl	AC	0.00112750467109078
C4-Ctrl	AC	0.00122454040983352
C4-Ctrl	AC	0.00113805839841904
C4-Ctrl	AC	0.00121933320537861
C4-Ctrl	AC	0.00108157141860303
C4-Ctrl	AC	0.00120681513241236
C4-Ctrl	AC	0.00124482218358981
C4-Ctrl	AC	0.00109112765268852
C4-Ctrl	AC	0.00110244977999785
C4-Ctrl	AC	0.00106540036223612
C4-Ctrl	AC	0.0010906468239309
C4-Ctrl	AC	0.00109433896715246
C4-Ctrl	AC	0.001121964902011
C4-Ctrl	AC	0.000926683019896429
C4-Ctrl	AC	0.00112353497964555
C4-Ctrl	AC	0.00126988180876573
C4-Ctrl	AC	0.00117486724000188
C4-Ctrl	AC	0.00111032498954229
C4-Ctrl	AC	0.00117066644368258
C4-Ctrl	AC	0.00130536887600869
C4-Ctrl	AC	0.00124392579400947
C4-Ctrl	AC	0.00116625449640288
C4-Ctrl	AC	0.00116694331271063
C4-Ctrl	AC	0.000958259350074688
C4-Ctrl	AC	0.00127889681248871
C4-Ctrl	AC	0.00129034880058523
C4-Ctrl	AC	0.00129789412108804
C4-Ctrl	AC	0.00127868979502215
C4-Ctrl	AC	0.00114499843863849
C4-Ctrl	AC	0.00116965099678346
C4-Ctrl	AC	0.00125506508408936
C4-Ctrl	AC	0.000865855718871431
C4-Ctrl	AC	0.000882559422324742
C4-Ctrl	AC	0.00154673344626943
C4-Ctrl	AC	0.00120690128096113
C4-Ctrl	AC	0.00132051396183863
C4-Ctrl	AC	0.000967866821525358
C4-Ctrl	AC	0.0012020990498794
C4-Ctrl	AC	0.00119952245426821
C4-Ctrl	AC	0.00125067568283713
C4-Ctrl	AC	0.00100775975007558
C4-Ctrl	AC	0.0011694025814562
C4-Ctrl	AC	0.00123093756411133
C4-Ctrl	AC	0.00144350135689128
C4-Ctrl	AC	0.00139354081607706
C4-Ctrl	AC	0.00118579361406756
C4-Ctrl	AC	0.00106056173200702
C4-Ctrl	AC	0.00121374566970946
C4-Ctrl	AC	0.00105269914628667
C4-Ctrl	AC	0.00126199675931696
C4-Ctrl	AC	0.00135996227201439
C4-Ctrl	AC	0.00123833897465533
C4-Ctrl	AC	0.00125530449465662
C4-Ctrl	AC	0.00077137601613956
C4-Ctrl	AC	0.00117588264691184
C4-Ctrl	AC	0.00139062929796143
C4-Ctrl	AC	0.00116108791568132
C4-Ctrl	AC	0.00124584882378381
C4-Ctrl	AC	0.00131001506517325
C4-Ctrl	AC	0.00120898532930756
C4-Ctrl	AC	0.00127040589468335
C4-Ctrl	AC	0.00116928183464092
C4-Ctrl	AC	0.00119116263542836
C4-Ctrl	AC	0.00124288840262582
C4-Ctrl	AC	0.00113623663524941
C4-Ctrl	AC	0.0012756070522847
C4-Ctrl	AC	0.00125870605018041
C4-Ctrl	AC	0.00142809244104462
C4-Ctrl	AC	0.000995520159283226
C4-Ctrl	AC	0.00160969433894013
C4-Ctrl	AC	0.00110497237569061
C4-Ctrl	AC	0.00114320137457986
C4-Ctrl	AC	0.00132458305737853
C4-Ctrl	AC	0.00122542099140511
C4-Ctrl	AC	0.00108862836949037
C4-Ctrl	AC	0.0012359148326827
C4-Ctrl	AC	0.00116329140771114
C4-Ctrl	AC	0.00118752474009875
C4-Ctrl	AC	0.0012462528209101
C4-Ctrl	AC	0.00116855433135578
C4-Ctrl	AC	0.00138391312596958
C4-Ctrl	AC	0.00107493991697619
C4-Ctrl	AC	0.00125368731563422
C4-Ctrl	AC	0.00121235951374554
C4-Ctrl	AC	0.00112420278888769
C4-Ctrl	AC	0.00136112363678875
C4-Ctrl	AC	0.000788886983364775
C4-Ctrl	AC	0.00130966896987761
C4-Ctrl	AC	0.00115385697802043
C4-Ctrl	AC	0.000945961925032517
C4-Ctrl	AC	0.00110277445685781
C4-Ctrl	AC	0.00125787761740191
C4-Ctrl	AC	0.0013110971260751
C4-Ctrl	AC	0.00113264668833162
C4-Ctrl	AC	0.00120172664083756
C4-Ctrl	AC	0.00141418322295806
C4-Ctrl	AC	0.00106118775244879
C4-Ctrl	AC	0.00122741082251741
C4-Ctrl	AC	0.00121682761977456
C4-Ctrl	AC	0.00112756022498143
C4-Ctrl	AC	0.0012876471089482
C4-Ctrl	AC	0.00130609349049454
C4-Ctrl	AC	0.00123684394763249
C4-Ctrl	AC	0.001274384864229
C4-Ctrl	AC	0.00115689459951755
C4-Ctrl	AC	0.0013756463165884
C4-Ctrl	AC	0.00137104519577412
C4-Ctrl	AC	0.00123476848090983
C4-Ctrl	AC	0.00119571962645113
C4-Ctrl	AC	0.00125441264625563
C4-Ctrl	AC	0.00124194675153303
C4-Ctrl	AC	0.00134964861687377
C4-Ctrl	AC	0.00119985932683754
C4-Ctrl	AC	0.00112403268341187
C4-Ctrl	AC	0.00117384669562155
C4-Ctrl	AC	0.00109909695817491
C4-Ctrl	AC	0.000977653631284916
C4-Ctrl	AC	0.00118355928556058
C4-Ctrl	AC	0.0010640400079043
C4-Ctrl	AC	0.00118025047537866
C4-Ctrl	AC	0.00122559377905503
C4-Ctrl	AC	0.00113682394909119
C4-Ctrl	AC	0.00111986906146358
C4-Ctrl	AC	0.00132391879964696
C4-Ctrl	AC	0.00117696789861499
C4-Ctrl	AC	0.00121709220796402
C4-Ctrl	AC	0.00119356784974161
C4-Ctrl	AC	0.00154722322810021
C4-Ctrl	AC	0.00122586576769844
C4-Ctrl	AC	0.00141230470474005
C4-Ctrl	AC	0.00146227334763112
C4-Ctrl	AC	0.00101992909064417
C4-Ctrl	AC	0.00110138326270791
C4-Ctrl	AC	0.00120568009288202
C4-Ctrl	AC	0.00117976800169123
C4-Ctrl	AC	0.00104043186450507
C4-Ctrl	AC	0.00121847667569101
C4-Ctrl	AC	0.00161243424704607
C4-Ctrl	AC	0.00120848803835359
C4-Ctrl	AC	0.0012750773786877
C4-Ctrl	AC	0.00134356615027584
C4-Ctrl	AC	0.00105710874539847
C4-Ctrl	AC	0.0012786906208043
C4-Ctrl	AC	0.001102714209686
C4-Ctrl	AC	0.00106560009342247
C4-Ctrl	AC	0.00121425856316256
C4-Ctrl	AC	0.00109834403514701
C4-Ctrl	AC	0.00121520235760998
C4-Ctrl	AC	0.00140373609761365
C4-Ctrl	AC	0.00137475278568328
C4-Ctrl	AC	0.0010202594373998
C4-Ctrl	AC	0.00111744583808438
C4-Ctrl	AC	0.00126135216952573
C4-Ctrl	AC	0.00115861429730043
C4-Ctrl	AC	0.00124084621643613
C4-Ctrl	AC	0.00116413052516541
C4-Ctrl	AC	0.00113930876137134
C4-Ctrl	AC	0.00137935564386351
C4-Ctrl	AC	0.00110114175420674
C4-Ctrl	AC	0.00111440950706593
C4-Ctrl	AC	0.00130142952297997
C4-Ctrl	AC	0.00127038827154184
C4-Ctrl	AC	0.00118429568833744
C4-Ctrl	AC	0.00107248927510725
C4-Ctrl	AC	0.00108355405730797
C4-Ctrl	AC	0.00119655625273603
C4-Ctrl	AC	0.00124644189459168
C4-Ctrl	AC	0.00145049844401076
C4-Ctrl	AC	0.000849569551427277
C4-Ctrl	AC	0.00116611085681902
C4-Ctrl	AC	0.00121114970166533
C4-Ctrl	AC	0.00139152180050821
C4-Ctrl	AC	0.00105912811527498
C4-Ctrl	AC	0.00112767756932291
C4-Ctrl	AC	0.00111816009698568
C4-Ctrl	AC	0.00146209518239637
C4-Ctrl	AC	0.00115051434759069
C4-Ctrl	AC	0.000827111369428175
C4-Ctrl	AC	0.00149038461538462
C4-Ctrl	AC	0.00127196304369193
C4-Ctrl	AC	0.00111595502805532
C4-Ctrl	AC	0.00115487048952367
C4-Ctrl	AC	0.00106207391460352
C4-Ctrl	AC	0.00135423760292206
C4-Ctrl	AC	0.00124413658602196
C4-Ctrl	AC	0.00137493043506727
C4-Ctrl	AC	0.00112378069794273
C4-Ctrl	AC	0.000963166643364248
C4-Ctrl	AC	0.00113908976372517
C4-Ctrl	AC	0.0013504925325707
C4-Ctrl	AC	0.00129201222173723
C4-Ctrl	AC	0.00141707392402304
C4-Ctrl	AC	0.00136660849820238
C4-Ctrl	AC	0.00114833926884221
C4-Ctrl	AC	0.000726631027144859
C4-Ctrl	AC	0.00104837501872098
C4-Ctrl	AC	0.00112831159452995
C4-Ctrl	AC	0.00113382913493313
C4-Ctrl	AC	0.00113524866000114
C4-Ctrl	AC	0.0011289800118138
C4-Ctrl	AC	0.00129765027627393
C4-Ctrl	AC	0.000996502839092994
C4-Ctrl	AC	0.00124589421225507
C4-Ctrl	AC	0.00124483525797224
C4-Ctrl	AC	0.00107062344966939
C4-Ctrl	AC	0.00131829281081
C4-Ctrl	AC	0.00127616360057877
C4-Ctrl	AC	0.00126385378183939
C4-Ctrl	AC	0.00110377209734219
C4-Ctrl	AC	0.00140502834851315
C4-Ctrl	AC	0.00107889413351315
C4-Ctrl	AC	0.00118039999463455
C4-Ctrl	AC	0.00108261722714663
C4-Ctrl	AC	0.00139441049071382
C4-Ctrl	AC	0.00125593626123474
C4-Ctrl	AC	0.00109627005077923
C4-Ctrl	AC	0.00100519732708893
C4-Ctrl	AC	0.0011735508570769
C4-Ctrl	AC	0.00123722026700551
C4-Ctrl	AC	0.00138568129330254
C4-Ctrl	AC	0.00115326478436934
C4-Ctrl	AC	0.00115310566360201
C4-Ctrl	AC	0.00110819612809843
C4-Ctrl	AC	0.00131758432539683
C4-Ctrl	AC	0.00108739070613821
C4-Ctrl	AC	0.00118517217918048
C4-Ctrl	AC	0.00119631848268394
C4-Ctrl	AC	0.00128681123955784
C4-Ctrl	AC	0.00139855948373176
C4-Ctrl	AC	0.0012809693170173
C4-Ctrl	AC	0.00117271124543508
C4-Ctrl	AC	0.00130693539850729
C4-Ctrl	AC	0.00134901006467313
C4-Ctrl	AC	0.000973953000524436
C4-Ctrl	AC	0.00131016626633809
C4-Ctrl	AC	0.0012248743718593
C4-Ctrl	AC	0.00128946689754264
C4-Ctrl	AC	0.00114067219330377
C4-Ctrl	AC	0.00121848808680904
C4-Ctrl	AC	0.00166053848890998
C4-Ctrl	AC	0.00107519396034932
C4-Ctrl	AC	0.00148082069580732
C4-Ctrl	AC	0.00133853876185165
C4-Ctrl	AC	0.0014443631321496
C4-Ctrl	AC	0.00124726135869431
C4-Ctrl	AC	0.00127084180561204
C4-Ctrl	AC	0.00117872259591733
C4-Ctrl	AC	0.00126211511442383
C4-Ctrl	AC	0.00114852563339062
C4-Ctrl	AC	0.00115245729505468
C4-Ctrl	AC	0.00107906095378461
C4-Ctrl	AC	0.00117827414511776
C4-Ctrl	AC	0.0013440594548653
C4-Ctrl	AC	0.00151285930408472
C4-Ctrl	AC	0.00114713216957606
C4-Ctrl	AC	0.00107003694655872
C4-Ctrl	AC	0.00139199789319238
C4-Ctrl	AC	0.00119117681678006
C4-Ctrl	AC	0.00126053136245125
C4-Ctrl	AC	0.00123776560386916
C4-Ctrl	AC	0.00111567765497907
C4-Ctrl	AC	0.00125740305348055
C4-Ctrl	AC	0.00124646037214832
C4-Ctrl	AC	0.00104562331953395
C4-Ctrl	AC	0.00116108839416427
C4-Ctrl	AC	0.00130163905422654
C4-Ctrl	AC	0.00106183809763322
C4-Ctrl	AC	0.0011942457078371
C4-Ctrl	AC	0.00122864328871672
C4-Ctrl	AC	0.00132933006348697
C4-Ctrl	AC	0.00122909751362185
C4-Ctrl	AC	0.0012521343198634
C4-Ctrl	AC	0.00109514745378217
C4-Ctrl	AC	0.00111023184948091
C4-Ctrl	AC	0.00116692263679345
C4-Ctrl	AC	0.00107127103157099
C4-Ctrl	AC	0.00136830453231659
C4-Ctrl	AC	0.000757958564931784
C4-Ctrl	AC	0.0011542854365629
C4-Ctrl	AC	0.00123348669684597
C4-Ctrl	AC	0.00120048019207683
C4-Ctrl	AC	0.00104845353104171
C4-Ctrl	AC	0.0011230078149037
C4-Ctrl	AC	0.00120698339685044
C4-Ctrl	AC	0.00104811535146148
C4-Ctrl	AC	0.000927534995788778
C4-Ctrl	AC	0.00133342005984129
C4-Ctrl	AC	0.00149125202159165
C4-Ctrl	AC	0.00120110371692907
C4-Ctrl	AC	0.00127900303353284
C4-Ctrl	AC	0.00136395473144837
C4-Ctrl	AC	0.00106656773864453
C4-Ctrl	AC	0.00124302117349626
C4-Ctrl	AC	0.00122348041129767
C4-Ctrl	AC	0.00115195613817641
C4-Ctrl	AC	0.00120190684546719
C4-Ctrl	AC	0.00114755352517514
C4-Ctrl	AC	0.00110434446970022
C4-Ctrl	AC	0.00123599320882852
C4-Ctrl	AC	0.00146717470328034
C4-Ctrl	AC	0.00137747823092439
C4-Ctrl	AC	0.00101077589899094
C4-Ctrl	AC	0.00123942065937179
C4-Ctrl	AC	0.00124256531751686
C4-Ctrl	AC	0.00105329681904361
C4-Ctrl	AC	0.00118706555112942
C4-Ctrl	AC	0.00112456562986335
C4-Ctrl	AC	0.00122998708513561
C4-Ctrl	AC	0.00126255380200861
C4-Ctrl	AC	0.00113780630943541
C4-Ctrl	AC	0.00144289987682562
C4-Ctrl	AC	0.00133201907451315
C4-Ctrl	AC	0.00113408821079865
C4-Ctrl	AC	0.0012241054613936
C4-Ctrl	AC	0.00107050313647414
C4-Ctrl	AC	0.000930895987387861
C4-Ctrl	AC	0.00112059830204996
C4-Ctrl	AC	0.00127463853247641
C4-Ctrl	AC	0.00118738078092275
C4-Ctrl	AC	0.00111417914062878
C4-Ctrl	AC	0.00119979695743797
C4-Ctrl	AC	0.00127839093194699
C4-Ctrl	AC	0.00130238009963208
C4-Ctrl	AC	0.00122210482094891
C4-Ctrl	AC	0.0011709333027207
C4-Ctrl	AC	0.00101505302032266
C4-Ctrl	AC	0.00144665732210987
C4-Ctrl	AC	0.00112415806229158
C4-Ctrl	AC	0.00112597149369731
C4-Ctrl	AC	0.00119388523129364
C4-Ctrl	AC	0.00140520230330986
C4-Ctrl	AC	0.00142931525589848
C4-Ctrl	AC	0.00113414874326811
C4-Ctrl	AC	0.000928402484581887
C4-Ctrl	AC	0.00101855334085496
C4-Ctrl	AC	0.00128008192524322
C4-Ctrl	AC	0.00138331303471815
C4-Ctrl	AC	0.00123701849774172
C4-Ctrl	AC	0.00110051357300073
C4-Ctrl	AC	0.00106865888212398
C4-Ctrl	AC	0.00108928224080918
C4-Ctrl	AC	0.00129213610500306
C4-Ctrl	AC	0.00101110305620207
C4-Ctrl	AC	0.00116959064327485
C4-Ctrl	AC	0.00124435307165851
C4-Ctrl	AC	0.00129785035659384
C4-Ctrl	AC	0.00120888679217467
C4-Ctrl	AC	0.00120672386537789
C4-Ctrl	AC	0.00111332069010527
C4-Ctrl	AC	0.00114052464133501
C4-Ctrl	AC	0.0011340336086324
C4-Ctrl	AC	0.00127855246925119
C4-Ctrl	AC	0.00133522189042159
C4-Ctrl	AC	0.00114811935657478
C4-Ctrl	AC	0.000985896207038203
C4-Ctrl	AC	0.00102606698751619
C4-Ctrl	AC	0.00109559024924678
C4-Ctrl	AC	0.00126452152870646
C4-Ctrl	AC	0.000980787463356691
C4-Ctrl	AC	0.00110396284594008
C4-Ctrl	AC	0.00128860830303272
C4-Ctrl	AC	0.00130025348375997
C4-Ctrl	AC	0.00114810562571757
C4-Ctrl	AC	0.00101273549568547
C4-Ctrl	AC	0.00114345609605031
C4-Ctrl	AC	0.0013481314271382
C4-Ctrl	AC	0.00117217127490864
C4-Ctrl	AC	0.00108917631041525
C4-Ctrl	AC	0.00113675480519065
C4-Ctrl	AC	0.00122396849611523
C4-Ctrl	AC	0.00110204180492649
C4-Ctrl	AC	0.00123553591370257
C4-Ctrl	AC	0.00138079827400216
C4-Ctrl	AC	0.00132546254543467
C4-Ctrl	AC	0.00113732728088991
C4-Ctrl	AC	0.00123956524175024
C4-Ctrl	AC	0.0012080322749755
C4-Ctrl	AC	0.00127284298572598
C4-Ctrl	AC	0.00142743567505059
C4-Ctrl	AC	0.0013767886967905
C4-Ctrl	AC	0.00101122209890245
C4-Ctrl	AC	0.00123238661728737
C4-Ctrl	AC	0.00100077646449832
C4-Ctrl	AC	0.00118477682673243
C4-Ctrl	AC	0.00120497482463313
C4-Ctrl	AC	0.00103843769373838
C4-Ctrl	AC	0.0012279918346517
C4-Ctrl	AC	0.00108196431725844
C4-Ctrl	AC	0.00134562336002153
C4-Ctrl	AC	0.0010456017269293
C4-Ctrl	AC	0.00118256522586324
C4-Ctrl	AC	0.00119995165662391
C4-Ctrl	AC	0.00117311307163536
C4-Ctrl	AC	0.00104155817102385
C4-Ctrl	AC	0.00132018647633978
C4-Ctrl	AC	0.00116375727348296
C4-Ctrl	AC	0.00108068443347453
C4-Ctrl	AC	0.00129621881486222
C4-Ctrl	AC	0.00135495526496903
C4-Ctrl	AC	0.00115781451518349
C4-Ctrl	AC	0.00126698631157926
C4-Ctrl	AC	0.00106914674361088
C4-Ctrl	AC	0.00145140911986133
C4-Ctrl	AC	0.00107049526148421
C4-Ctrl	AC	0.00109226995183269
C4-Ctrl	AC	0.00100311838977692
C4-Ctrl	AC	0.00152576610650277
C4-Ctrl	AC	0.00123499296428251
C4-Ctrl	AC	0.0013144742787507
C4-Ctrl	AC	0.00117108047582849
C4-Ctrl	AC	0.000952965145573641
C4-Ctrl	AC	0.00121800701572041
C4-Ctrl	AC	0.00132376915552657
C4-Ctrl	AC	0.00104943494487187
C4-Ctrl	AC	0.00117784402426567
C4-Ctrl	AC	0.00114580349470066
C4-Ctrl	AC	0.00125443435801287
C4-Ctrl	AC	0.00102350532928637
C4-Ctrl	AC	0.00110312183479246
C4-Ctrl	AC	0.00120332766380876
C4-Ctrl	AC	0.00128223609836041
C4-Ctrl	AC	0.00138365214984953
C4-Ctrl	AC	0.00147479095367463
C4-Ctrl	AC	0.00122227654562425
C4-Ctrl	AC	0.00123342090087781
C4-Ctrl	AC	0.00107554187891191
C4-Ctrl	AC	0.00107847259034493
C4-Ctrl	AC	0.00147660381123416
C4-Ctrl	AC	0.00124966225344501
C4-Ctrl	AC	0.00113361920252353
C4-Ctrl	AC	0.00134358167403014
C4-Ctrl	AC	0.00117935998443731
C4-Ctrl	AC	0.00100367437111725
C4-Ctrl	AC	0.00138238524290093
C4-Ctrl	AC	0.00121547224671703
C4-Ctrl	AC	0.00117451587028761
C4-Ctrl	AC	0.00117161924671774
C4-Ctrl	AC	0.00107337673763857
C4-Ctrl	AC	0.00116956243895969
C4-Ctrl	AC	0.00108980453080437
C4-Ctrl	AC	0.00115278473200666
C4-Ctrl	AC	0.0012247580356076
C4-Ctrl	AC	0.00126397741900464
C4-Ctrl	AC	0.00117020654145457
C4-Ctrl	AC	0.00147575544624034
C4-Ctrl	AC	0.00160315133748626
C4-Ctrl	AC	0.00132573385110025
C4-Ctrl	AC	0.00119749723078765
C4-Ctrl	AC	0.00139215331766408
C4-Ctrl	AC	0.000850099178237461
C4-Ctrl	AC	0.00122779992750997
C4-Ctrl	AC	0.00119828233103237
C4-Ctrl	AC	0.00118081401431924
C4-Ctrl	AC	0.00120305044655601
C4-Ctrl	AC	0.00122703948836172
C4-Ctrl	AC	0.00130615102876225
C4-Ctrl	AC	0.00108521207489492
C4-Ctrl	AC	0.00115177084767831
C4-Ctrl	AC	0.00127858658065266
C4-Ctrl	AC	0.00118923085393382
C4-Ctrl	AC	0.00122558845426952
C4-Ctrl	AC	0.00115639302755867
C4-Ctrl	AC	0.00129884856044285
C4-Ctrl	AC	0.00101350790037716
C4-Ctrl	AC	0.00131025957972806
C4-Ctrl	AC	0.0010782048589232
C4-Ctrl	AC	0.00130586469682499
C4-Ctrl	AC	0.00133757558489252
C4-Ctrl	AC	0.00120548112430189
C4-Ctrl	AC	0.00141655002613872
C4-Ctrl	AC	0.00111782831496801
C4-Ctrl	AC	0.00147552413535907
C4-Ctrl	AC	0.000987731337076315
C4-Ctrl	AC	0.00107018911770551
C4-Ctrl	AC	0.00149443872801215
C4-Ctrl	AC	0.00136163222961874
C4-Ctrl	AC	0.00127542081879213
C4-Ctrl	AC	0.00131534862943155
C4-Ctrl	AC	0.00126233265787463
C4-Ctrl	AC	0.0012771069102864
C4-Ctrl	AC	0.00116529221943349
C4-Ctrl	AC	0.000937052144195789
C4-Ctrl	AC	0.00124435471941106
C4-Ctrl	AC	0.00115378536431168
C4-Ctrl	AC	0.00122270742358079
C4-Ctrl	AC	0.00100163122799989
C4-Ctrl	AC	0.0010089544709295
C4-Ctrl	AC	0.00111122135132454
C4-Ctrl	AC	0.00129594297850895
C4-Ctrl	AC	0.00102027236836268
C4-Ctrl	AC	0.00111488686128132
C4-Ctrl	AC	0.00118567898777839
C4-Ctrl	AC	0.00106247058032412
C4-Ctrl	AC	0.00122576292261444
C4-Ctrl	AC	0.00135555378358983
C4-Ctrl	AC	0.00119591873807866
C4-Ctrl	AC	0.00127740634221044
C4-Ctrl	AC	0.0014364086322967
C4-Ctrl	AC	0.000983314384045724
C4-Ctrl	AC	0.00111883737157431
C4-Ctrl	AC	0.00112384157868044
C4-Ctrl	AC	0.0011113108565265
C4-Ctrl	AC	0.00142301754124891
C4-Ctrl	AC	0.00130370128944206
C4-Ctrl	AC	0.00130400272139698
C4-Ctrl	AC	0.00102614846169351
C4-Ctrl	AC	0.00110067508071617
C4-Ctrl	AC	0.00153432524879999
C4-Ctrl	AC	0.00112594206846454
C4-Ctrl	AC	0.00111516245035021
C4-Ctrl	AC	0.00129410051925783
C4-Ctrl	AC	0.00117445723297876
C4-Ctrl	AC	0.00130300723749565
C4-Ctrl	AC	0.00115630329835516
C4-Ctrl	AC	0.00109831507040644
C4-Ctrl	AC	0.00132307761307829
C4-Ctrl	AC	0.00137413178149052
C4-Ctrl	AC	0.00121716124471136
C4-Ctrl	AC	0.00132884565021291
C4-Ctrl	AC	0.00105768545147719
C4-Ctrl	AC	0.00117650725382949
C4-Ctrl	AC	0.00119458276847912
C4-Ctrl	AC	0.00114017285020409
C4-Ctrl	AC	0.00145163348647269
C4-Ctrl	AC	0.00114481293520595
C4-Ctrl	AC	0.00128807658833769
C4-Ctrl	AC	0.00129476026704431
C4-Ctrl	AC	0.00116651165723474
C4-Ctrl	AC	0.001248234405282
C4-Ctrl	AC	0.00130959193555487
C4-Ctrl	AC	0.000988062822412941
C4-Ctrl	AC	0.0012725151868628
C4-Ctrl	AC	0.00124883066132726
C4-Ctrl	AC	0.00117511994887957
C4-Ctrl	AC	0.00101970210131469
C4-Ctrl	AC	0.00140596390269422
C4-Ctrl	AC	0.00123255711581635
C4-Ctrl	AC	0.00120972500885165
C4-Ctrl	AC	0.00118138142868394
C4-Ctrl	AC	0.00109074350584024
C4-Ctrl	AC	0.00116892458937777
C4-Ctrl	AC	0.00140118968935889
C4-Ctrl	AC	0.000890551251224508
C4-Ctrl	AC	0.00127577136917043
C4-Ctrl	AC	0.00170498138728652
C4-Ctrl	AC	0.000945199005486264
C4-Ctrl	AC	0.00104624398409709
C4-Ctrl	AC	0.00120363661859911
C4-Ctrl	AC	0.00146711515064768
C4-Ctrl	AC	0.00116544079560758
C4-Ctrl	AC	0.00120151354841024
C4-Ctrl	AC	0.00116605795359398
C4-Ctrl	AC	0.0012039944285748
C4-Ctrl	AC	0.0012211448006368
C4-Ctrl	AC	0.00143820352715855
C4-Ctrl	AC	0.00127692118596616
C4-Ctrl	AC	0.00140692205651807
C4-Ctrl	AC	0.00126853317978984
C4-Ctrl	AC	0.00116593028964163
C4-Ctrl	AC	0.001232741617357
C4-Ctrl	AC	0.00135141182261601
C4-Ctrl	AC	0.000973517398878625
C4-Ctrl	AC	0.00113971954083785
C4-Ctrl	AC	0.00108023871504719
C4-Ctrl	AC	0.00108060230292294
C4-Ctrl	AC	0.0010587895575543
C4-Ctrl	AC	0.00143462806732046
C4-Ctrl	AC	0.00136253952404726
C4-Ctrl	AC	0.00131391103306255
C4-Ctrl	AC	0.0011522622036659
C4-Ctrl	AC	0.00156752304790244
C4-Ctrl	AC	0.00116543073456668
C4-Ctrl	AC	0.00122219506233195
C4-Ctrl	AC	0.00114627512687182
C4-Ctrl	AC	0.00110354129466852
C4-Ctrl	AC	0.00135513596530852
C4-Ctrl	AC	0.00118317736904378
C4-Ctrl	AC	0.00111467657490289
C4-Ctrl	AC	0.00135431074227755
C4-Ctrl	AC	0.00116973854762733
C4-Ctrl	AC	0.00118196886123414
C4-Ctrl	AC	0.00121970074384567
C4-Ctrl	AC	0.0011465462499118
C4-Ctrl	AC	0.00124681890382415
C4-Ctrl	AC	0.00108336664072196
C4-Ctrl	AC	0.00134278100274754
C4-Ctrl	AC	0.00127189861151068
C4-Ctrl	AC	0.00123628364609889
C4-Ctrl	AC	0.00135872591602628
C4-Ctrl	AC	0.0012450036039578
C4-Ctrl	AC	0.00126926563916591
C4-Ctrl	AC	0.00104229790328445
C4-Ctrl	AC	0.00116910395117505
C4-Ctrl	AC	0.0011293880045707
C4-Ctrl	AC	0.00121456924673439
C4-Ctrl	AC	0.00106920356962452
C4-Ctrl	AC	0.00116588496008402
C4-Ctrl	AC	0.00114495216170622
C4-Ctrl	AC	0.00113756655554327
C4-Ctrl	AC	0.00119824431159562
C4-Ctrl	AC	0.00123594489494468
C4-Ctrl	AC	0.000968165507893574
C4-Ctrl	AC	0.00112585006219414
C4-Ctrl	AC	0.00135434248693666
C4-Ctrl	AC	0.00125083968404716
C4-Ctrl	AC	0.00111512911602122
C4-Ctrl	AC	0.00129156692899826
C4-Ctrl	AC	0.00119109596604982
C4-Ctrl	AC	0.00134816952757102
C4-Ctrl	AC	0.00103068823701788
C4-Ctrl	AC	0.00110181832240106
C4-Ctrl	AC	0.0012183353437877
C4-Ctrl	AC	0.00116206848189778
C4-Ctrl	AC	0.00109025713916527
C4-Ctrl	AC	0.00119211459807323
C4-Ctrl	AC	0.00114185510674306
C4-Ctrl	AC	0.00125465577841118
C4-Ctrl	AC	0.00120180751850784
C4-Ctrl	AC	0.00148739098100196
C4-Ctrl	AC	0.000975157853677564
C4-Ctrl	AC	0.000970496894409938
C4-Ctrl	AC	0.000986563938739077
C4-Ctrl	AC	0.00113753264224104
C4-Ctrl	AC	0.00128840256228791
C4-Ctrl	AC	0.0014442935960022
C4-Ctrl	AC	0.00121282429867117
C4-Ctrl	AC	0.00124548754025941
C4-Ctrl	AC	0.00128906542756502
C4-Ctrl	AC	0.0011630005413968
C4-Ctrl	AC	0.00116386402857487
C4-Ctrl	AC	0.0013533516599704
C4-Ctrl	AC	0.00119340516388111
C4-Ctrl	AC	0.00126531876299606
C4-Ctrl	AC	0.00131249816073688
C4-Ctrl	AC	0.00119397917609778
C4-Ctrl	AC	0.00131739661490141
C4-Ctrl	AC	0.00114743859751049
C4-Ctrl	AC	0.0012458013341113
C4-Ctrl	AC	0.00130623651994289
C4-Ctrl	AC	0.00120112801587578
C4-Ctrl	AC	0.00128843466107617
C4-Ctrl	AC	0.00126351857800621
C4-Ctrl	AC	0.00119189511323004
C4-Ctrl	AC	0.00118015149851795
C4-Ctrl	AC	0.00131193607908859
C4-Ctrl	AC	0.00100350058343057
C4-Ctrl	AC	0.00104572219183371
C4-Ctrl	AC	0.00134719401604568
C4-Ctrl	AC	0.00112192048196474
C4-Ctrl	AC	0.00119097857176349
C4-Ctrl	AC	0.00117422690161712
C4-Ctrl	AC	0.00122030320686888
C4-Ctrl	AC	0.001144607119965
C4-Ctrl	AC	0.00106968327117936
C4-Ctrl	AC	0.0011541262815844
C4-Ctrl	AC	0.00111750341459377
C4-Ctrl	AC	0.00119512696617662
C4-Ctrl	AC	0.00120771544366124
C4-Ctrl	AC	0.0011717162055525
C4-Ctrl	AC	0.00098192295929044
C4-Ctrl	AC	0.00119114915610111
C4-Ctrl	AC	0.0010858679036424
C4-Ctrl	AC	0.00107585057492708
C4-Ctrl	AC	0.00120318844939089
C4-Ctrl	AC	0.00110208017633283
C4-Ctrl	AC	0.0012368066988125
C4-Ctrl	AC	0.00118351655334562
C4-Ctrl	AC	0.000963013743348676
C4-Ctrl	AC	0.00119039554037183
C4-Ctrl	AC	0.00115300494484595
C4-Ctrl	AC	0.00120755310425396
C4-Ctrl	AC	0.00106294131045479
C4-Ctrl	AC	0.000999128419889033
C4-Ctrl	AC	0.00114100507664578
C4-Ctrl	AC	0.00123569739671827
C4-Ctrl	AC	0.00110650069156293
C4-Ctrl	AC	0.00107838511828537
C4-Ctrl	AC	0.00123771129499965
C4-Ctrl	AC	0.00115003634548828
C4-Ctrl	AC	0.00119936309683823
C4-Ctrl	AC	0.00115550492310196
C4-Ctrl	AC	0.00125025778511033
C4-Ctrl	AC	0.00106278783837289
C4-Ctrl	AC	0.00115873726849598
C4-Ctrl	AC	0.00146008239036346
C4-Ctrl	AC	0.00134526405902856
C4-Ctrl	AC	0.00118836557979393
C4-Ctrl	AC	0.00116439141906619
C4-Ctrl	AC	0.00112426383596206
C4-Ctrl	AC	0.00120010864141385
C4-Ctrl	AC	0.00127096060022139
C4-Ctrl	AC	0.00108482363639264
C4-Ctrl	AC	0.00117029213417399
C4-Ctrl	AC	0.00109670641746418
C4-Ctrl	AC	0.00114347555310525
C4-Ctrl	AC	0.00137362637362637
C4-Ctrl	AC	0.00120133995610489
C4-Ctrl	AC	0.0013428402530962
C4-Ctrl	AC	0.000938768494400444
C4-Ctrl	AC	0.001173048609698
C4-Ctrl	AC	0.00107238605898123
C4-Ctrl	AC	0.00135546565458564
C4-Ctrl	AC	0.00104869781859266
C4-Ctrl	AC	0.00116376118209924
C4-Ctrl	AC	0.00127193318519654
C4-Ctrl	AC	0.00123490140084128
C4-Ctrl	AC	0.00122826650653711
C4-Ctrl	AC	0.00119100789042727
C4-Ctrl	AC	0.000967056323060574
C4-Ctrl	AC	0.00121461976638518
C4-Ctrl	AC	0.000973432937033108
C4-Ctrl	AC	0.00115465767307405
C4-Ctrl	AC	0.00109142142757923
C4-Ctrl	AC	0.00133917074426989
C4-Ctrl	AC	0.00126210266303662
C4-Ctrl	AC	0.00113864018433081
C4-Ctrl	AC	0.00123242651086361
C4-Ctrl	AC	0.00115106709151507
C4-Ctrl	AC	0.0015149668274505
C4-Ctrl	AC	0.00119548833099433
C4-Ctrl	AC	0.00124082721814543
C4-Ctrl	AC	0.00115137559083747
C4-Ctrl	AC	0.00127177727042888
C4-Ctrl	AC	0.00115225982920709
C4-Ctrl	AC	0.00102279112234864
C4-Ctrl	AC	0.00143939108481857
C4-Ctrl	AC	0.00134992617591226
C4-Ctrl	AC	0.00113390699843161
C4-Ctrl	AC	0.00123055977378646
C4-Ctrl	AC	0.00116832540025963
C4-Ctrl	AC	0.00121874101753377
C4-Ctrl	AC	0.00134199685734913
C4-Ctrl	AC	0.00128730699973181
C4-Ctrl	AC	0.0012785680038357
C4-Ctrl	AC	0.000832455574054568
C4-Ctrl	AC	0.00120104438642298
C4-Ctrl	AC	0.00111894105323303
C4-Ctrl	AC	0.0012175238740551
C4-Ctrl	AC	0.00129320992139027
C4-Ctrl	AC	0.0010941727905842
C4-Ctrl	AC	0.000993991871355363
C4-Ctrl	AC	0.00104933437744714
C4-Ctrl	AC	0.00122420035083791
C4-Ctrl	AC	0.00120341331777405
C4-Ctrl	AC	0.00121858213409377
C4-Ctrl	AC	0.00128678527470068
C4-Ctrl	AC	0.00115842188084657
C4-Ctrl	AC	0.00100917780570471
C4-Ctrl	AC	0.00122185372665387
C4-Ctrl	AC	0.00123758700236627
C4-Ctrl	AC	0.00116854204232943
C4-Ctrl	AC	0.00115019782016726
C4-Ctrl	AC	0.00129294713107646
C4-Ctrl	AC	0.00108665639390404
C4-Ctrl	AC	0.00109390647869964
C4-Ctrl	AC	0.00103921675873763
C4-Ctrl	AC	0.0010267767263942
C4-Ctrl	AC	0.00108219348200188
C4-Ctrl	AC	0.00133446968847422
C4-Ctrl	AC	0.000951883808763472
C4-Ctrl	AC	0.00121330592160696
C4-Ctrl	AC	0.00137412537709475
C4-Ctrl	AC	0.00112644325542101
C4-Ctrl	AC	0.00109783041264701
C4-Ctrl	AC	0.00115635293293153
C4-Ctrl	AC	0.00118615462998344
C4-Ctrl	AC	0.00104968509447166
C4-Ctrl	AC	0.00120806359394308
C4-Ctrl	AC	0.00114090669080486
C4-Ctrl	AC	0.00114689930224126
C4-Ctrl	AC	0.00126777795616478
C4-Ctrl	AC	0.00121486667353032
C4-Ctrl	AC	0.00122960679313202
C4-Ctrl	AC	0.00135268549741643
C4-Ctrl	AC	0.00111774908460204
C4-Ctrl	AC	0.000693746710683699
C4-Ctrl	AC	0.00123600718989671
C4-Ctrl	AC	0.00134219904657585
C4-Ctrl	AC	0.0011576575185997
C4-Ctrl	AC	0.0013090200614935
C4-Ctrl	AC	0.00130566730185616
C4-Ctrl	AC	0.00121009990702891
C4-Ctrl	AC	0.00127046596488547
C4-Ctrl	AC	0.00126971873190651
C4-Ctrl	AC	0.00120020003333889
C4-Ctrl	AC	0.00120159387893942
C4-Ctrl	AC	0.00111677101871132
C4-Ctrl	AC	0.00117481695932196
C4-Ctrl	AC	0.00128877367661354
C4-Ctrl	AC	0.00115601125854443
C4-Ctrl	AC	0.00117752508831438
C4-Ctrl	AC	0.00124851642338579
C4-Ctrl	AC	0.00113213650331554
C4-Ctrl	AC	0.00126716177799326
C4-Ctrl	AC	0.00125848499272948
C4-Ctrl	AC	0.00125502008032129
C4-Ctrl	AC	0.00123577873675951
C4-Ctrl	AC	0.00113651557694879
C4-Ctrl	AC	0.00111972655098965
C4-Ctrl	AC	0.00145733647470307
C4-Ctrl	AC	0.00112945364106191
C4-Ctrl	AC	0.00121038842011935
C4-Ctrl	AC	0.00105822232045383
C4-Ctrl	AC	0.00143109287792778
C4-Ctrl	AC	0.00120991663284104
C4-Ctrl	AC	0.00134878419452888
C4-Ctrl	AC	0.00129718510831496
C4-Ctrl	AC	0.00130233946292063
C4-Ctrl	AC	0.00128817994263574
C4-Ctrl	AC	0.00130449907235622
C4-Ctrl	AC	0.00142241729659433
C4-Ctrl	AC	0.00108433842024335
C4-Ctrl	AC	0.00118652112007594
C4-Ctrl	AC	0.00139579219718118
C4-Ctrl	AC	0.00132072199469043
C4-Ctrl	AC	0.00105821752594967
C4-Ctrl	AC	0.00126158818359652
C4-Ctrl	AC	0.000988248437063613
C4-Ctrl	AC	0.00134446249509831
C4-Ctrl	AC	0.00120853608116274
C4-Ctrl	AC	0.00129106850370941
C4-Ctrl	AC	0.0011714262968144
C4-Ctrl	AC	0.00134455387429445
C4-Ctrl	AC	0.00131345128640964
C4-Ctrl	AC	0.00123715436435551
C4-Ctrl	AC	0.0011449614685416
C4-Ctrl	AC	0.00112698857445285
C4-Ctrl	AC	0.00114318376679051
C4-Ctrl	AC	0.00112416964741952
C4-Ctrl	AC	0.00111564755032283
C4-Ctrl	AC	0.0013392542468457
C4-Ctrl	AC	0.00104810388479024
C4-Ctrl	AC	0.00119076345247962
C4-Ctrl	AC	0.00124627847400125
C4-Ctrl	AC	0.00122138785849995
C4-Ctrl	AC	0.00117271380236603
C4-Ctrl	AC	0.00111548171197088
C4-Ctrl	AC	0.00122155072650122
C4-Ctrl	AC	0.00109976721593929
C4-Ctrl	AC	0.00129211807971375
C4-Ctrl	AC	0.00153310104529617
C4-Ctrl	AC	0.0012464209492789
C4-Ctrl	AC	0.00120855446376964
C4-Ctrl	AC	0.00117663249157091
C4-Ctrl	AC	0.00108429023427779
C4-Ctrl	AC	0.00128355973900952
C4-Ctrl	AC	0.0012473878797621
C4-Ctrl	AC	0.00113612650420831
C4-Ctrl	AC	0.00107397128031857
C4-Ctrl	AC	0.00137617835271451
C4-Ctrl	AC	0.00104297237558488
C4-Ctrl	AC	0.00106154146995558
C4-Ctrl	AC	0.00136393565986267
C4-Ctrl	AC	0.00110797854251456
C4-Ctrl	AC	0.0011875589066918
C4-Ctrl	AC	0.00135967162647512
C4-Ctrl	AC	0.00104016229970428
C4-Ctrl	AC	0.00137659783677483
C4-Ctrl	AC	0.00142469084208727
C4-Ctrl	AC	0.0015793470007593
C4-Ctrl	AC	0.00110518112690691
C4-Ctrl	AC	0.00141597115660516
C4-Ctrl	AC	0.00112767451752347
C4-Ctrl	AC	0.00127435107327519
C4-Ctrl	AC	0.00115782247405146
C4-Ctrl	AC	0.0011640019571016
C4-Ctrl	AC	0.00111859241086386
C4-Ctrl	AC	0.00115549621926322
C4-Ctrl	AC	0.00155756308130479
C4-Ctrl	AC	0.00110275689223058
C4-Ctrl	AC	0.00137348531525981
C4-Ctrl	AC	0.00146894107710105
C4-Ctrl	AC	0.00126216410657714
C4-Ctrl	AC	0.00105971748895124
C4-Ctrl	AC	0.00106678519835537
C4-Ctrl	AC	0.00117611880793382
C4-Ctrl	AC	0.00103178397966631
C4-Ctrl	AC	0.00110433272476288
C4-Ctrl	AC	0.0010442239203347
C4-Ctrl	AC	0.00116819556823492
C4-Ctrl	AC	0.00103799890094234
C4-Ctrl	AC	0.000989871493468616
C4-Ctrl	AC	0.0011330550894253
C4-Ctrl	AC	0.00116447409831938
C4-Ctrl	AC	0.00106229841348041
C4-Ctrl	AC	0.00111863408890197
C4-Ctrl	AC	0.00121115229028898
C4-Ctrl	AC	0.00102392052633872
C4-Ctrl	AC	0.00107165706973768
C4-Ctrl	AC	0.00130601664921988
C4-Ctrl	AC	0.00109028543427661
C4-Ctrl	AC	0.00116257201962695
C4-Ctrl	AC	0.00114758075049915
C4-Ctrl	AC	0.00116531441639597
C4-Ctrl	AC	0.00121100028623643
C4-Ctrl	AC	0.00132792719417837
C4-Ctrl	AC	0.00103709708182338
C4-Ctrl	AC	0.00128589319259326
C4-Ctrl	AC	0.00126617608016392
C4-Ctrl	AC	0.00113169465868954
C4-Ctrl	AC	0.00142383031292859
C4-Ctrl	AC	0.00121650223962985
C4-Ctrl	AC	0.00127813710311431
C4-Ctrl	AC	0.00137146680046831
C4-Ctrl	AC	0.00120342814395603
C4-Ctrl	AC	0.00108845316574488
C4-Ctrl	AC	0.00134926907938333
C4-Ctrl	AC	0.00107427031554415
C4-Ctrl	AC	0.00130345280152459
C4-Ctrl	AC	0.00126929586132622
C4-Ctrl	AC	0.000953520547432973
C4-Ctrl	AC	0.00107904711839084
C4-Ctrl	AC	0.00134072220235967
C4-Ctrl	AC	0.00110230275575689
C4-Ctrl	AC	0.00119354305027062
C4-Ctrl	AC	0.00141449674665748
C4-Ctrl	AC	0.000975549518399605
C4-Ctrl	AC	0.00113324954154905
C4-Ctrl	AC	0.00106533840368565
C4-Ctrl	AC	0.00133581903321932
C4-Ctrl	AC	0.00105903052843122
C4-Ctrl	AC	0.00104210732673676
C4-Ctrl	AC	0.0010501656030374
C4-Ctrl	AC	0.00124404169503955
[truncated: 595,553 more rows]
