# Supplementary material for: Benchmarking metabolic RNA labeling techniques for high-throughput single-cell RNA sequencing
Source: Nat Commun. 2025 Jul 1;16:5952. doi: 10.1038/s41467-025-61375-z (PMC12215390; doi:10.1038/s41467-025-61375-z)
Supplement: Supplementary file 4 — Source data [file 41467_2025_61375_MOESM4_ESM.zip › Source data/Source Data Supplementary Figure 2a.txt]

variable	value	batch	sample
AC	0.00042563210896182	1	Ctrl
AC	0.000500818645863431	1	Ctrl
AC	0.000576107712722918	1	Ctrl
AC	0.000683122922715151	1	Ctrl
AC	0.000703138136072515	1	Ctrl
AC	0.000463656121709732	1	Ctrl
AC	0.000629751248256939	1	Ctrl
AC	0.000596038099690294	1	Ctrl
AC	0.000579633340509746	1	Ctrl
AC	0.000560676940011007	1	Ctrl
AC	0.000522792621804998	1	Ctrl
AC	0.000611444493942332	1	Ctrl
AC	0.000521439506759942	1	Ctrl
AC	0.000641690432978999	1	Ctrl
AC	0.000560452800343669	1	Ctrl
AC	0.000492663926223577	1	Ctrl
AC	0.000564807266798649	1	Ctrl
AC	0.000561318891499137	1	Ctrl
AC	0.000522473838988491	1	Ctrl
AC	0.000637113012836647	1	Ctrl
AC	0.000638372085370749	1	Ctrl
AC	0.000474167016212865	1	Ctrl
AC	0.000542899081093037	1	Ctrl
AC	0.000689523990679538	1	Ctrl
AC	0.000572001381864725	1	Ctrl
AC	0.000435743911689234	1	Ctrl
AC	0.000434898500301623	1	Ctrl
AC	0.000565777821509397	1	Ctrl
AC	0.000647329764720528	1	Ctrl
AC	0.000649055624066983	1	Ctrl
AC	0.000339014392701945	1	Ctrl
AC	0.000792892950925894	1	Ctrl
AC	0.000538693183323472	1	Ctrl
AC	0.00025008090852923	1	Ctrl
AC	0.000613899532166219	1	Ctrl
AC	0.00055218523576071	1	Ctrl
AC	0.00050826543703173	1	Ctrl
AC	0.000435315546492846	1	Ctrl
AC	0.000476715115047248	1	Ctrl
AC	0.000579469785146591	1	Ctrl
AC	0.000587223614025009	1	Ctrl
AC	0.000485854169002504	1	Ctrl
AC	0.00058763566588715	1	Ctrl
AC	0.000568682357899226	1	Ctrl
AC	0.000590530045452919	1	Ctrl
AC	0.000551484334106035	1	Ctrl
AC	0.000564428010101814	1	Ctrl
AC	0.00060977331112554	1	Ctrl
AC	0.000719227691279111	1	Ctrl
AC	0.000508582326764145	1	Ctrl
AC	0.000720762278185409	1	Ctrl
AC	0.000511430112724802	1	Ctrl
AC	0.000635517522125967	1	Ctrl
AC	0.000538762367765531	1	Ctrl
AC	0.000604737107340837	1	Ctrl
AC	0.000548956398846024	1	Ctrl
AC	0.000677430787659095	1	Ctrl
AC	0.000648176128724276	1	Ctrl
AC	0.000524967452017975	1	Ctrl
AC	0.00051068658974844	1	Ctrl
AC	0.000521361516526206	1	Ctrl
AC	0.000604183381426069	1	Ctrl
AC	0.000675681958361874	1	Ctrl
AC	0.000541447831501435	1	Ctrl
AC	0.000518305224187577	1	Ctrl
AC	0.000442211055276382	1	Ctrl
AC	0.000475957163855253	1	Ctrl
AC	0.000509587896268288	1	Ctrl
AC	0.000598332149134288	1	Ctrl
AC	0.000576987870619946	1	Ctrl
AC	0.000524552154615939	1	Ctrl
AC	0.000599580597937078	1	Ctrl
AC	0.000608153967112646	1	Ctrl
AC	0.000569073179734843	1	Ctrl
AC	0.000566419420094403	1	Ctrl
AC	0.000490983057187836	1	Ctrl
AC	0.000500797730898777	1	Ctrl
AC	0.000437996167533534	1	Ctrl
AC	0.000592511236036244	1	Ctrl
AC	0.000653690684240718	1	Ctrl
AC	0.000582423257725119	1	Ctrl
AC	0.000510932800724596	1	Ctrl
AC	0.000546173628321984	1	Ctrl
AC	0.000464473577259374	1	Ctrl
AC	0.000585752692209489	1	Ctrl
AC	0.000595833611240801	1	Ctrl
AC	0.000532835143437905	1	Ctrl
AC	0.000556511180815542	1	Ctrl
AC	0.000474830954169797	1	Ctrl
AC	0.000680135900051805	1	Ctrl
AC	0.000408997955010225	1	Ctrl
AC	0.000666706404134463	1	Ctrl
AC	0.000560747663551402	1	Ctrl
AC	0.000647022820669756	1	Ctrl
AC	0.000638652679384528	1	Ctrl
AC	0.000450091304236002	1	Ctrl
AC	0.000639658848614073	1	Ctrl
AC	0.000585429688172599	1	Ctrl
AC	0.00063241436345062	1	Ctrl
AC	0.000581150387191445	1	Ctrl
AC	0.00063179596315632	1	Ctrl
AC	0.000780848092893364	1	Ctrl
AC	0.000680817954142048	1	Ctrl
AC	0.000616797304808467	1	Ctrl
AC	0.000555767660121496	1	Ctrl
AC	0.000759670967512196	1	Ctrl
AC	0.00055609756097561	1	Ctrl
AC	0.000515729757607014	1	Ctrl
AC	0.000427934745170078	1	Ctrl
AC	0.000622763063707946	1	Ctrl
AC	0.000564679840647349	1	Ctrl
AC	0.000445614064588816	1	Ctrl
AC	0.000648956642874582	1	Ctrl
AC	0.00049606455453403	1	Ctrl
AC	0.000503510843792627	1	Ctrl
AC	0.000673237816356411	1	Ctrl
AC	0.00054755244059056	1	Ctrl
AC	0.000677808893566167	1	Ctrl
AC	0.000409393725110722	1	Ctrl
AC	0.000453082150947896	1	Ctrl
AC	0.000506630593175634	1	Ctrl
AC	0.000436673108369258	1	Ctrl
AC	0.000543050727028193	1	Ctrl
AC	0.000541477622563897	1	Ctrl
AC	0.00064576689812195	1	Ctrl
AC	0.000548749536992578	1	Ctrl
AC	0.000577878360875073	1	Ctrl
AC	0.000586291862427407	1	Ctrl
AC	0.000606985354908523	1	Ctrl
AC	0.000517753274384966	1	Ctrl
AC	0.000518935096908112	1	Ctrl
AC	0.000588565330751713	1	Ctrl
AC	0.000463929482718627	1	Ctrl
AC	0.000460665727786041	1	Ctrl
AC	0.000447070247715375	1	Ctrl
AC	0.000652199161968748	1	Ctrl
AC	0.000599118499773759	1	Ctrl
AC	0.000470970552566201	1	Ctrl
AC	0.000572059964422572	1	Ctrl
AC	0.000495357400364363	1	Ctrl
AC	0.000423233193794632	1	Ctrl
AC	0.000538066915478655	1	Ctrl
AC	0.000543871020614947	1	Ctrl
AC	0.000494965275092419	1	Ctrl
AC	0.000548888973009804	1	Ctrl
AC	0.000645646535142743	1	Ctrl
AC	0.00051430662565401	1	Ctrl
AC	0.000741040504958665	1	Ctrl
AC	0.000734520808640636	1	Ctrl
AC	0.000668072748153138	1	Ctrl
AC	0.000576886956988382	1	Ctrl
AC	0.000560125735687533	1	Ctrl
AC	0.000375432508396497	1	Ctrl
AC	0.00057433580457267	1	Ctrl
AC	0.000569921188041425	1	Ctrl
AC	0.000683300548711047	1	Ctrl
AC	0.000567994051553206	1	Ctrl
AC	0.000616533084498359	1	Ctrl
AC	0.000486765562533415	1	Ctrl
AC	0.000552812315534026	1	Ctrl
AC	0.000525091285100333	1	Ctrl
AC	0.000545883004201761	1	Ctrl
AC	0.000542553619033585	1	Ctrl
AC	0.000569931048520469	1	Ctrl
AC	0.000555701045612197	1	Ctrl
AC	0.000616420493610565	1	Ctrl
AC	0.000582206022652218	1	Ctrl
AC	0.000653050771496255	1	Ctrl
AC	0.000587495901191387	1	Ctrl
AC	0.000457986133197634	1	Ctrl
AC	0.000476193625619217	1	Ctrl
AC	0.000624708942424552	1	Ctrl
AC	0.000602854809225623	1	Ctrl
AC	0.000579965015013611	1	Ctrl
AC	0.000529216896452185	1	Ctrl
AC	0.000676997141567625	1	Ctrl
AC	0.000480942647589275	1	Ctrl
AC	0.0004315460135937	1	Ctrl
AC	0.000465431979055561	1	Ctrl
AC	0.000504640893935298	1	Ctrl
AC	0.000560983982651361	1	Ctrl
AC	0.0005307778791081	1	Ctrl
AC	0.000607139966000162	1	Ctrl
AC	0.000720003388251239	1	Ctrl
AC	0.000553545069282415	1	Ctrl
AC	0.000564784053156146	1	Ctrl
AC	0.000435363995397581	1	Ctrl
AC	0.000510845244541619	1	Ctrl
AC	0.000632890850670215	1	Ctrl
AC	0.000451938404903943	1	Ctrl
AC	0.000549369180866666	1	Ctrl
AC	0.00047347146451084	1	Ctrl
AC	0.00050798335953458	1	Ctrl
AC	0.000594766058683584	1	Ctrl
AC	0.000432506259959026	1	Ctrl
AC	0.000457711356855091	1	Ctrl
AC	0.000424460501056328	1	Ctrl
AC	0.000586819319529107	1	Ctrl
AC	0.000585251658213032	1	Ctrl
AC	0.000496725749434974	1	Ctrl
AC	0.000654419669985509	1	Ctrl
AC	0.000677036436245163	1	Ctrl
AC	0.000527934136649331	1	Ctrl
AC	0.000570785630985036	1	Ctrl
AC	0.000603355049719094	1	Ctrl
AC	0.000483765931714578	1	Ctrl
AC	0.000671967745548214	1	Ctrl
AC	0.000620600537287041	1	Ctrl
AC	0.00064115595727712	1	Ctrl
AC	0.000545829042224511	1	Ctrl
AC	0.000576852483087734	1	Ctrl
AC	0.000608561799706459	1	Ctrl
AC	0.000585534222934451	1	Ctrl
AC	0.000662706590697862	1	Ctrl
AC	0.000756052870332485	1	Ctrl
AC	0.000633853034131225	1	Ctrl
AC	0.000582750582750583	1	Ctrl
AC	0.000628431465716765	1	Ctrl
AC	0.000631229990236371	1	Ctrl
AC	0.000510251414788014	1	Ctrl
AC	0.000513584790328222	1	Ctrl
AC	0.000606169103409422	1	Ctrl
AC	0.000611332876076223	1	Ctrl
AC	0.000481775073493003	1	Ctrl
AC	0.000652917790471502	1	Ctrl
AC	0.000578485374380643	1	Ctrl
AC	0.000588955533857194	1	Ctrl
AC	0.000648987355935997	1	Ctrl
AC	0.000611745140380857	1	Ctrl
AC	0.00039781768583769	1	Ctrl
AC	0.000634177862868646	1	Ctrl
AC	0.00073265971579244	1	Ctrl
AC	0.000595432681081586	1	Ctrl
AC	0.000482648394600668	1	Ctrl
AC	0.000486923009184197	1	Ctrl
AC	0.000619474440943437	1	Ctrl
AC	0.000521505910400318	1	Ctrl
AC	0.000477763408265307	1	Ctrl
AC	0.000580131453962425	1	Ctrl
AC	0.000539144390390692	1	Ctrl
AC	0.00047203828754999	1	Ctrl
AC	0.000439595572073692	1	Ctrl
AC	0.000576296404958245	1	Ctrl
AC	0.000535884141848532	1	Ctrl
AC	0.000535089524593538	1	Ctrl
AC	0.00060644559549695	1	Ctrl
AC	0.000598998039642779	1	Ctrl
AC	0.000471115732016375	1	Ctrl
AC	0.000574675017640341	1	Ctrl
AC	0.000591527842476136	1	Ctrl
AC	0.000613770376811171	1	Ctrl
AC	0.000464292347033529	1	Ctrl
AC	0.000614777164924798	1	Ctrl
AC	0.000563570784490532	1	Ctrl
AC	0.000649705278619988	1	Ctrl
AC	0.000549619101181042	1	Ctrl
AC	0.000703316025165527	1	Ctrl
AC	0.00035978835978836	1	Ctrl
AC	0.000575344783822659	1	Ctrl
AC	0.000500242975159363	1	Ctrl
AC	0.000538230959044764	1	Ctrl
AC	0.000644737902529445	1	Ctrl
AC	0.000613923239355853	1	Ctrl
AC	0.00079496352143196	1	Ctrl
AC	0.000671274426930536	1	Ctrl
AC	0.000550568521843208	1	Ctrl
AC	0.000522438493651653	1	Ctrl
AC	0.00052530204867799	1	Ctrl
AC	0.00057397128960106	1	Ctrl
AC	0.000685811262415799	1	Ctrl
AC	0.000585335446622348	1	Ctrl
AC	0.000530609251582122	1	Ctrl
AC	0.000570920859664085	1	Ctrl
AC	0.000461814171491591	1	Ctrl
AC	0.000554269505395977	1	Ctrl
AC	0.000421557582585311	1	Ctrl
AC	0.000530529799712833	1	Ctrl
AC	0.00038620476576681	1	Ctrl
AC	0.000465435053908632	1	Ctrl
AC	0.000529625951671632	1	Ctrl
AC	0.000728703636231145	1	Ctrl
AC	0.000577046994066033	1	Ctrl
AC	0.000709176499358073	1	Ctrl
AC	0.000650463584364094	1	Ctrl
AC	0.000671452095090406	1	Ctrl
AC	0.000557052281888711	1	Ctrl
AC	0.000642295455909718	1	Ctrl
AC	0.000628785426973045	1	Ctrl
AC	0.000426605993814213	1	Ctrl
AC	0.000505837246865821	1	Ctrl
AC	0.000409341380215167	1	Ctrl
AC	0.000530720168314111	1	Ctrl
AC	0.00070089587236049	1	Ctrl
AC	0.000465549348230913	1	Ctrl
AC	0.000714864765273786	1	Ctrl
AC	0.000563324039675126	1	Ctrl
AC	0.000511555127587867	1	Ctrl
AC	0.00045707637330674	1	Ctrl
AC	0.000562442511539665	1	Ctrl
AC	0.000483537737922546	1	Ctrl
AC	0.000561902978085784	1	Ctrl
AC	0.000473834840128125	1	Ctrl
AC	0.000616723569694697	1	Ctrl
AC	0.000685292567211386	1	Ctrl
AC	0.000567998076269289	1	Ctrl
AC	0.000672216184725008	1	Ctrl
AC	0.000564473452107956	1	Ctrl
AC	0.000586569482039916	1	Ctrl
AC	0.000480745783023403	1	Ctrl
AC	0.000744067158626365	1	Ctrl
AC	0.00054900103341371	1	Ctrl
AC	0.00057906673744149	1	Ctrl
AC	0.000502016722350131	1	Ctrl
AC	0.000618889963767898	1	Ctrl
AC	0.000792046532733798	1	Ctrl
AC	0.000594900331313723	1	Ctrl
AC	0.00051545407685993	1	Ctrl
AC	0.00058368545441524	1	Ctrl
AC	0.000663670446871434	1	Ctrl
AC	0.00056406257776598	1	Ctrl
AC	0.000498204996703055	1	Ctrl
AC	0.000428804207998628	1	Ctrl
AC	0.000646732920861448	1	Ctrl
AC	0.000683144439780406	1	Ctrl
AC	0.000443256876724644	1	Ctrl
AC	0.00049226020608407	1	Ctrl
AC	0.000511537086438767	1	Ctrl
AC	0.000664046255181573	1	Ctrl
AC	0.000409384921898454	1	Ctrl
AC	0.000608582535202696	1	Ctrl
AC	0.000581420701484076	1	Ctrl
AC	0.000572397046788987	1	Ctrl
AC	0.000544926132235408	1	Ctrl
AC	0.00059104548602125	1	Ctrl
AC	0.000517361065632818	1	Ctrl
AC	0.000540485580807946	1	Ctrl
AC	0.000545356729628347	1	Ctrl
AC	0.00060102173695282	1	Ctrl
AC	0.000498813168667653	1	Ctrl
AC	0.000602222394902479	1	Ctrl
AC	0.000641656524231097	1	Ctrl
AC	0.000482405595904913	1	Ctrl
AC	0.000487306378509316	1	Ctrl
AC	0.000631733082313566	1	Ctrl
AC	0.000553972776194998	1	Ctrl
AC	0.000398574242993634	1	Ctrl
AC	0.000505896860277611	1	Ctrl
AC	0.000501563205323258	1	Ctrl
AC	0.000703932422487441	1	Ctrl
AC	0.000568277866296447	1	Ctrl
AC	0.000768015123990134	1	Ctrl
AC	0.000592292732521535	1	Ctrl
AC	0.000384989922322622	1	Ctrl
AC	0.000408079983676801	1	Ctrl
AC	0.000514850210766805	1	Ctrl
AC	0.000538171209256545	1	Ctrl
AC	0.000449216894010729	1	Ctrl
AC	0.000657958083255769	1	Ctrl
AC	0.000467720413244742	1	Ctrl
AC	0.000423583516550013	1	Ctrl
AC	0.000570068550743227	1	Ctrl
AC	0.000348151532954719	1	Ctrl
AC	0.000544695557444251	1	Ctrl
AC	0.00072852506788529	1	Ctrl
AC	0.000627535681970754	1	Ctrl
AC	0.000520250505526435	1	Ctrl
AC	0.000608628747947313	1	Ctrl
AC	0.000507373279431742	1	Ctrl
AC	0.000619783049332603	1	Ctrl
AC	0.000467887883469433	1	Ctrl
AC	0.000532972551913576	1	Ctrl
AC	0.000433894382875635	1	Ctrl
AC	0.000604838709677419	1	Ctrl
AC	0.000654961332090586	1	Ctrl
AC	0.000516456171651251	1	Ctrl
AC	0.000518143764518214	1	Ctrl
AC	0.000514680455813879	1	Ctrl
AC	0.000562953995157385	1	Ctrl
AC	0.000571487731649239	1	Ctrl
AC	0.000585555349262343	1	Ctrl
AC	0.000629750751281598	1	Ctrl
AC	0.000555641807143266	1	Ctrl
AC	0.00036640941672201	1	Ctrl
AC	0.000602646824854762	1	Ctrl
AC	0.000396387915123438	1	Ctrl
AC	0.000532256768699285	1	Ctrl
AC	0.000665606530713727	1	Ctrl
AC	0.000414121544673362	1	Ctrl
AC	0.000625553656969885	1	Ctrl
AC	0.000579591019500603	1	Ctrl
AC	0.000668637270900707	1	Ctrl
AC	0.000571851453175458	1	Ctrl
AC	0.000484406570082795	1	Ctrl
AC	0.000548319883369135	1	Ctrl
AC	0.000757479041661347	1	Ctrl
AC	0.00049790204381538	1	Ctrl
AC	0.000590323750411118	1	Ctrl
AC	0.000585882772499172	1	Ctrl
AC	0.000535504694835681	1	Ctrl
AC	0.000448297458548967	1	Ctrl
AC	0.000487155090390105	1	Ctrl
AC	0.000519540495295272	1	Ctrl
AC	0.000550601109006013	1	Ctrl
AC	0.000729890123463722	1	Ctrl
AC	0.000574367370651808	1	Ctrl
AC	0.00058795428655422	1	Ctrl
AC	0.000670388980791494	1	Ctrl
AC	0.000475921353996252	1	Ctrl
AC	0.000718308045727761	1	Ctrl
AC	0.000847962184494921	1	Ctrl
AC	0.000499487268750639	1	Ctrl
AC	0.000500681483129816	1	Ctrl
AC	0.000521460088247092	1	Ctrl
AC	0.000526104044811686	1	Ctrl
AC	0.000476536992793988	1	Ctrl
AC	0.000559351960427534	1	Ctrl
AC	0.000618904922916616	1	Ctrl
AC	0.000534846126572237	1	Ctrl
AC	0.00067289190050644	1	Ctrl
AC	0.000610692350642099	1	Ctrl
AC	0.000605929128733758	1	Ctrl
AC	0.000439022443359453	1	Ctrl
AC	0.000447053914702113	1	Ctrl
AC	0.000605211450932274	1	Ctrl
AC	0.000550181101279171	1	Ctrl
AC	0.000458444247264123	1	Ctrl
AC	0.000406359105346525	1	Ctrl
AC	0.000655206670351802	1	Ctrl
AC	0.000504608260734057	1	Ctrl
AC	0.000497375688799885	1	Ctrl
AC	0.000547462629724841	1	Ctrl
AC	0.000567281091666408	1	Ctrl
AC	0.000401952902884257	1	Ctrl
AC	0.000497739433406612	1	Ctrl
AC	0.000602877581069644	1	Ctrl
AC	0.000452359411456597	1	Ctrl
AC	0.000533528611779475	1	Ctrl
AC	0.00047174964494632	1	Ctrl
AC	0.000659512631343617	1	Ctrl
AC	0.000549170360491115	1	Ctrl
AC	0.000607754953202869	1	Ctrl
AC	0.000590207280797016	1	Ctrl
AC	0.000553951007808799	1	Ctrl
AC	0.000619058147247402	1	Ctrl
AC	0.000640357461765323	1	Ctrl
AC	0.000427359713741426	1	Ctrl
AC	0.000647786392437094	1	Ctrl
AC	0.00056346654417394	1	Ctrl
AC	0.000478036714331374	1	Ctrl
AC	0.000555702566816618	1	Ctrl
AC	0.000526896213699302	1	Ctrl
AC	0.000447562757513131	1	Ctrl
AC	0.000533913466174191	1	Ctrl
AC	0.000590054587175577	1	Ctrl
AC	0.00053557247773065	1	Ctrl
AC	0.000534192169826659	1	Ctrl
AC	0.000531927089304139	1	Ctrl
AC	0.000504276462154546	1	Ctrl
AC	0.000618842273803326	1	Ctrl
AC	0.000413507925568573	1	Ctrl
AC	0.000527210884353741	1	Ctrl
AC	0.000531895381680789	1	Ctrl
AC	0.000544627410777215	1	Ctrl
AC	0.000546305043078429	1	Ctrl
AC	0.000634583655432613	1	Ctrl
AC	0.00075716603569497	1	Ctrl
AC	0.000524137432449529	1	Ctrl
AC	0.000716099212290867	1	Ctrl
AC	0.000455042744972746	1	Ctrl
AC	0.000498508560454378	1	Ctrl
AC	0.000632366314749794	1	Ctrl
AC	0.000528030625776295	1	Ctrl
AC	0.000574079825329155	1	Ctrl
AC	0.00063471338157155	1	Ctrl
AC	0.0005527101219647	1	Ctrl
AC	0.00046668257629995	1	Ctrl
AC	0.000489548646346998	1	Ctrl
AC	0.000383610251983984	1	Ctrl
AC	0.000521314560358054	1	Ctrl
AC	0.000521092399156778	1	Ctrl
AC	0.000448224593318174	1	Ctrl
AC	0.000535276187644041	1	Ctrl
AC	0.000589109332146387	1	Ctrl
AC	0.000565341255500992	1	Ctrl
AC	0.000671270035055213	1	Ctrl
AC	0.00049363562638835	1	Ctrl
AC	0.000657488973968092	1	Ctrl
AC	0.000647112314166684	1	Ctrl
AC	0.000586508414503786	1	Ctrl
AC	0.000532290209573797	1	Ctrl
AC	0.000427933894402217	1	Ctrl
AC	0.000618969248264247	1	Ctrl
AC	0.000562551386905535	1	Ctrl
AC	0.000620314221238276	1	Ctrl
AC	0.00062663604484615	1	Ctrl
AC	0.000540746866849036	1	Ctrl
AC	0.000658434376970421	1	Ctrl
AC	0.000451329430661198	1	Ctrl
AC	0.000639035968595947	1	Ctrl
AC	0.000460706752953202	1	Ctrl
AC	0.000845507720455743	1	Ctrl
AC	0.000570850957776522	1	Ctrl
AC	0.000475121813145711	1	Ctrl
AC	0.00048874785716891	1	Ctrl
AC	0.000530140708179629	1	Ctrl
AC	0.000568589897055303	1	Ctrl
AC	0.000510731158082901	1	Ctrl
AC	0.000587067038059431	1	Ctrl
AC	0.000574871602969808	1	Ctrl
AC	0.000477227309332777	1	Ctrl
AC	0.000604047115675023	1	Ctrl
AC	0.000563044414268208	1	Ctrl
AC	0.000625303967206281	1	Ctrl
AC	0.000669692685467669	1	Ctrl
AC	0.000632683777987932	1	Ctrl
AC	0.000704389537335126	1	Ctrl
AC	0.000597091312321406	1	Ctrl
AC	0.000573009838998211	1	Ctrl
AC	0.000645712774658541	1	Ctrl
AC	0.000568752495855367	1	Ctrl
AC	0.000611160469235427	1	Ctrl
AC	0.00062425555730953	1	Ctrl
AC	0.000551585207923642	1	Ctrl
AC	0.000699790062981106	1	Ctrl
AC	0.000574589989000706	1	Ctrl
AC	0.000633255935385675	1	Ctrl
AC	0.000562601786507427	1	Ctrl
AC	0.000552960444896175	1	Ctrl
AC	0.000714892698652495	1	Ctrl
AC	0.000538188994035072	1	Ctrl
AC	0.000463578205643292	1	Ctrl
AC	0.000568792264425204	1	Ctrl
AC	0.000597665872471025	1	Ctrl
AC	0.000517105023016243	1	Ctrl
AC	0.000637828690111412	1	Ctrl
AC	0.0005824111822947	1	Ctrl
AC	0.000544352344426574	1	Ctrl
AC	0.000637051812082896	1	Ctrl
AC	0.000362573364454214	1	Ctrl
AC	0.000513864458367097	1	Ctrl
AC	0.000603852971540994	1	Ctrl
AC	0.000686906762341614	1	Ctrl
AC	0.000563572867200059	1	Ctrl
AC	0.000509681043919447	1	Ctrl
AC	0.000595872796838738	1	Ctrl
AC	0.000632333643953369	1	Ctrl
AC	0.000497965046684223	1	Ctrl
AC	0.000535225785988978	1	Ctrl
AC	0.000492883987431458	1	Ctrl
AC	0.000474681233294872	1	Ctrl
AC	0.000673246529414141	1	Ctrl
AC	0.000569024958996731	1	Ctrl
AC	0.00057304363872998	1	Ctrl
AC	0.000519729415872861	1	Ctrl
AC	0.000586457616468687	1	Ctrl
AC	0.000667089156465762	1	Ctrl
AC	0.000444556458670251	1	Ctrl
AC	0.000433396278983376	1	Ctrl
AC	0.000524724888957867	1	Ctrl
AC	0.000500963391136802	1	Ctrl
AC	0.000509803921568628	1	Ctrl
AC	0.000682536808235016	1	Ctrl
AC	0.000485768030262315	1	Ctrl
AC	0.000479625154494641	1	Ctrl
AC	0.000451621081989034	1	Ctrl
AC	0.000616142945163278	1	Ctrl
AC	0.000590871314302123	1	Ctrl
AC	0.000479985135944177	1	Ctrl
AC	0.000629528594176243	1	Ctrl
AC	0.000504097074693812	1	Ctrl
AC	0.000659923965282261	1	Ctrl
AC	0.000397053860356157	1	Ctrl
AC	0.000631434935891814	1	Ctrl
AC	0.000558539484195281	1	Ctrl
AC	0.000475776913491674	1	Ctrl
AC	0.000651287869238203	1	Ctrl
AC	0.000567114450785099	1	Ctrl
AC	0.000612801990677982	1	Ctrl
AC	0.000676489957932181	1	Ctrl
AC	0.000448556854581318	1	Ctrl
AC	0.000368967860957375	1	Ctrl
AC	0.000562363802516578	1	Ctrl
AC	0.000499638774669665	1	Ctrl
AC	0.000541626876095725	1	Ctrl
AC	0.000584971813300843	1	Ctrl
AC	0.000572402044293015	1	Ctrl
AC	0.000291925142052859	1	Ctrl
AC	0.000567375886524823	1	Ctrl
AC	0.000581164163582418	1	Ctrl
AC	0.00051215514886643	1	Ctrl
AC	0.00059461014673444	1	Ctrl
AC	0.000527576693218477	1	Ctrl
AC	0.000541429536813138	1	Ctrl
AC	0.000595434998346014	1	Ctrl
AC	0.000429709880722954	1	Ctrl
AC	0.000572792977171947	1	Ctrl
AC	0.000599103277674706	1	Ctrl
AC	0.000592730849749035	1	Ctrl
AC	0.000577964348725437	1	Ctrl
AC	0.000529648097622507	1	Ctrl
AC	0.000501474334543558	1	Ctrl
AC	0.000580931504302766	1	Ctrl
AC	0.000490830861773675	1	Ctrl
AC	0.000588928150765607	1	Ctrl
AC	0.00054531358816341	1	Ctrl
AC	0.000541836826842998	1	Ctrl
AC	0.00059545827732116	1	Ctrl
AC	0.00069172647834364	1	Ctrl
AC	0.000513610683102209	1	Ctrl
AC	0.000571728784226466	1	Ctrl
AC	0.000606420783253084	1	Ctrl
AC	0.000728229657152788	1	Ctrl
AC	0.000676191957372859	1	Ctrl
AC	0.000628915272204966	1	Ctrl
AC	0.000477822657713332	1	Ctrl
AC	0.000462648372778926	1	Ctrl
AC	0.000641478561600536	1	Ctrl
AC	0.000420234771158821	1	Ctrl
AC	0.000458180308269439	1	Ctrl
AC	0.000586624951114587	1	Ctrl
AC	0.000705528819981273	1	Ctrl
AC	0.000646498281908676	1	Ctrl
AC	0.000576840988013244	1	Ctrl
AC	0.00057757590997674	1	Ctrl
AC	0.000512306746510622	1	Ctrl
AC	0.000549817172445085	1	Ctrl
AC	0.000439753737906772	1	Ctrl
AC	0.000546718722865063	1	Ctrl
AC	0.000590346876398503	1	Ctrl
AC	0.00045314775853698	1	Ctrl
AC	0.000587687235719917	1	Ctrl
AC	0.000561096382331075	1	Ctrl
AC	0.000530938411144307	1	Ctrl
AC	0.000561940325562847	1	Ctrl
AC	0.000634870248392985	1	Ctrl
AC	0.00058497432234806	1	Ctrl
AC	0.000491742123647709	1	Ctrl
AC	0.000464514416536713	1	Ctrl
AC	0.000414436194094284	1	Ctrl
AC	0.000505396511640966	1	Ctrl
AC	0.000597342435694258	1	Ctrl
AC	0.000631089022995306	1	Ctrl
AC	0.000567762448191677	1	Ctrl
AC	0.000680132342418296	1	Ctrl
AC	0.000528080871813512	1	Ctrl
AC	0.000557439227630596	1	Ctrl
AC	0.000602659738311749	1	Ctrl
AC	0.000511022220655871	1	Ctrl
AC	0.000541300413650465	1	Ctrl
AC	0.000565213134307102	1	Ctrl
AC	0.000665842290497479	1	Ctrl
AC	0.000585371045419472	1	Ctrl
AC	0.000528529080589195	1	Ctrl
AC	0.000672338760940785	1	Ctrl
AC	0.00063626080633433	1	Ctrl
AC	0.000569193764574115	1	Ctrl
AC	0.000588287954164695	1	Ctrl
AC	0.000586389045099085	1	Ctrl
AC	0.000662238365675985	1	Ctrl
AC	0.000446811762907569	1	Ctrl
AC	0.000508191564020037	1	Ctrl
AC	0.000649880067587527	1	Ctrl
AC	0.000603730001443702	1	Ctrl
AC	0.000628408555333618	1	Ctrl
AC	0.0005203945085989	1	Ctrl
AC	0.000845487212005918	1	Ctrl
AC	0.000693934609234359	1	Ctrl
AC	0.000609471569103601	1	Ctrl
AC	0.000535065222605583	1	Ctrl
AC	0.000507758706907826	1	Ctrl
AC	0.0005169141700943	1	Ctrl
AC	0.000543512463598968	1	Ctrl
AC	0.000541568056149776	1	Ctrl
AC	0.000621622913976952	1	Ctrl
AC	0.000637348629700446	1	Ctrl
AC	0.000491212749699815	1	Ctrl
AC	0.000636048021625633	1	Ctrl
AC	0.000458318115739647	1	Ctrl
AC	0.00047986618588645	1	Ctrl
AC	0.000674462567327513	1	Ctrl
AC	0.000517681500919331	1	Ctrl
AC	0.000514933058702369	1	Ctrl
AC	0.000422169157904458	1	Ctrl
AC	0.00054779357782622	1	Ctrl
AC	0.000760496621980121	1	Ctrl
AC	0.000614020126215248	1	Ctrl
AC	0.000591242911592452	1	Ctrl
AC	0.000503342508847818	1	Ctrl
AC	0.000586169310887732	1	Ctrl
AC	0.000635977900981639	1	Ctrl
AC	0.000599751046735317	1	Ctrl
AC	0.000481231953801732	1	Ctrl
AC	0.000561567771258227	1	Ctrl
AC	0.000600492403771092	1	Ctrl
AC	0.000570504896833698	1	Ctrl
AC	0.000686111820270615	1	Ctrl
AC	0.000489694163735921	1	Ctrl
AC	0.00052590843239596	1	Ctrl
AC	0.000611947090113132	1	Ctrl
AC	0.000523468853603211	1	Ctrl
AC	0.000620755298261425	1	Ctrl
AC	0.000435020083427185	1	Ctrl
AC	0.000562684002692845	1	Ctrl
AC	0.000705411186456105	1	Ctrl
AC	0.000512320078067821	1	Ctrl
AC	0.000560179257362356	1	Ctrl
AC	0.000407285090709473	1	Ctrl
AC	0.00060726409308144	1	Ctrl
AC	0.000676672757995825	1	Ctrl
AC	0.000630825800775252	1	Ctrl
AC	0.000410383661004008	1	Ctrl
AC	0.000549454742481246	1	Ctrl
AC	0.000654510972077634	1	Ctrl
AC	0.000544335679819908	1	Ctrl
AC	0.000506653155915842	1	Ctrl
AC	0.000520180398562221	1	Ctrl
AC	0.00048811327947042	1	Ctrl
AC	0.000444178958170595	1	Ctrl
AC	0.000585499870514452	1	Ctrl
AC	0.00050377326173036	1	Ctrl
AC	0.000509895428225737	1	Ctrl
AC	0.000711718694947502	1	Ctrl
AC	0.000487352719141495	1	Ctrl
AC	0.000537604379032033	1	Ctrl
AC	0.000534729258133513	1	Ctrl
AC	0.000480958958168903	1	Ctrl
AC	0.000467631750162655	1	Ctrl
AC	0.000551380493383434	1	Ctrl
AC	0.00058259122308488	1	Ctrl
AC	0.000573409440404514	1	Ctrl
AC	0.000601331128452529	1	Ctrl
AC	0.000670277712360283	1	Ctrl
AC	0.0006496444356794	1	Ctrl
AC	0.000545663015098979	1	Ctrl
AC	0.000373838537929537	1	Ctrl
AC	0.000560285982591678	1	Ctrl
AC	0.000534141667723822	1	Ctrl
AC	0.000688834617070574	1	Ctrl
AC	0.000410143267286124	1	Ctrl
AC	0.000710597375527026	1	Ctrl
AC	0.0005545277188242	1	Ctrl
AC	0.000481307482238708	1	Ctrl
AC	0.000649992676138861	1	Ctrl
AC	0.000711167786551572	1	Ctrl
AC	0.000504908371546344	1	Ctrl
AC	0.000640247267910365	1	Ctrl
AC	0.000621994060394747	1	Ctrl
AC	0.000465693883886992	1	Ctrl
AC	0.000726167356244195	1	Ctrl
AC	0.000654574632065711	1	Ctrl
AC	0.000292411910911838	1	Ctrl
AC	0.000483949024036135	1	Ctrl
AC	0.000466335407721871	1	Ctrl
AC	0.000616532947520715	1	Ctrl
AC	0.000751324704083516	1	Ctrl
AC	0.000704271848933689	1	Ctrl
AC	0.000580859881944154	1	Ctrl
AC	0.000668699210028221	1	Ctrl
AC	0.000431118404583762	1	Ctrl
AC	0.00057994289793005	1	Ctrl
AC	0.000526759011217888	1	Ctrl
AC	0.000527823857638365	1	Ctrl
AC	0.000448454625361006	1	Ctrl
AC	0.000528342957980885	1	Ctrl
AC	0.000562601469193551	1	Ctrl
AC	0.000587916063675832	1	Ctrl
AC	0.000547459946864182	1	Ctrl
AC	0.000671828549354205	1	Ctrl
AC	0.000512357247832594	1	Ctrl
AC	0.000639008568523987	1	Ctrl
AC	0.000255830236440997	1	Ctrl
AC	0.000516789017570827	1	Ctrl
AC	0.0006249580001344	1	Ctrl
AC	0.000578060385077149	1	Ctrl
AC	0.000459619172685489	1	Ctrl
AC	0.000568279772432685	1	Ctrl
AC	0.00045124583088091	1	Ctrl
AC	0.00041025641025641	1	Ctrl
AC	0.000552505266065817	1	Ctrl
AC	0.00060108194750551	1	Ctrl
AC	0.000605329570794629	1	Ctrl
AC	0.000610612893495869	1	Ctrl
AC	0.0004066601902266	1	Ctrl
AC	0.000509424350483953	1	Ctrl
AC	0.000523243005067196	1	Ctrl
AC	0.000566734158084923	1	Ctrl
AC	0.000495818911677489	1	Ctrl
AC	0.000733810310034856	1	Ctrl
AC	0.000593585447582575	1	Ctrl
AC	0.000691910661870565	1	Ctrl
AC	0.000698551755829294	1	Ctrl
AC	0.000622917964412426	1	Ctrl
AC	0.000669964647401195	1	Ctrl
AC	0.000737952918603793	1	Ctrl
AC	0.000541541343754345	1	Ctrl
AC	0.000667600221447878	1	Ctrl
AC	0.000423453261346279	1	Ctrl
AC	0.00058217941443068	1	Ctrl
AC	0.000631281248421797	1	Ctrl
AC	0.000451052455730037	1	Ctrl
AC	0.000555570430265871	1	Ctrl
AC	0.000510561770353888	1	Ctrl
AC	0.000525079452811939	1	Ctrl
AC	0.000398059192477757	1	Ctrl
AC	0.000623849395416542	1	Ctrl
AC	0.00057419290010479	1	Ctrl
AC	0.0004299518001403	1	Ctrl
AC	0.000633223105607542	1	Ctrl
AC	0.000537572814678382	1	Ctrl
AC	0.000406294438454206	1	Ctrl
AC	0.000472117134745958	1	Ctrl
AC	0.000497461551336172	1	Ctrl
AC	0.000576769850991212	1	Ctrl
AC	0.000558103255826464	1	Ctrl
AC	0.000490787780710714	1	Ctrl
AC	0.000581779644813967	1	Ctrl
AC	0.000502440424921045	1	Ctrl
AC	0.000437584533375766	1	Ctrl
AC	0.00054913251903412	1	Ctrl
AC	0.000662160927938625	1	Ctrl
AC	0.00063181367690783	1	Ctrl
AC	0.000504889952689942	1	Ctrl
AC	0.000541938914281624	1	Ctrl
AC	0.000681002257670528	1	Ctrl
AC	0.000491617081150723	1	Ctrl
AC	0.000603899465117617	1	Ctrl
AC	0.000478535373026042	1	Ctrl
AC	0.000520996888292558	1	Ctrl
AC	0.000524824671404022	1	Ctrl
AC	0.000467176523514552	1	Ctrl
AC	0.000417914606115484	1	Ctrl
AC	0.000587724229570195	1	Ctrl
AC	0.000506940008719368	1	Ctrl
AC	0.000544724770642202	1	Ctrl
AC	0.000693021574062914	1	Ctrl
AC	0.000492632898920686	1	Ctrl
AC	0.000570651324223758	1	Ctrl
AC	0.000514862360129059	1	Ctrl
AC	0.000640979416548486	1	Ctrl
AC	0.000654619031560572	1	Ctrl
AC	0.000481217013349891	1	Ctrl
AC	0.000524862748391296	1	Ctrl
AC	0.000405195260310577	1	Ctrl
AC	0.000564587898680395	1	Ctrl
AC	0.000574950632959045	1	Ctrl
AC	0.000492159227985525	1	Ctrl
AC	0.000609628928496944	1	Ctrl
AC	0.000458347656697605	1	Ctrl
AC	0.000674328046348181	1	Ctrl
AC	0.000526233958834153	1	Ctrl
AC	0.000458052922729995	1	Ctrl
AC	0.000426859923544645	1	Ctrl
AC	0.000505607183666866	1	Ctrl
AC	0.000573874176066214	1	Ctrl
AC	0.00076235156135464	1	Ctrl
AC	0.000561512824228373	1	Ctrl
AC	0.000633823490165728	1	Ctrl
AC	0.000671491457136462	1	Ctrl
AC	0.000546595266009696	1	Ctrl
AC	0.0006196640044065	1	Ctrl
AC	0.00041658607709818	1	Ctrl
AC	0.000422169953561305	1	Ctrl
AC	0.000508729903934013	1	Ctrl
AC	0.000468803273099216	1	Ctrl
AC	0.000562271577171774	1	Ctrl
AC	0.000493476852851371	1	Ctrl
AC	0.000594072773914805	1	Ctrl
AC	0.000582330855873113	1	Ctrl
AC	0.000438197323625577	1	Ctrl
AC	0.000597572362278245	1	Ctrl
AC	0.000523133260504978	1	Ctrl
AC	0.000522941203219499	1	Ctrl
AC	0.000521708886441366	1	Ctrl
AC	0.000693404948489918	1	Ctrl
AC	0.000705948795180723	1	Ctrl
AC	0.000564294658547989	1	Ctrl
AC	0.000578949855853301	1	Ctrl
AC	0.000586363197994021	1	Ctrl
AC	0.000459792968895627	1	Ctrl
AC	0.000622277535780958	1	Ctrl
AC	0.000751487052769676	1	Ctrl
AC	0.000688589310033511	1	Ctrl
AC	0.000449791971213314	1	Ctrl
AC	0.000472194378401663	1	Ctrl
AC	0.000781630017276372	1	Ctrl
AC	0.000459456549050576	1	Ctrl
AC	0.000803099017384732	1	Ctrl
AC	0.000509912950574866	1	Ctrl
AC	0.000576824612911798	1	Ctrl
AC	0.00074961394881636	1	Ctrl
AC	0.000628432470832536	1	Ctrl
AC	0.000522823554738857	1	Ctrl
AC	0.000642906298670723	1	Ctrl
AC	0.000583779275835708	1	Ctrl
AC	0.000492466436067304	1	Ctrl
AC	0.000496463395586496	1	Ctrl
AC	0.000545986634247194	1	Ctrl
AC	0.000544346696166746	1	Ctrl
AC	0.00046277635959216	1	Ctrl
AC	0.000542653823859502	1	Ctrl
AC	0.000523395791897833	1	Ctrl
AC	0.00061253573125099	1	Ctrl
AC	0.000554655979101994	1	Ctrl
AC	0.000471531297889897	1	Ctrl
AC	0.000648023528238872	1	Ctrl
AC	0.000657958602539073	1	Ctrl
AC	0.000551685445789892	1	Ctrl
AC	0.000662162581606365	1	Ctrl
AC	0.000534564451463978	1	Ctrl
AC	0.000490427794847554	1	Ctrl
AC	0.000541768008022777	1	Ctrl
AC	0.000722473750120412	1	Ctrl
AC	0.000581877925434055	1	Ctrl
AC	0.000470825258132685	1	Ctrl
AC	0.000679443325055058	1	Ctrl
AC	0.000703046107041966	1	Ctrl
AC	0.000610328210827405	1	Ctrl
AC	0.000536040337035362	1	Ctrl
AC	0.000707431102362205	1	Ctrl
AC	0.00063632857693791	1	Ctrl
AC	0.000490883590462833	1	Ctrl
AC	0.000322610378836759	1	Ctrl
AC	0.000511804402980164	1	Ctrl
AC	0.000546620065925693	1	Ctrl
AC	0.00041313519536287	1	Ctrl
AC	0.000721434272732854	1	Ctrl
AC	0.000588492704199424	1	Ctrl
AC	0.000526115273670652	1	Ctrl
AC	0.000548981334634622	1	Ctrl
AC	0.000666173205033309	1	Ctrl
AC	0.000784136805018476	1	Ctrl
AC	0.000441097008259542	1	Ctrl
AC	0.000539453680545339	1	Ctrl
AC	0.000504171613511799	1	Ctrl
AC	0.000652036215954395	1	Ctrl
AC	0.000750472435961193	1	Ctrl
AC	0.000453657174762702	1	Ctrl
AC	0.000515658840111382	1	Ctrl
AC	0.000538140723799274	1	Ctrl
AC	0.000419162337160947	1	Ctrl
AC	0.000519885625162464	1	Ctrl
AC	0.000548664589579292	1	Ctrl
AC	0.000584407717032634	1	Ctrl
AC	0.00058933012808774	1	Ctrl
AC	0.000507232648671112	1	Ctrl
AC	0.000641160500505916	1	Ctrl
AC	0.000540873510719812	1	Ctrl
AC	0.000511480919934969	1	Ctrl
AC	0.000680722498344819	1	Ctrl
AC	0.000570766530932138	1	Ctrl
AC	0.000518045242617855	1	Ctrl
AC	0.000551322188749089	1	Ctrl
AC	0.000753370780292707	1	Ctrl
AC	0.000506926154083511	1	Ctrl
AC	0.000440350376083024	1	Ctrl
AC	0.000528143980174288	1	Ctrl
AC	0.000579739117397171	1	Ctrl
AC	0.00062662681962788	1	Ctrl
AC	0.000580176894751175	1	Ctrl
AC	0.000504466973686352	1	Ctrl
AC	0.000601924531678312	1	Ctrl
AC	0.000535453512899562	1	Ctrl
AC	0.000589304130039778	1	Ctrl
AC	0.000564355318108281	1	Ctrl
AC	0.000303929631351235	1	Ctrl
AC	0.000454440147559389	1	Ctrl
AC	0.00054828318826674	1	Ctrl
AC	0.000577939233817702	1	Ctrl
AC	0.000502171426445835	1	Ctrl
AC	0.000600904790928055	1	Ctrl
AC	0.000572549131872379	1	Ctrl
AC	0.000519719005257824	1	Ctrl
AC	0.000540348382509776	1	Ctrl
AC	0.000567515884276109	1	Ctrl
AC	0.000731790333560245	1	Ctrl
AC	0.000515085905852773	1	Ctrl
AC	0.000474430189574397	1	Ctrl
AC	0.000541563114358841	1	Ctrl
AC	0.000711714547719092	1	Ctrl
AC	0.000606996063196962	1	Ctrl
AC	0.000494282667413929	1	Ctrl
AC	0.000579125455491931	1	Ctrl
AC	0.000671525902712685	1	Ctrl
AC	0.00032183864524862	1	Ctrl
AC	0.000622425086694923	1	Ctrl
AC	0.000537216109073395	1	Ctrl
AC	0.000652910211243658	1	Ctrl
AC	0.000556734385176159	1	Ctrl
AC	0.000628389998677074	1	Ctrl
AC	0.000383721192695754	1	Ctrl
AC	0.000513674641595193	1	Ctrl
AC	0.00048357962707477	1	Ctrl
AC	0.000469756003205394	1	Ctrl
AC	0.000517376271357545	1	Ctrl
AC	0.00036562367701959	1	Ctrl
AC	0.00045707870574556	1	Ctrl
AC	0.00050753674317576	1	Ctrl
AC	0.000475442368116421	1	Ctrl
AC	0.000556177392779427	1	Ctrl
AC	0.000678827542992411	1	Ctrl
AC	0.000638620579548176	1	Ctrl
AC	0.00054868653463114	1	Ctrl
AC	0.000425775376877736	1	Ctrl
AC	0.000613464205697215	1	Ctrl
AC	0.000726708638748943	1	Ctrl
AC	0.000540051574925405	1	Ctrl
AC	0.000438819887944207	1	Ctrl
AC	0.000357943795519128	1	Ctrl
AC	0.000453687759710465	1	Ctrl
AC	0.000567404292246587	1	Ctrl
AC	0.000482701864337037	1	Ctrl
AC	0.000652523089278544	1	Ctrl
AC	0.000685071372580018	1	Ctrl
AC	0.000581711005972233	1	Ctrl
AC	0.000640414047286082	1	Ctrl
AC	0.000579109639320729	1	Ctrl
AC	0.000384366755769869	1	Ctrl
AC	0.000556792873051225	1	Ctrl
AC	0.000655698102789305	1	Ctrl
AC	0.000574153751197649	1	Ctrl
AC	0.000486142779704184	1	Ctrl
AC	0.00054964517350466	1	Ctrl
AC	0.000598162785729545	1	Ctrl
AC	0.000846772641545745	1	Ctrl
AC	0.000400260169109921	1	Ctrl
AC	0.000566941291419886	1	Ctrl
AC	0.000361002684957469	1	Ctrl
AC	0.00068974824189171	1	Ctrl
AC	0.000552241103033705	1	Ctrl
AC	0.000717222912881323	1	Ctrl
AC	0.000638153948258478	1	Ctrl
AC	0.000581164163582418	1	Ctrl
AC	0.00045773156434886	1	Ctrl
AC	0.000687463717192704	1	Ctrl
AC	0.000390524753690459	1	Ctrl
AC	0.000562987711178075	1	Ctrl
AC	0.00063023886052814	1	Ctrl
AC	0.000605255504287882	1	Ctrl
AC	0.000602280060228006	1	Ctrl
AC	0.000614746986996118	1	Ctrl
AC	0.000517837001936568	1	Ctrl
AC	0.000600948325772622	1	Ctrl
AC	0.000581842920314374	1	Ctrl
AC	0.000616274682429883	1	Ctrl
AC	0.000574219715361468	1	Ctrl
AC	0.000439721091193586	1	Ctrl
AC	0.000621951282196259	1	Ctrl
AC	0.000625834445927904	1	Ctrl
AC	0.000599050077733879	1	Ctrl
AC	0.000537019604374498	1	Ctrl
AC	0.000372205550515272	1	Ctrl
AC	0.000503088634320542	1	Ctrl
AC	0.000569742598433208	1	Ctrl
AC	0.000628647340703136	1	Ctrl
AC	0.000536709725424184	1	Ctrl
AC	0.000452272345484384	1	Ctrl
AC	0.000664252052189235	1	Ctrl
AC	0.000541361170281625	1	Ctrl
AC	0.000455650060753341	1	Ctrl
AC	0.000585561078170099	1	Ctrl
AC	0.000618836587216034	1	Ctrl
AC	0.00054903445664521	1	Ctrl
AC	0.000363350087809605	1	Ctrl
AC	0.000562135338928841	1	Ctrl
AC	0.000677400353426271	1	Ctrl
AC	0.000537440026578852	1	Ctrl
AC	0.000414566559752133	1	Ctrl
AC	0.000492987018008526	1	Ctrl
AC	0.000484058345165871	1	Ctrl
AC	0.000395930316264338	1	Ctrl
AC	0.000764130627744888	1	Ctrl
AC	0.000613650493746417	1	Ctrl
AC	0.000548945800004481	1	Ctrl
AC	0.000617787878119277	1	Ctrl
AC	0.000721051672839881	1	Ctrl
AC	0.000660002030775479	1	Ctrl
AC	0.000632467228667227	1	Ctrl
AC	0.000448654037886341	1	Ctrl
AC	0.000440332034155485	1	Ctrl
AC	0.000637026887342396	1	Ctrl
AC	0.000540983606557377	1	Ctrl
AC	0.000611312431069797	1	Ctrl
AC	0.000583025830258303	1	Ctrl
AC	0.000609221171654157	1	Ctrl
AC	0.000516310327899379	1	Ctrl
AC	0.000721370604147881	1	Ctrl
AC	0.000486239424292522	1	Ctrl
AC	0.000590713634191895	1	Ctrl
AC	0.0006088187394408	1	Ctrl
AC	0.000546650919520837	1	Ctrl
AC	0.000466651111629612	1	Ctrl
AC	0.000602118271821852	1	Ctrl
AC	0.000513594934574138	1	Ctrl
AC	0.000536386723881251	1	Ctrl
AC	0.000442386527855605	1	Ctrl
AC	0.000468075954811694	1	Ctrl
AC	0.000475471107606936	1	Ctrl
AC	0.000590074939517319	1	Ctrl
AC	0.000500087427872006	1	Ctrl
AC	0.000658537768874039	1	Ctrl
AC	0.000600355682423172	1	Ctrl
AC	0.000627346224286394	1	Ctrl
AC	0.000687410282849113	1	Ctrl
AC	0.000541772951985372	1	Ctrl
AC	0.000544076368537548	1	Ctrl
AC	0.000548237490554016	1	Ctrl
AC	0.000436451200240801	1	Ctrl
AC	0.000583678234108034	1	Ctrl
AC	0.000676545483589074	1	Ctrl
AC	0.000509311254472798	1	Ctrl
AC	0.00072798968681277	1	Ctrl
AC	0.000535357300172805	1	Ctrl
AC	0.00059980954501045	1	Ctrl
AC	0.000612631608941572	1	Ctrl
AC	0.000654153259931886	1	Ctrl
AC	0.000518894236382269	1	Ctrl
AC	0.000594603328486024	1	Ctrl
AC	0.000748627516220263	1	Ctrl
AC	0.000539475049278971	1	Ctrl
AC	0.000610719931024573	1	Ctrl
AC	0.000528182298347544	1	Ctrl
AC	0.00053182785141548	1	Ctrl
AC	0.000438843361540149	1	Ctrl
AC	0.000515709298635354	1	Ctrl
AC	0.000612121052214981	1	Ctrl
AC	0.000574382538770821	1	Ctrl
AC	0.000476425168391654	1	Ctrl
AC	0.000488450188256843	1	Ctrl
AC	0.000611515855418294	1	Ctrl
AC	0.000403253949174493	1	Ctrl
AC	0.000469762926309856	1	Ctrl
AC	0.000500912878610552	1	Ctrl
AC	0.000866823520446557	1	Ctrl
AC	0.000818290021821067	1	Ctrl
AC	0.000506132640493986	1	Ctrl
AC	0.000534435959101585	1	Ctrl
AC	0.000559251944598905	1	Ctrl
AC	0.000601169274238394	1	Ctrl
AC	0.00057436379419501	1	Ctrl
AC	0.000569374755346785	1	Ctrl
AC	0.000499048871562434	1	Ctrl
AC	0.000501671107133899	1	Ctrl
AC	0.000528117359413203	1	Ctrl
AC	0.000453599228881311	1	Ctrl
AC	0.000316686631693447	1	Ctrl
AC	0.000701811212783761	1	Ctrl
AC	0.000508985552640852	1	Ctrl
AC	0.00050597329585383	1	Ctrl
AC	0.000453123791209398	1	Ctrl
AC	0.000540268783719901	1	Ctrl
AC	0.000724855470890865	1	Ctrl
AC	0.000461249884687529	1	Ctrl
AC	0.000628140703517588	1	Ctrl
AC	0.0004583830803343	1	Ctrl
AC	0.000478886247413159	1	Ctrl
AC	0.000447783471814518	1	Ctrl
AC	0.00054380664652568	1	Ctrl
AC	0.00061409675255941	1	Ctrl
AC	0.000452404943552201	1	Ctrl
AC	0.000712397079171976	1	Ctrl
AC	0.00053582554517134	1	Ctrl
AC	0.000315437511828907	1	Ctrl
AC	0.000504679528499403	1	Ctrl
AC	0.000529398140489032	1	Ctrl
AC	0.000584192439862543	1	Ctrl
AC	0.000386042421772793	1	Ctrl
AC	0.000448601484870915	1	Ctrl
AC	0.000552282768777614	1	Ctrl
AC	0.000636524575816044	1	Ctrl
AC	0.000582241630276565	1	Ctrl
AC	0.000581657030086902	1	Ctrl
AC	0.000489018654623384	1	Ctrl
AC	0.000600600600600601	1	Ctrl
AC	0.000568575424470964	1	Ctrl
AC	0.000503507187999167	1	Ctrl
AC	0.000514549714260691	1	Ctrl
AC	0.000454520026851645	1	Ctrl
AC	0.000617039093834017	1	Ctrl
AC	0.000698730639338535	1	Ctrl
AC	0.0006812075033745	1	Ctrl
AC	0.000623412391949606	1	Ctrl
AC	0.000558174886880515	1	Ctrl
AC	0.000440319143315075	1	Ctrl
AC	0.000564269271293675	1	Ctrl
AC	0.000635653685494123	1	Ctrl
AC	0.000508798708703967	1	Ctrl
AC	0.000526883402349571	1	Ctrl
AC	0.000202057881811682	1	Ctrl
AC	0.000590534574393296	1	Ctrl
AC	0.000869829948245118	1	Ctrl
AC	0.000473671745480382	1	Ctrl
AC	0.000479313274799015	1	Ctrl
AC	0.000499564105829227	1	Ctrl
AC	0.000680566726474046	1	Ctrl
AC	0.000570643936016549	1	Ctrl
AC	0.000558388084937612	1	Ctrl
AC	0.000656818301772823	1	Ctrl
AC	0.000751458052938537	1	Ctrl
AC	0.000656108597285068	1	Ctrl
AC	0.000351214462641872	1	Ctrl
AC	0.000557132162195101	1	Ctrl
AC	0.000491335487650472	1	Ctrl
AC	0.000647426669408709	1	Ctrl
AC	0.000536055063576131	1	Ctrl
AC	0.000497272209690322	1	Ctrl
AC	0.000587429018993538	1	Ctrl
AC	0.000445808092728083	1	Ctrl
AC	0.000785237534354142	1	Ctrl
AC	0.00062838580861598	1	Ctrl
AC	0.00044462685546207	1	Ctrl
AC	0.000436734622573939	1	Ctrl
AC	0.000578684289979536	1	Ctrl
AC	0.000681169292308584	1	Ctrl
AC	0.000674865026994601	1	Ctrl
AC	0.000584871895596002	1	Ctrl
AC	0.000391625244765778	1	Ctrl
AC	0.000487463705148041	1	Ctrl
AC	0.000589970501474926	1	Ctrl
AC	0.000660641784630778	1	Ctrl
AC	0.000428003668602874	1	Ctrl
AC	0.000560981207129561	1	Ctrl
AC	0.000510147804985661	1	Ctrl
AC	0.000544115896685994	1	Ctrl
AC	0.000611749815420314	1	Ctrl
AC	0.000422910469853532	1	Ctrl
AC	0.000433381696218274	1	Ctrl
AC	0.000463149064089344	1	Ctrl
AC	0.000479343299679439	1	Ctrl
AC	0.000566991071684897	1	Ctrl
AC	0.000653016514998315	1	Ctrl
AC	0.000562985575058488	1	Ctrl
AC	0.000631118341701495	1	Ctrl
AC	0.000550234965201356	1	Ctrl
AC	0.000575515032665807	1	Ctrl
AC	0.000606359192026377	1	Ctrl
AC	0.000563754239522809	1	Ctrl
AC	0.000628482130724283	1	Ctrl
AC	0.000435629943826665	1	Ctrl
AC	0.000655253178674994	1	Ctrl
AC	0.000493192186426647	1	Ctrl
AC	0.000471169745568337	1	Ctrl
AC	0.000534608473544306	1	Ctrl
AC	0.000557409565727275	1	Ctrl
AC	0.000599694700879552	1	Ctrl
AC	0.0005346888550334	1	Ctrl
AC	0.000611307663505697	1	Ctrl
AC	0.000587146018698342	1	Ctrl
AC	0.00045728802794538	1	Ctrl
AC	0.000620368481881841	1	Ctrl
AC	0.000521577149953431	1	Ctrl
AC	0.000658906215681968	1	Ctrl
AC	0.000377850409023068	1	Ctrl
AC	0.000709586635717464	1	Ctrl
AC	0.000472413891831534	1	Ctrl
AC	0.000727546108234609	1	Ctrl
AC	0.000560439945357105	1	Ctrl
AC	0.000516815290215277	1	Ctrl
AC	0.00077219066565453	1	Ctrl
AC	0.000476047985636952	1	Ctrl
AC	0.000373789855343326	1	Ctrl
AC	0.000725546399140093	1	Ctrl
AC	0.000461504185365543	1	Ctrl
AC	0.000437285912105532	1	Ctrl
AC	0.00031533392775591	1	Ctrl
AC	0.00066482104406672	1	Ctrl
AC	0.000517089818501474	1	Ctrl
AC	0.000658702356357975	1	Ctrl
AC	0.000728252057655578	1	Ctrl
AC	0.000412762620217113	1	Ctrl
AC	0.000565319441264026	1	Ctrl
AC	0.00058486608583414	1	Ctrl
AC	0.000701279230043769	1	Ctrl
AC	0.000476060935799782	1	Ctrl
AC	0.000493649268865407	1	Ctrl
AC	0.000527521010922083	1	Ctrl
AC	0.000592780776966233	1	Ctrl
AC	0.000384257824604896	1	Ctrl
AC	0.000517777010700725	1	Ctrl
AC	0.000469153178512784	1	Ctrl
AC	0.000485803735290943	1	Ctrl
AC	0.000603229381479455	1	Ctrl
AC	0.000452075024361821	1	Ctrl
AC	0.000519912654674015	1	Ctrl
AC	0.000517218366257341	1	Ctrl
AC	0.000534544128189971	1	Ctrl
AC	0.000485155586701346	1	Ctrl
AC	0.000673657338876233	1	Ctrl
AC	0.000493827160493827	1	Ctrl
AC	0.000528382833078343	1	Ctrl
AC	0.000457616038352582	1	Ctrl
AC	0.000489150372977159	1	Ctrl
AC	0.000721059301664992	1	Ctrl
AC	0.000307507373188153	1	Ctrl
AC	0.000569396547093392	1	Ctrl
AC	0.000580494198050258	1	Ctrl
AC	0.000425422003433763	1	Ctrl
AC	0.000477434465363481	1	Ctrl
AC	0.000629456601917876	1	Ctrl
AC	0.000567086310536464	1	Ctrl
AC	0.000424007292925438	1	Ctrl
AC	0.000535445827298127	1	Ctrl
AC	0.000626907073509015	1	Ctrl
AC	0.000584530020414929	1	Ctrl
AC	0.000544314282333452	1	Ctrl
AC	0.00043398430979803	1	Ctrl
AC	0.000669051982430113	1	Ctrl
AC	0.000710795202132386	1	Ctrl
AC	0.000560528399142449	1	Ctrl
AC	0.000406975867838355	1	Ctrl
AC	0.000579070948089859	1	Ctrl
AC	0.000513919201222727	1	Ctrl
AC	0.000723589001447178	1	Ctrl
AC	0.000548988032060901	1	Ctrl
AC	0.000651392632524708	1	Ctrl
AC	0.000604977833234079	1	Ctrl
AC	0.000454338936846888	1	Ctrl
AC	0.000615501159982955	1	Ctrl
AC	0.000560445034872136	1	Ctrl
AC	0.000527888157322273	1	Ctrl
AC	0.000564128090260494	1	Ctrl
AC	0.000685368186165126	1	Ctrl
AC	0.00048463206223696	1	Ctrl
AC	0.000527516493454	1	Ctrl
AC	0.000770404610575285	1	Ctrl
AC	0.000606111625557707	1	Ctrl
AC	0.000525791764087304	1	Ctrl
AC	0.000675833139128408	1	Ctrl
AC	0.000616628258677805	1	Ctrl
AC	0.000402298257739084	1	Ctrl
AC	0.000424235078180464	1	Ctrl
AC	0.000568501394037993	1	Ctrl
AC	0.000519159802999902	1	Ctrl
AC	0.000495598304532116	1	Ctrl
AC	0.000488653185587605	1	Ctrl
AC	0.000470809792843691	1	Ctrl
AC	0.000646192268396832	1	Ctrl
AC	0.000443336104183985	1	Ctrl
AC	0.000487030840049646	1	Ctrl
AC	0.000499851234751562	1	Ctrl
AC	0.000463502885679256	1	Ctrl
AC	0.000581815263622502	1	Ctrl
AC	0.000497739433406612	1	Ctrl
AC	0.000539584519919662	1	Ctrl
AC	0.000605550883095038	1	Ctrl
AC	0.000416345733497096	1	Ctrl
AC	0.00045621109328781	1	Ctrl
AC	0.000501986585209553	1	Ctrl
AC	0.000652793690549146	1	Ctrl
AC	0.000564486819619397	1	Ctrl
AC	0.000604025224093358	1	Ctrl
AC	0.000615649818383304	1	Ctrl
AC	0.000701072725736971	1	Ctrl
AC	0.000539286297160942	1	Ctrl
AC	0.000445409498357552	1	Ctrl
AC	0.000595400108873163	1	Ctrl
AC	0.00051508831880198	1	Ctrl
AC	0.000531685442853847	1	Ctrl
AC	0.000610280729135402	1	Ctrl
AC	0.000649280380911157	1	Ctrl
AC	0.000382848392036753	1	Ctrl
AC	0.000519090226077454	1	Ctrl
AC	0.000507737477648513	1	Ctrl
AC	0.000444418455061108	1	Ctrl
AC	0.000565921251200439	1	Ctrl
AC	0.000355245796258078	1	Ctrl
AC	0.000594498189482787	1	Ctrl
AC	0.00062082880645662	1	Ctrl
AC	0.000592974990407758	1	Ctrl
AC	0.000518952131855358	1	Ctrl
AC	0.000595243085538947	1	Ctrl
AC	0.000503172344390022	1	Ctrl
AC	0.000693817316799189	1	Ctrl
AC	0.000587847331746624	1	Ctrl
AC	0.000610713246274888	1	Ctrl
AC	0.000473160588213321	1	Ctrl
AC	0.000612193222283833	1	Ctrl
AC	0.00065764280838453	1	Ctrl
AC	0.000658119549947477	1	Ctrl
AC	0.000624691372714671	1	Ctrl
AC	0.000514466088836958	1	Ctrl
AC	0.00069951171339222	1	Ctrl
AC	0.000553383396429384	1	Ctrl
AC	0.000394360642807848	1	Ctrl
AC	0.000599287731794179	1	Ctrl
AC	0.000541125541125541	1	Ctrl
AC	0.000494795135783204	1	Ctrl
AC	0.00062063907016983	1	Ctrl
AC	0.00055923288675052	1	Ctrl
AC	0.000550147104551869	1	Ctrl
AC	0.000676838583666918	1	Ctrl
AC	0.000612897106250091	1	Ctrl
AC	0.000494539876062252	1	Ctrl
AC	0.000500365651822486	1	Ctrl
AC	0.000642917195562223	1	Ctrl
AC	0.000477477184186824	1	Ctrl
AC	0.000548444279040614	1	Ctrl
AC	0.00059146069917613	1	Ctrl
AC	0.000467208548718471	1	Ctrl
AC	0.00051583730271967	1	Ctrl
AC	0.000573306833817459	1	Ctrl
AC	0.000662005423003328	1	Ctrl
AC	0.000665705092643959	1	Ctrl
AC	0.000694092979538717	1	Ctrl
AC	0.000550285047654685	1	Ctrl
AC	0.0004490451881263	1	Ctrl
AC	0.000481435553286162	1	Ctrl
AC	0.000413342184701329	1	Ctrl
AC	0.000764069083949254	1	Ctrl
AC	0.000542225837061136	1	Ctrl
AC	0.000506353925059619	1	Ctrl
AC	0.000510619673446561	1	Ctrl
AC	0.000581136315208337	1	Ctrl
AC	0.000557719121111592	1	Ctrl
AC	0.000523202335845267	1	Ctrl
AC	0.000528653893706461	1	Ctrl
AC	0.000609656013318639	1	Ctrl
AC	0.000470440646071821	1	Ctrl
AC	0.000589097387855973	1	Ctrl
AC	0.000643297567606933	1	Ctrl
AC	0.000586362874853409	1	Ctrl
AC	0.000689502647429976	1	Ctrl
AC	0.000616077149287815	1	Ctrl
AC	0.000393659060971732	1	Ctrl
AC	0.00036193233770192	1	Ctrl
AC	0.000579206487112656	1	Ctrl
AC	0.000517097360151682	1	Ctrl
AC	0.000598405676305272	1	Ctrl
AC	0.000564707400893851	1	Ctrl
AC	0.000466839570211189	1	Ctrl
AC	0.000535051912059108	1	Ctrl
AC	0.00051089030455318	1	Ctrl
AC	0.000554605536811943	1	Ctrl
AC	0.000523196550511019	1	Ctrl
AC	0.000572297069088453	1	Ctrl
AC	0.000315146740200906	1	Ctrl
AC	0.000282665536004523	1	Ctrl
AC	0.000371047679626832	1	Ctrl
AC	0.000517372633944079	1	Ctrl
AC	0.000546660511674239	1	Ctrl
AC	0.000388420222127815	1	Ctrl
AC	0.000566930794889712	1	Ctrl
AC	0.000551040088166414	1	Ctrl
AC	0.000629529317033892	1	Ctrl
AC	0.000643144865560157	1	Ctrl
AC	0.000486391389837525	1	Ctrl
AC	0.000457113834042283	1	Ctrl
AC	0.000500280769819797	1	Ctrl
AC	0.000483422379317056	1	Ctrl
AC	0.000610484580341084	1	Ctrl
AC	0.000466594085364499	1	Ctrl
AC	0.000546658125133461	1	Ctrl
AC	0.000489347286004668	1	Ctrl
AC	0.000674962357868504	1	Ctrl
AC	0.000584464674827996	1	Ctrl
AC	0.00042421905129194	1	Ctrl
AC	0.000415749820010749	1	Ctrl
AC	0.000586044751669305	1	Ctrl
AC	0.000631699468977634	1	Ctrl
AC	0.000482829380167783	1	Ctrl
AC	0.000491868136568257	1	Ctrl
AC	0.000669288044842299	1	Ctrl
AC	0.000418162177231069	1	Ctrl
AC	0.000574058915453879	1	Ctrl
AC	0.000760485931010276	1	Ctrl
AC	0.00069737954353339	1	Ctrl
AC	0.00043163693167804	1	Ctrl
AC	0.000560939011905931	1	Ctrl
AC	0.000562556255625563	1	Ctrl
AC	0.000617079642542593	1	Ctrl
AC	0.000760097292453434	1	Ctrl
AC	0.000503289355430133	1	Ctrl
AC	0.000554234117728564	1	Ctrl
AC	0.00054497659806373	1	Ctrl
AC	0.000430268554632931	1	Ctrl
AC	0.000602255000691112	1	Ctrl
AC	0.000519514254172349	1	Ctrl
AC	0.000594211232509105	1	Ctrl
AC	0.000565610859728507	1	Ctrl
AC	0.000591799069170278	1	Ctrl
AC	0.000496221085579052	1	Ctrl
AC	0.000453261741222412	1	Ctrl
AC	0.000583862458686518	1	Ctrl
AC	0.000539074029887678	1	Ctrl
AC	0.000501599930813803	1	Ctrl
AC	0.000555805918581944	1	Ctrl
AC	0.000633692425707901	1	Ctrl
AC	0.000648794897987355	1	Ctrl
AC	0.000552498467928099	1	Ctrl
AC	0.000593994510671419	1	Ctrl
AC	0.00042772537837245	1	Ctrl
AC	0.000498418479823637	1	Ctrl
AC	0.000673716629973172	1	Ctrl
AC	0.000385245112202639	1	Ctrl
AC	0.00052847309943028	1	Ctrl
AC	0.000457846871032861	1	Ctrl
AC	0.000593516302955711	1	Ctrl
AC	0.000662803469302731	1	Ctrl
AC	0.000543275954002636	1	Ctrl
AC	0.000633178556352892	1	Ctrl
AC	0.000775216055585862	1	Ctrl
AC	0.000606134076857801	1	Ctrl
AC	0.000560784492035345	1	Ctrl
AC	0.000531169580467612	1	Ctrl
AC	0.00049519659304744	1	Ctrl
AC	0.000638418182149828	1	Ctrl
AC	0.000493030941022839	1	Ctrl
AC	0.000304043782304652	1	Ctrl
AC	0.000536629773369748	1	Ctrl
AC	0.000532121998702142	1	Ctrl
AC	0.000558841335630792	1	Ctrl
AC	0.000657589354788798	1	Ctrl
AC	0.000562157546431367	1	Ctrl
AC	0.000543584614381075	1	Ctrl
AC	0.000491478266664445	1	Ctrl
AC	0.000737236591509492	1	Ctrl
AC	0.000481720430107527	1	Ctrl
AC	0.000446571863181545	1	Ctrl
AC	0.000542234004096879	1	Ctrl
AC	0.000611036853160206	1	Ctrl
AC	0.000746635415091487	1	Ctrl
AC	0.00061805193241562	1	Ctrl
AC	0.000678903325150417	1	Ctrl
AC	0.000473425072591845	1	Ctrl
AC	0.000396617420003683	1	Ctrl
AC	0.000627818989872289	1	Ctrl
AC	0.000564907920009039	1	Ctrl
AC	0.00055541620381983	1	Ctrl
AC	0.000470068651886834	1	Ctrl
AC	0.000397088021178028	1	Ctrl
AC	0.000485477129290848	1	Ctrl
AC	0.000593125484306091	1	Ctrl
AC	0.000566802485375427	1	Ctrl
AC	0.000785398418958835	1	Ctrl
AC	0.000502334620737361	1	Ctrl
AC	0.000468285596872999	1	Ctrl
AC	0.000619685833693616	1	Ctrl
AC	0.000583688913936076	1	Ctrl
AC	0.00048400244548604	1	Ctrl
AC	0.000254582484725051	1	Ctrl
AC	0.00058788439426294	1	Ctrl
AC	0.000461664430933259	1	Ctrl
AC	0.000588661474370585	1	Ctrl
AC	0.000477628234651929	1	Ctrl
AC	0.000585075261954151	1	Ctrl
AC	0.000668107124580656	1	Ctrl
AC	0.000541301288297066	1	Ctrl
AC	0.000560070283329673	1	Ctrl
AC	0.000433365969535977	1	Ctrl
AC	0.000507276601021317	1	Ctrl
AC	0.000513219284603421	1	Ctrl
AC	0.000575440211761998	1	Ctrl
AC	0.000402691538281676	1	Ctrl
AC	0.000676132521974307	1	Ctrl
AC	0.000574830630260727	1	Ctrl
AC	0.00048661800486618	1	Ctrl
AC	0.000552466495580268	1	Ctrl
AC	0.00052159893783489	1	Ctrl
AC	0.00057051311603891	1	Ctrl
AC	0.000641706238551377	1	Ctrl
AC	0.000409359814071413	1	Ctrl
AC	0.000737082626962483	1	Ctrl
AC	0.000559317044450986	1	Ctrl
AC	0.000459976175592957	1	Ctrl
AC	0.000509581247410095	1	Ctrl
AC	0.000642481815470044	1	Ctrl
AC	0.000615295117912919	1	Ctrl
AC	0.000540440788779922	1	Ctrl
AC	0.000562851782363978	1	Ctrl
AC	0.000511122015047432	1	Ctrl
AC	0.000480620998603479	1	Ctrl
AC	0.000531951169610585	1	Ctrl
AC	0.000327639683718492	1	Ctrl
AC	0.000745025109052339	1	Ctrl
AC	0.0004972570658625	1	Ctrl
AC	0.000646035406329352	1	Ctrl
AC	0.000628949359749206	1	Ctrl
AC	0.000725031720137756	1	Ctrl
AC	0.000550229615050896	1	Ctrl
AC	0.000549915397631134	1	Ctrl
AC	0.000694434602684202	1	Ctrl
AC	0.000527299745937395	1	Ctrl
AC	0.00046381292878539	1	Ctrl
AC	0.000841369490647855	1	Ctrl
AC	0.000439534679286196	1	Ctrl
AC	0.000544358015671781	1	Ctrl
AC	0.000492517919268978	1	Ctrl
AC	0.000468627580197556	1	Ctrl
AC	0.000631876811494663	1	Ctrl
AC	0.000445676244063453	1	Ctrl
AC	0.000504181013280866	1	Ctrl
AC	0.000456505997544313	1	Ctrl
AC	0.000570598609814296	1	Ctrl
AC	0.000474177751252892	1	Ctrl
AC	0.00049079754601227	1	Ctrl
AC	0.000681617928213995	1	Ctrl
AC	0.000428326670474015	1	Ctrl
AC	0.000722409824773617	1	Ctrl
AC	0.000406190340793696	1	Ctrl
AC	0.000585323267095904	1	Ctrl
AC	0.000511914193430435	1	Ctrl
AC	0.000498294300279811	1	Ctrl
AC	0.000744158356898348	1	Ctrl
AC	0.000494488264949225	1	Ctrl
AC	0.000529869873817035	1	Ctrl
AC	0.000508368528077585	1	Ctrl
AC	0.000530103778008849	1	Ctrl
AC	0.000634974389366296	1	Ctrl
AC	0.000563797990407711	1	Ctrl
AC	0.000377485110309538	1	Ctrl
AC	0.000684882128181097	1	Ctrl
AC	0.000544101358310177	1	Ctrl
AC	0.000637099298073054	1	Ctrl
AC	0.000660898822398462	1	Ctrl
AC	0.00055577683707402	1	Ctrl
AC	0.000663008687700046	1	Ctrl
AC	0.00065625	1	Ctrl
AC	0.000573216460866035	1	Ctrl
AC	0.000598649517118735	1	Ctrl
AC	0.00066363406011318	1	Ctrl
AC	0.00066382997246738	1	Ctrl
AC	0.000462405066838551	1	Ctrl
AC	0.00058339275296558	1	Ctrl
AC	0.000525553251328087	1	Ctrl
AC	0.000595582479665113	1	Ctrl
AC	0.000611170844887103	1	Ctrl
AC	0.000457704491526445	1	Ctrl
AC	0.000565909605372369	1	Ctrl
AC	0.000432409578352616	1	Ctrl
AC	0.000800722703568349	1	Ctrl
AC	0.000552862124691673	1	Ctrl
AC	0.000519741204724268	1	Ctrl
AC	0.000691534165947402	1	Ctrl
AC	0.000504668180671209	1	Ctrl
AC	0.000511316640348898	1	Ctrl
AC	0.000589217322989296	1	Ctrl
AC	0.000600443404360143	1	Ctrl
AC	0.000507860292250514	1	Ctrl
AC	0.000332841467608978	1	Ctrl
AC	0.000563405674621955	1	Ctrl
AC	0.000499625281039221	1	Ctrl
AC	0.000352517434286152	1	Ctrl
AC	0.000610346987616381	1	Ctrl
AC	0.000482925711292277	1	Ctrl
AC	0.000596394232706582	1	Ctrl
AC	0.000709206961139096	1	Ctrl
AC	0.00042653844662453	1	Ctrl
AC	0.000657102179388895	1	Ctrl
AC	0.000640400097584777	1	Ctrl
AC	0.00042779441422722	1	Ctrl
AC	0.000679787991120269	1	Ctrl
AC	0.000457672251192722	1	Ctrl
AC	0.000341559217829391	1	Ctrl
AC	0.000669601515863857	1	Ctrl
AC	0.000574897990661413	1	Ctrl
AC	0.000399117739733221	1	Ctrl
AC	0.000492924726787453	1	Ctrl
AC	0.000561975343331811	1	Ctrl
AC	0.000763219280423963	1	Ctrl
AC	0.000409787081462257	1	Ctrl
AC	0.000594194428209624	1	Ctrl
AC	0.000597454417428599	1	Ctrl
AC	0.000446317877510538	1	Ctrl
AC	0.000418575960521678	1	Ctrl
AC	0.000670570879341947	1	Ctrl
AC	0.000467817573966523	1	Ctrl
AC	0.000552956188855806	1	Ctrl
AC	0.00045860456821106	1	Ctrl
AC	0.000657769907026754	1	Ctrl
AC	0.000545008629303297	1	Ctrl
AC	0.000279537830786433	1	Ctrl
AC	0.00051440329218107	1	Ctrl
AC	0.000394200867241908	1	Ctrl
AC	0.000863717687704362	1	Ctrl
AC	0.000519525500043294	1	Ctrl
AC	0.000469338339608956	1	Ctrl
AC	0.000459814622104983	1	Ctrl
AC	0.000462962962962963	1	Ctrl
AC	0.000515894462732767	1	Ctrl
AC	0.000562659282223276	1	Ctrl
AC	0.000688084278460589	1	Ctrl
AC	0.000589940668824164	1	Ctrl
AC	0.000599891269707366	1	Ctrl
AC	0.0005239181977214	1	Ctrl
AC	0.000473301493051074	1	Ctrl
AC	0.000639875801155972	1	Ctrl
AC	0.000454280887551284	1	Ctrl
AC	0.000525841839920598	1	Ctrl
AC	0.000547280255080189	1	Ctrl
AC	0.000480061943476578	1	Ctrl
AC	0.000452440200502447	1	Ctrl
AC	0.000490149196633512	1	Ctrl
AC	0.000327919025861881	1	Ctrl
AC	0.000483223098064087	1	Ctrl
AC	0.000550926910363225	1	Ctrl
AC	0.00061860922091627	1	Ctrl
AC	0.000431047753933311	1	Ctrl
AC	0.000394470695863094	1	Ctrl
AC	0.00048351833165153	1	Ctrl
AC	0.000449853205796003	1	Ctrl
AC	0.000531671858774663	1	Ctrl
AC	0.000342943368618396	1	Ctrl
AC	0.000582899567427163	1	Ctrl
AC	0.000702108519648068	1	Ctrl
AC	0.000612631608941572	1	Ctrl
AC	0.00066744122809186	1	Ctrl
AC	0.000510252894090634	1	Ctrl
AC	0.000618056893341039	1	Ctrl
AC	0.000314355571079288	1	Ctrl
AC	0.000755596813540295	1	Ctrl
AC	0.000626208674831937	1	Ctrl
AC	0.000594481904948044	1	Ctrl
AC	0.000526796919787422	1	Ctrl
AC	0.000620668252818868	1	Ctrl
AC	0.000518672199170125	1	Ctrl
AC	0.00068467023347255	1	Ctrl
AC	0.000704926825530611	1	Ctrl
AC	0.00050950832446689	1	Ctrl
AC	0.000388317526064343	1	Ctrl
AC	0.000699524906001341	1	Ctrl
AC	0.000616420098627216	1	Ctrl
AC	0.000466200466200466	1	Ctrl
AC	0.000459882883159089	1	Ctrl
AC	0.000562933688709159	1	Ctrl
AC	0.000558162611374114	1	Ctrl
AC	0.000518741954696536	1	Ctrl
AC	0.000524218913818411	1	Ctrl
AC	0.000547455001869359	1	Ctrl
AC	0.000551543459901067	1	Ctrl
AC	0.000372166879628826	1	Ctrl
AC	0.000489558632295571	1	Ctrl
AC	0.000523275284661755	1	Ctrl
AC	0.000265140635011821	1	Ctrl
AC	0.000591734902763562	1	Ctrl
AC	0.000670777885967759	1	Ctrl
AC	0.000373221366923256	1	Ctrl
AC	0.000537412894326711	1	Ctrl
AC	0.000719348989164806	1	Ctrl
AC	0.00057474213578283	1	Ctrl
AC	0.000381269769543606	1	Ctrl
AC	0.000353279787200881	1	Ctrl
AC	0.0005716966196605	1	Ctrl
AC	0.000527860148111347	1	Ctrl
AC	0.000389985608981753	1	Ctrl
AC	0.000548735695256977	1	Ctrl
AC	0.000456739290486189	1	Ctrl
AC	0.000554409775353159	1	Ctrl
AC	0.000626325891504192	1	Ctrl
AC	0.000571230389456719	1	Ctrl
AC	0.000482479946927206	1	Ctrl
AC	0.000629797954007728	1	Ctrl
AC	0.000533515439936832	1	Ctrl
AC	0.000767658978787776	1	Ctrl
AC	0.000574410033028577	1	Ctrl
AC	0.000490323766912339	1	Ctrl
AC	0.000428472959630396	1	Ctrl
AC	0.000657362459546926	1	Ctrl
AC	0.000777899251534774	1	Ctrl
AC	0.000405567632458389	1	Ctrl
AC	0.000665039212982863	1	Ctrl
AC	0.000470045295273908	1	Ctrl
AC	0.000307663179817295	1	Ctrl
AC	0.000540601419078725	1	Ctrl
AC	0.000655616942909761	1	Ctrl
AC	0.00052250395506466	1	Ctrl
AC	0.000485833535763973	1	Ctrl
AC	0.00068861301861168	1	Ctrl
AC	0.000485806570205614	1	Ctrl
AC	0.0007026060296372	1	Ctrl
AC	0.000690289921767142	1	Ctrl
AC	0.000463185648370834	1	Ctrl
AC	0.000335997736436302	1	Ctrl
AC	0.000450175849941383	1	Ctrl
AC	0.000465539027688488	1	Ctrl
AC	0.000547400304719503	1	Ctrl
AC	0.000491898579456527	1	Ctrl
AC	0.000716263614546797	1	Ctrl
AC	0.000592638117605742	1	Ctrl
AC	0.000424033480208698	1	Ctrl
AC	0.000662349972021424	1	Ctrl
AC	0.000595513332492609	1	Ctrl
AC	0.000368256306389247	1	Ctrl
AC	0.000682922910055036	1	Ctrl
AC	0.000465218458834628	1	Ctrl
AC	0.000426598410920919	1	Ctrl
AC	0.000598631436439156	1	Ctrl
AC	0.000699396390506454	1	Ctrl
AC	0.000506414584740041	1	Ctrl
AC	0.000788464525069588	1	Ctrl
AC	0.00058238125417516	1	Ctrl
AC	0.000578956275440675	1	Ctrl
AC	0.000578459868453941	1	Ctrl
AC	0.000555398975413233	1	Ctrl
AC	0.000523919297376593	1	Ctrl
AC	0.00051550643352029	1	Ctrl
AC	0.000781537329900699	1	Ctrl
AC	0.000659773969200199	1	Ctrl
AC	0.000529795596209258	1	Ctrl
AC	0.00061012812690665	1	Ctrl
AC	0.000527870294727581	1	Ctrl
AC	0.000465750690309059	1	Ctrl
AC	0.000424560844876081	1	Ctrl
AC	0.000589037176660664	1	Ctrl
AC	0.000335748365435589	1	Ctrl
AC	0.000555653038544774	1	Ctrl
AC	0.000393462895043773	1	Ctrl
AC	0.00066856837225887	1	Ctrl
AC	0.00046836719988471	1	Ctrl
AC	0.000636700658266326	1	Ctrl
AC	0.000414495499763145	1	Ctrl
AC	0.000406368909084192	1	Ctrl
AC	0.000549808585159241	1	Ctrl
AC	0.00063094326017396	1	Ctrl
AC	0.000567382884771937	1	Ctrl
AC	0.000472528381235898	1	Ctrl
AC	0.000470261554998209	1	Ctrl
AC	0.000619892008286977	1	Ctrl
AC	0.00036144306142273	1	Ctrl
AC	0.000470989962026434	1	Ctrl
AC	0.000394222278289391	1	Ctrl
AC	0.000389244398773102	1	Ctrl
AC	0.000708798682017586	1	Ctrl
AC	0.000538775330687103	1	Ctrl
AC	0.000354750526908871	1	Ctrl
AC	0.000439072862986158	1	Ctrl
AC	0.000713046371782378	1	Ctrl
AC	0.000589613727417038	1	Ctrl
AC	0.000622842758155347	1	Ctrl
AC	0.00067476383265857	1	Ctrl
AC	0.000527890198838642	1	Ctrl
AC	0.000643893741022635	1	Ctrl
AC	0.00060790273556231	1	Ctrl
AC	0.000445684815942783	1	Ctrl
AC	0.000414642814832366	1	Ctrl
AC	0.000518988334831963	1	Ctrl
AC	0.000696905977771102	1	Ctrl
AC	0.000412813738441215	1	Ctrl
AC	0.000516856180599553	1	Ctrl
AC	0.000543414404887792	1	Ctrl
AC	0.000485615877840628	1	Ctrl
AC	0.000571901869527491	1	Ctrl
AC	0.00045891733751458	1	Ctrl
AC	0.000601964122938273	1	Ctrl
AC	0.000539238929331809	1	Ctrl
AC	0.000510976160996797	1	Ctrl
AC	0.000478955876189906	1	Ctrl
AC	0.000502065314133139	1	Ctrl
AC	0.000357607747214236	1	Ctrl
AC	0.000484824978182876	1	Ctrl
AC	0.000557231520089157	1	Ctrl
AC	0.000467840030974237	1	Ctrl
AC	0.000467929498622208	1	Ctrl
AC	0.000708481856222463	1	Ctrl
AC	0.00059261937764921	1	Ctrl
AC	0.000415017712363081	1	Ctrl
AC	0.000516480016527361	1	Ctrl
AC	0.000467985534992555	1	Ctrl
AC	0.000422925477614117	1	Ctrl
AC	0.00067081463976023	1	Ctrl
AC	0.000686683083917409	1	Ctrl
AC	0.000339794141382679	1	Ctrl
AC	0.000173919092838012	1	Ctrl
AC	0.000572658517801781	1	Ctrl
AC	0.00047525544980427	1	Ctrl
AC	0.000621379907236857	1	Ctrl
AC	0.000532224326364908	1	Ctrl
AC	0.000584654813390998	1	Ctrl
AC	0.000401227756936225	1	Ctrl
AC	0.000559888794501506	1	Ctrl
AC	0.00044793380352809	1	Ctrl
AC	0.000479148675376773	1	Ctrl
AC	0.00060461450427009	1	Ctrl
AC	0.00057740054275651	1	Ctrl
AC	0.000425945172337417	1	Ctrl
AC	0.000624630708196168	1	Ctrl
AC	0.000446453485127518	1	Ctrl
AC	0.000476542807338759	1	Ctrl
AC	0.000389659048332709	1	Ctrl
AC	0.000595879101155862	1	Ctrl
AC	0.000686580640306986	1	Ctrl
AC	0.000516452707687768	1	Ctrl
AC	0.000413200869518352	1	Ctrl
AC	0.000491090220289042	1	Ctrl
AC	0.000602162969386035	1	Ctrl
AC	0.000446492356050864	1	Ctrl
AC	0.000275120972309883	1	Ctrl
AC	0.00048913957292001	1	Ctrl
AC	0.000468260704147034	1	Ctrl
AC	0.000533942150129803	1	Ctrl
AC	0.000559293453762292	1	Ctrl
AC	0.000556483027267668	1	Ctrl
AC	0.00045458834023793	1	Ctrl
AC	0.000531803232803863	1	Ctrl
AC	0.000613652432598285	1	Ctrl
AC	0.00036196037740402	1	Ctrl
AC	0.000456304300211725	1	Ctrl
AC	0.000721237675554006	1	Ctrl
AC	0.000754489210804286	1	Ctrl
AC	0.000233709392992968	1	Ctrl
AC	0.000671259942246314	1	Ctrl
AC	0.000481149259373819	1	Ctrl
AC	0.000556202987604619	1	Ctrl
AC	0.000521400597872686	1	Ctrl
AC	0.00051827569675689	1	Ctrl
AC	0.000782245267416132	1	Ctrl
AC	0.000662067042999512	1	Ctrl
AC	0.000429949020330447	1	Ctrl
AC	0.000460734315174046	1	Ctrl
AC	0.000605492775515147	1	Ctrl
AC	0.000683709869203329	1	Ctrl
AC	0.000578991741749368	1	Ctrl
AC	0.000601732355782173	1	Ctrl
AC	0.000506803841573119	1	Ctrl
AC	0.000484054139593767	1	Ctrl
AC	0.000552911672360341	1	Ctrl
AC	0.000605621464955065	1	Ctrl
AC	0.000527948261070415	1	Ctrl
AC	0.000655881066899869	1	Ctrl
AC	0.000354927001071607	1	Ctrl
AC	0.000481547957798888	1	Ctrl
AC	0.000533120085299214	1	Ctrl
AC	0.000519625127586527	1	Ctrl
AC	0.000588745155117994	1	Ctrl
AC	0.000589928736608618	1	Ctrl
AC	0.00055179332831703	1	Ctrl
AC	0.000610004066693778	1	Ctrl
AC	0.000451961274055044	1	Ctrl
AC	0.000466780768632332	1	Ctrl
AC	0.00064094662886725	1	Ctrl
AC	0.00058400628310208	1	Ctrl
AC	0.000400652095824929	1	Ctrl
AC	0.000455174422838832	1	Ctrl
AC	0.000468304312656988	1	Ctrl
AC	0.000582832349354028	1	Ctrl
AC	0.000489942186821955	1	Ctrl
AC	0.000528541226215645	1	Ctrl
AC	0.000464949453352286	1	Ctrl
AC	0.000540681258385566	1	Ctrl
AC	0.000536427393558898	1	Ctrl
AC	0.000683200109312018	1	Ctrl
AC	0.000722185247596256	1	Ctrl
AC	0.000722358149831061	1	Ctrl
AC	0.000541940145721684	1	Ctrl
AC	0.000550845427982948	1	Ctrl
AC	0.000621722010553333	1	Ctrl
AC	0.000608783273154757	1	Ctrl
AC	0.000447407274842289	1	Ctrl
AC	0.000494527940828657	1	Ctrl
AC	0.000812549373659858	1	Ctrl
AC	0.000510913103899289	1	Ctrl
AC	0.000653724810277691	1	Ctrl
AC	0.000694457304764903	1	Ctrl
AC	0.000634906237953788	1	Ctrl
AC	0.00036318455509892	1	Ctrl
AC	0.000488988358315623	1	Ctrl
AC	0.000541720701938704	1	Ctrl
AC	0.000657788755839553	1	Ctrl
AC	0.000312566168241261	1	Ctrl
AC	0.000384911470361817	1	Ctrl
AC	0.00064015995229493	1	Ctrl
AC	0.000533807829181495	1	Ctrl
AC	0.000426811523911146	1	Ctrl
AC	0.000519062837136402	1	Ctrl
AC	0.00053531399511526	1	Ctrl
AC	0.000481204385834259	1	Ctrl
AC	0.000533651431441487	1	Ctrl
AC	0.000682937349484203	1	Ctrl
AC	0.000492805046323674	1	Ctrl
AC	0.00063023886052814	1	Ctrl
AC	0.000478070235347147	1	Ctrl
AC	0.000495832644676882	1	Ctrl
AC	0.000593937090183408	1	Ctrl
AC	0.000539154018331237	1	Ctrl
AC	0.000506446338392973	1	Ctrl
AC	0.000507313773568952	1	Ctrl
AC	0.000512238034787644	1	Ctrl
AC	0.000562811729772741	1	Ctrl
AC	0.000488866075138716	1	Ctrl
AC	0.000783558334285574	1	Ctrl
AC	0.000782026425976311	1	Ctrl
AC	0.000527945093710254	1	Ctrl
AC	0.000371168753301261	1	Ctrl
AC	0.000592923526653981	1	Ctrl
AC	0.000759453766460802	1	Ctrl
AC	0.000422911662211997	1	Ctrl
AC	0.000639197561215459	1	Ctrl
AC	0.000436525258938847	1	Ctrl
AC	0.000464496949803363	1	Ctrl
AC	0.000465433784286956	1	Ctrl
AC	0.000338699394325789	1	Ctrl
AC	0.000572715064381073	1	Ctrl
AC	0.000455840455840456	1	Ctrl
AC	0.00040095656781178	1	Ctrl
AC	0.000609087586794981	1	Ctrl
AC	0.000531619822485207	1	Ctrl
AC	0.000452049290115189	1	Ctrl
AC	0.000344775572650678	1	Ctrl
AC	0.000486624582651834	1	Ctrl
AC	0.000454489112919886	1	Ctrl
AC	0.000455788514129444	1	Ctrl
[truncated: 645,233 more rows]
