# Supplementary material for: Benchmarking metabolic RNA labeling techniques for high-throughput single-cell RNA sequencing
Source: Nat Commun. 2025 Jul 1;16:5952. doi: 10.1038/s41467-025-61375-z (PMC12215390; doi:10.1038/s41467-025-61375-z)
Supplement: Supplementary file 4 — Source data [file 41467_2025_61375_MOESM4_ESM.zip › Source data/Source Data Supplementary Figure 2b.txt]

sample	batch	barcode	nCount_RNA_total	nCount_RNA_label
On-beads IAA,32℃	1	AAAAAAGCGGGA	1630	516.991574406624
On-beads IAA,32℃	1	AAAACGGCGGTG	3123	880.022602081299
On-beads IAA,32℃	1	AAAACTAGGCCG	5699	2085.73045158386
On-beads IAA,32℃	1	AAACGCCATAGC	3048	1014.80754804611
On-beads IAA,32℃	1	AAACGGGCATAT	1559	498.187694787979
On-beads IAA,32℃	1	AAACTGCGTGAA	7204	2903.47775363922
On-beads IAA,32℃	1	AAAGAATCGACA	1775	482.934538841248
On-beads IAA,32℃	1	AAAGATTGTTAT	2256	634.444228649139
On-beads IAA,32℃	1	AAAGCGCGGATC	5462	1707.13373589516
On-beads IAA,32℃	1	AAAGGTCTATAT	3037	1205.86484050751
On-beads IAA,32℃	1	AAAGGTTTGGGA	3255	884.684757709503
On-beads IAA,32℃	1	AAAGTCCCTCGG	4923	1755.55574321747
On-beads IAA,32℃	1	AAAGTTAACGCT	3733	1302.57715702057
On-beads IAA,32℃	1	AAAGTTCATAAA	3022	975.511919975281
On-beads IAA,32℃	1	AAATCGCGGATA	10193	2756.91181147099
On-beads IAA,32℃	1	AACAACCGCGAT	21342	9510.28419613838
On-beads IAA,32℃	1	AACAACGCGTTC	6759	2865.13318443298
On-beads IAA,32℃	1	AACAAGTGTTTA	2821	1329.35295927525
On-beads IAA,32℃	1	AACAATGGAAAT	4952	2012.65953230858
On-beads IAA,32℃	1	AACACAATACGA	2376	754.819552779198
On-beads IAA,32℃	1	AACACAGGAATA	2597	651.326095581055
On-beads IAA,32℃	1	AACAGACCCGCA	3580	800
On-beads IAA,32℃	1	AACAGGACCATT	9699	3440.75260996819
On-beads IAA,32℃	1	AACAGTCTATGG	1941	838.857043266297
On-beads IAA,32℃	1	AACATCAGTTGT	5542	2375.58641433716
On-beads IAA,32℃	1	AACATCGCTAGG	5397	1700.6855764389
On-beads IAA,32℃	1	AACATCTCTGGT	1909	682.380194664002
On-beads IAA,32℃	1	AACCCAACTTGT	10331	4354.21765589714
On-beads IAA,32℃	1	AACCCGATTCCG	2626	641
On-beads IAA,32℃	1	AACCTCTCTTTC	4558	1786.69812214375
On-beads IAA,32℃	1	AACCTTAACGGT	3143	1133.69447565079
On-beads IAA,32℃	1	AACCTTGCTATT	3112	1314.9627301693
On-beads IAA,32℃	1	AACGAATAAATG	4522	1661.12663090229
On-beads IAA,32℃	1	AACGCATCTAAT	3314	1002.96166229248
On-beads IAA,32℃	1	AACGCGACGGGA	3176	1003.84725093842
On-beads IAA,32℃	1	AACGCTCCCCGA	2716	753
On-beads IAA,32℃	1	AACGGCAAAAGG	10440	3733.02546811104
On-beads IAA,32℃	1	AACGGCTCATTA	2628	676
On-beads IAA,32℃	1	AACTAAGTTGAG	2182	872.735569953919
On-beads IAA,32℃	1	AACTAGCACTGC	2475	863.608551502228
On-beads IAA,32℃	1	AACTCCACCTCA	4671	1435.87349367142
On-beads IAA,32℃	1	AACTCCCGATCA	2782	1120.13757538795
On-beads IAA,32℃	1	AACTGACGCAGT	1751	675.253056049347
On-beads IAA,32℃	1	AACTTAGGGCAG	3436	977.2537586689
On-beads IAA,32℃	1	AAGAACATGTGG	2619	942.914854049683
On-beads IAA,32℃	1	AAGAGACCGCCG	4488	1886.92814207077
On-beads IAA,32℃	1	AAGAGATTTTCC	2160	501
On-beads IAA,32℃	1	AAGATACCGTCG	3451	986.637480854988
On-beads IAA,32℃	1	AAGATCTCTCAC	5777	2181.29717671871
On-beads IAA,32℃	1	AAGCAGTTCTCA	3416	1675.38364505768
On-beads IAA,32℃	1	AAGCCGACCAGT	10661	4954.33955812454
On-beads IAA,32℃	1	AAGCCGCAGTGC	2010	602.531631827355
On-beads IAA,32℃	1	AAGCCTAACGGC	2924	873.456758499146
On-beads IAA,32℃	1	AAGCGAAACTTA	9079	3972.88181555271
On-beads IAA,32℃	1	AAGCGATATCTG	3859	1390.51058578491
On-beads IAA,32℃	1	AAGCGATGTAAT	4237	1722.16556549072
On-beads IAA,32℃	1	AAGCGCTCGCAT	9182	2700.8985285759
On-beads IAA,32℃	1	AAGGCAGCAATT	2566	747.228627443314
On-beads IAA,32℃	1	AAGGCTATTGAC	1921	678.164791941643
On-beads IAA,32℃	1	AAGGCTCCTGGA	5626	2004.48765230179
On-beads IAA,32℃	1	AAGGGCACGCAT	3085	906.019514083862
On-beads IAA,32℃	1	AAGGTACGGTCA	1814	662.780960321426
On-beads IAA,32℃	1	AAGGTGGCCGAG	8123	2419.86577475071
On-beads IAA,32℃	1	AAGTAGCGGTAG	2436	735.816108703613
On-beads IAA,32℃	1	AAGTCCCATTGG	3859	963
On-beads IAA,32℃	1	AAGTGAGAGGCG	1654	596.371731162071
On-beads IAA,32℃	1	AAGTTGAACGCA	2886	975.123276233673
On-beads IAA,32℃	1	AATAACAATAAT	1529	475.502236366272
On-beads IAA,32℃	1	AATACATCGGGG	3804	1987.68206894398
On-beads IAA,32℃	1	AATACCTCAATT	6014	2388.5386121273
On-beads IAA,32℃	1	AATACGCTCCAG	2574	979.215203523636
On-beads IAA,32℃	1	AATAGAGGCCGC	2633	743.486308693886
On-beads IAA,32℃	1	AATATAGCAAAC	5502	1825
On-beads IAA,32℃	1	AATATCCCATGC	1796	726.07989692688
On-beads IAA,32℃	1	AATATCGGCCGT	4504	839
On-beads IAA,32℃	1	AATCGAAACTTT	4570	1580.87502658367
On-beads IAA,32℃	1	AATCGATGGATC	2339	977.895970821381
On-beads IAA,32℃	1	AATCTAGTAGCC	12372	4726.69767332077
On-beads IAA,32℃	1	AATCTTCCACCC	3999	1327.90662455559
On-beads IAA,32℃	1	AATGAGCGGGGC	6083	2280.16332435608
On-beads IAA,32℃	1	AATGAGCGTACG	5077	2239.74343526363
On-beads IAA,32℃	1	AATGATGTCACC	4606	1152.32839131355
On-beads IAA,32℃	1	AATGCCTGTCGG	8107	1910
On-beads IAA,32℃	1	AATGCTCTCCGA	1704	616.886746883392
On-beads IAA,32℃	1	AATGGCAAGTAC	7617	1907.0326461792
On-beads IAA,32℃	1	AATTACACAAAA	2955	787.353388786316
On-beads IAA,32℃	1	AATTAGTTGGGT	2105	875.339350342751
On-beads IAA,32℃	1	AATTCATTCATT	4964	2030.64124655724
On-beads IAA,32℃	1	AATTGTTTACGC	2312	932.021760702133
On-beads IAA,32℃	1	ACAACTGTGATA	3244	1047.83012652397
On-beads IAA,32℃	1	ACAACTTCCGCC	5316	1986.34683144093
On-beads IAA,32℃	1	ACAAGATATTAA	1689	610.815598964691
On-beads IAA,32℃	1	ACAATCAACGAT	2112	640.71164727211
On-beads IAA,32℃	1	ACAATTATCCGG	3724	1056
On-beads IAA,32℃	1	ACACACATACTG	8898	3206.83525621891
On-beads IAA,32℃	1	ACACACTGTGGT	4441	1559.77765893936
On-beads IAA,32℃	1	ACACCCCTGACT	6762	2220.37294387817
On-beads IAA,32℃	1	ACACGAGCTCGC	1925	484.329578399658
On-beads IAA,32℃	1	ACACTAGTGTTG	1930	548
On-beads IAA,32℃	1	ACACTGATAAAT	6430	1693.25070881844
On-beads IAA,32℃	1	ACACTGTGGTTG	4525	1989.55305528641
On-beads IAA,32℃	1	ACAGAATGAAGG	3502	1421.50122022629
On-beads IAA,32℃	1	ACAGACACCACG	5502	2041.03899562359
On-beads IAA,32℃	1	ACAGAGGATCTC	11588	4994.77986979485
On-beads IAA,32℃	1	ACAGCACATACC	3742	1424.47793853283
On-beads IAA,32℃	1	ACAGGAGGGTGT	1991	567
On-beads IAA,32℃	1	ACAGTTGGCACC	37119	15205.5524573326
On-beads IAA,32℃	1	ACATAACAGAGA	6015	2141.17733359337
On-beads IAA,32℃	1	ACATAGAATGGA	2814	911.440899014473
On-beads IAA,32℃	1	ACATATTTTGAG	3580	1012.52160429955
On-beads IAA,32℃	1	ACATCACGAGCT	5624	1515
On-beads IAA,32℃	1	ACATCATTATAG	3560	1260.36349821091
On-beads IAA,32℃	1	ACATCCACGGAT	2911	1111.8847193718
On-beads IAA,32℃	1	ACATCGCTGCCT	25631	10668
On-beads IAA,32℃	1	ACATGACTGCGA	2618	516
On-beads IAA,32℃	1	ACATGCACCAAA	5061	2565.09221458435
On-beads IAA,32℃	1	ACATGTGCGCCG	3200	1136.00055384636
On-beads IAA,32℃	1	ACATTGGCCATA	4008	1675.1305347681
On-beads IAA,32℃	1	ACCAAGGTGACA	7924	2417.58810091019
On-beads IAA,32℃	1	ACCAGCTTTCAC	8771	3282.46921181679
On-beads IAA,32℃	1	ACCAGGGTGACC	2529	1134.11783289909
On-beads IAA,32℃	1	ACCAGTCTTAGA	9506	4452.47912168503
On-beads IAA,32℃	1	ACCATGTACAAG	7895	2384.20223283768
On-beads IAA,32℃	1	ACCCAGCTGCAG	5503	2060.82086896896
On-beads IAA,32℃	1	ACCCAGGCAAGT	2161	700.845581054688
On-beads IAA,32℃	1	ACCCCCAGGGTT	2636	801.249946475029
On-beads IAA,32℃	1	ACCCGTCGTCTA	2359	844.440430164337
On-beads IAA,32℃	1	ACCGAATATGGT	2440	1081.54391670227
On-beads IAA,32℃	1	ACCGATCAGTAA	13857	4429.66548728943
On-beads IAA,32℃	1	ACCGCGCGTGAC	8207	1558
On-beads IAA,32℃	1	ACCGCTAACATG	3141	1752.79164433479
On-beads IAA,32℃	1	ACCGGCTTTGAG	3694	1077.6439255476
On-beads IAA,32℃	1	ACCGTGCGATAG	9636	3196.1045306921
On-beads IAA,32℃	1	ACCGTGGATATC	8092	2293.36686420441
On-beads IAA,32℃	1	ACCTCTCGACGT	6903	2293.72306382656
On-beads IAA,32℃	1	ACCTGGCATGAC	7946	2561.74028563499
On-beads IAA,32℃	1	ACCTGGGATAAA	6356	1705.29640817642
On-beads IAA,32℃	1	ACCTGTCCGAAA	1872	635.631667256355
On-beads IAA,32℃	1	ACCTTAGATGAT	5306	1569.00033450127
On-beads IAA,32℃	1	ACCTTTGCAAAC	7627	2834.2189810276
On-beads IAA,32℃	1	ACGAATAGTCCT	2039	601.30214381218
On-beads IAA,32℃	1	ACGAATTGGTCG	3001	987.09623003006
On-beads IAA,32℃	1	ACGAGCAACATA	2812	625.167993783951
On-beads IAA,32℃	1	ACGAGCCGTGAT	4459	1189.4694122076
On-beads IAA,32℃	1	ACGAGCTCATCA	1672	538
On-beads IAA,32℃	1	ACGAGGGATGTC	3090	745.770142197609
On-beads IAA,32℃	1	ACGATAATCACT	1713	512.181332468987
On-beads IAA,32℃	1	ACGATACATATA	4784	1406.12442743778
On-beads IAA,32℃	1	ACGATCTGGCCA	2999	920.814523696899
On-beads IAA,32℃	1	ACGCATAAACAA	3118	841.251443386078
On-beads IAA,32℃	1	ACGCATGATCAC	6057	1983.90570569038
On-beads IAA,32℃	1	ACGCCGTCAGCA	2521	895.386680722237
On-beads IAA,32℃	1	ACGCGATATAGA	4252	1841.91142404079
On-beads IAA,32℃	1	ACGCGATTGCGT	15898	5849.00393629074
On-beads IAA,32℃	1	ACGCGGCAATGA	9215	3535.12617945671
On-beads IAA,32℃	1	ACGGAATCAAGC	3104	1042.09532380104
On-beads IAA,32℃	1	ACGGATATATGC	3654	916.433572053909
On-beads IAA,32℃	1	ACGGCAACTTTG	3517	1218.80303049088
On-beads IAA,32℃	1	ACGGCATACGTG	4781	1469.77198159695
On-beads IAA,32℃	1	ACGGCCCGGTGG	2329	828
On-beads IAA,32℃	1	ACGGCTTGGGTT	2966	1270.10181629658
On-beads IAA,32℃	1	ACGGGGTACTCT	12387	6267.13207674027
On-beads IAA,32℃	1	ACGGTCTGCTTC	2859	1080.51809084415
On-beads IAA,32℃	1	ACGGTGGGTGTG	5191	1864.6937277317
On-beads IAA,32℃	1	ACGTAAAGGACT	2432	728
On-beads IAA,32℃	1	ACGTACTAACGT	10043	4891.45341730118
On-beads IAA,32℃	1	ACGTGGGGGGCA	3414	1316.90898942947
On-beads IAA,32℃	1	ACGTGGGGTTGA	5024	2253.91551196575
On-beads IAA,32℃	1	ACTAACACCAGA	3407	1077
On-beads IAA,32℃	1	ACTAACGTACTC	2754	688
On-beads IAA,32℃	1	ACTAACGTTCAG	3324	1086.01921033859
On-beads IAA,32℃	1	ACTAAGGAATGA	2808	1013
On-beads IAA,32℃	1	ACTAAGGTTGAC	2222	717.177196145058
On-beads IAA,32℃	1	ACTACGGGTACT	2340	585
On-beads IAA,32℃	1	ACTAGACGGCGC	3993	997.946790695191
On-beads IAA,32℃	1	ACTAGCGGAAAC	1714	410.292046070099
On-beads IAA,32℃	1	ACTATAGCGCAA	4134	1717.46678209305
On-beads IAA,32℃	1	ACTCAGATGACG	5834	2251.8664431572
On-beads IAA,32℃	1	ACTCCAAGAAGT	3209	999.858816146851
On-beads IAA,32℃	1	ACTCCTCTGTCC	9852	4380.7946138382
On-beads IAA,32℃	1	ACTCGACACTAG	1669	692.358283042908
On-beads IAA,32℃	1	ACTCGATCTATA	5094	2096.18261146545
On-beads IAA,32℃	1	ACTCGGGTTGCC	4598	2151.14531707764
On-beads IAA,32℃	1	ACTCTCGGTAAT	6246	1506
On-beads IAA,32℃	1	ACTGATTGCGGC	4789	1964.84897732735
On-beads IAA,32℃	1	ACTGCAGATGTG	4598	1487.14373266697
On-beads IAA,32℃	1	ACTGCTCGCCGT	4632	2002.53939270973
On-beads IAA,32℃	1	ACTGGCGGTGCT	5628	1638.78055047989
On-beads IAA,32℃	1	ACTGTAGTCTTG	2111	1022.23329782486
On-beads IAA,32℃	1	ACTGTGCAACGT	1625	562.512879490852
On-beads IAA,32℃	1	ACTGTGCCACTA	1731	756.292199730873
On-beads IAA,32℃	1	ACTTATCCCGAC	3094	969.251048445702
On-beads IAA,32℃	1	ACTTATGAACTA	2376	834.611290931702
On-beads IAA,32℃	1	ACTTCTTGCCGT	4664	1383.04570496082
On-beads IAA,32℃	1	ACTTGCAAATCG	14500	6637.51555848122
On-beads IAA,32℃	1	ACTTGCGCCCTC	9512	2324
On-beads IAA,32℃	1	AGAAGAACGCCG	2334	801.183933258057
On-beads IAA,32℃	1	AGAAGTGCGGGT	1740	716.026367664337
On-beads IAA,32℃	1	AGACAGCTTGTT	4019	1691.12013220787
On-beads IAA,32℃	1	AGACCAGCTTGT	4113	1527.83129096031
On-beads IAA,32℃	1	AGACCGATTGTT	4639	1326.1980714798
On-beads IAA,32℃	1	AGACCTTACCGC	2954	989.383097052574
On-beads IAA,32℃	1	AGACTGCGGTGT	2398	428.275151252747
On-beads IAA,32℃	1	AGACTGCTTTGT	7160	3327.44040608406
On-beads IAA,32℃	1	AGAGATGGATAT	4128	1522.42907905579
On-beads IAA,32℃	1	AGAGTAGCGTAT	11480	5515.796459198
On-beads IAA,32℃	1	AGAGTCAGCTTG	4544	1945.33338189125
On-beads IAA,32℃	1	AGAGTTGTCTCC	3594	769
On-beads IAA,32℃	1	AGATACACACGC	1750	401
On-beads IAA,32℃	1	AGATACATATGT	2272	879.115134239197
On-beads IAA,32℃	1	AGATAGTTCTAG	2870	914.047931909561
On-beads IAA,32℃	1	AGATATTGCTCT	5795	2106.74631762505
On-beads IAA,32℃	1	AGATCTCCACCT	3131	1113.21716320515
On-beads IAA,32℃	1	AGATGGGAATAA	2031	570.308678150177
On-beads IAA,32℃	1	AGATGGGCGCCT	2488	881.411432266235
On-beads IAA,32℃	1	AGATTAGAGTTT	1893	944.221097826958
On-beads IAA,32℃	1	AGATTGCAGTTA	2651	830.162641525269
On-beads IAA,32℃	1	AGCACACATCTT	2072	631.049698710442
On-beads IAA,32℃	1	AGCACCCAAGAC	2023	547
On-beads IAA,32℃	1	AGCATGCCCCGA	1995	629.473798274994
On-beads IAA,32℃	1	AGCATGCGGCCG	3130	946.09150147438
On-beads IAA,32℃	1	AGCATGGGAGAT	3355	924.993804931641
On-beads IAA,32℃	1	AGCCACGCATCT	5226	1520.61088132858
On-beads IAA,32℃	1	AGCCCTATCTGT	4488	1374.40982794762
On-beads IAA,32℃	1	AGCCGTCCACCC	6306	1677.15776634216
On-beads IAA,32℃	1	AGCCTACGAACG	4890	1341.87724494934
On-beads IAA,32℃	1	AGCCTCAATGAT	2576	895.05643928051
On-beads IAA,32℃	1	AGCCTGTCTTAT	4538	1702.36287927628
On-beads IAA,32℃	1	AGCGAAAATACT	2367	633.962107896805
On-beads IAA,32℃	1	AGCGACCTCCTC	4989	1694
On-beads IAA,32℃	1	AGCGATCTCGTA	1770	510
On-beads IAA,32℃	1	AGCGGACTATTC	6043	2213.00005340576
On-beads IAA,32℃	1	AGCGTACGAATT	6102	1801.70927715302
On-beads IAA,32℃	1	AGCGTATAGACT	6607	3113.36984586716
On-beads IAA,32℃	1	AGCGTGTGTTAG	5830	2007.51600420475
On-beads IAA,32℃	1	AGCGTTCTGTCG	2475	1247.27930521965
On-beads IAA,32℃	1	AGCGTTGTTTTT	3106	1499.10310173035
On-beads IAA,32℃	1	AGCTAACAGGTA	3147	899.231039643288
On-beads IAA,32℃	1	AGCTCCCGGATC	6368	1907.79349255562
On-beads IAA,32℃	1	AGCTGGCACTCC	7272	2217
On-beads IAA,32℃	1	AGCTGTATTGAC	4851	1581.82207775116
On-beads IAA,32℃	1	AGCTTCTTTGGT	4097	1275.75251936913
On-beads IAA,32℃	1	AGGACAAGCGGT	12569	6113.75090289116
On-beads IAA,32℃	1	AGGCCATCATAC	4995	1373
On-beads IAA,32℃	1	AGGCGCAGTTTA	2748	737.657051563263
On-beads IAA,32℃	1	AGGCTGTGACAC	7870	3502.76695251465
On-beads IAA,32℃	1	AGGGATAAGATT	2074	616.983755588532
On-beads IAA,32℃	1	AGGGCTGAGTGT	3674	1557.62152218819
On-beads IAA,32℃	1	AGGGGTTCATCT	2614	865.04503929615
On-beads IAA,32℃	1	AGGGTAGGCCCA	6438	1970.25966405869
On-beads IAA,32℃	1	AGGGTAGGTATC	1646	528.829186081886
On-beads IAA,32℃	1	AGGGTGGTATCG	2038	611.207165360451
On-beads IAA,32℃	1	AGGTGATGAAGA	3899	1415.38658177853
On-beads IAA,32℃	1	AGTAAAAGCACT	3538	1374.88770711422
On-beads IAA,32℃	1	AGTAAAATCTAA	1897	638
On-beads IAA,32℃	1	AGTAAACCTCCC	1874	565.788648843765
On-beads IAA,32℃	1	AGTAAGATTACA	2870	1176.46130084991
On-beads IAA,32℃	1	AGTAATACATGT	4356	1656.20841228962
On-beads IAA,32℃	1	AGTAGATCACGG	11863	4930.22998893261
On-beads IAA,32℃	1	AGTAGCTTATTT	13911	5343.0798201561
On-beads IAA,32℃	1	AGTAGTATCCGT	5502	2417.40956306458
On-beads IAA,32℃	1	AGTATTTATGTC	2857	869
On-beads IAA,32℃	1	AGTCAGCTGATG	2323	796.9604845047
On-beads IAA,32℃	1	AGTCATGTGATA	1826	900.181725502014
On-beads IAA,32℃	1	AGTCGCCCGGGA	4444	1559.55352687836
On-beads IAA,32℃	1	AGTCGTATTAAC	9719	3095
On-beads IAA,32℃	1	AGTCGTCGGCCA	2991	785.605366706848
On-beads IAA,32℃	1	AGTCTTTTAGCA	4278	1268.17526733875
On-beads IAA,32℃	1	AGTGACCCCATA	2817	816.956923961639
On-beads IAA,32℃	1	AGTGCCGAGATA	2111	932.907624363899
On-beads IAA,32℃	1	AGTGCTCGGGAC	7989	2251.06410050392
On-beads IAA,32℃	1	AGTGGACAAATT	3659	1541.88202559948
On-beads IAA,32℃	1	AGTGGCGATATA	2962	1092.0985853672
On-beads IAA,32℃	1	AGTGTCCCTTGT	5436	1889.07135725021
On-beads IAA,32℃	1	AGTTAGCCACGG	4310	1500.57831180096
On-beads IAA,32℃	1	AGTTAGTCACCC	5403	1973.97429561615
On-beads IAA,32℃	1	AGTTCATCTGTA	2468	664.395702362061
On-beads IAA,32℃	1	AGTTGCAATTGA	4740	1411.0526945591
On-beads IAA,32℃	1	AGTTTCCACTAA	3649	1256.05557084084
On-beads IAA,32℃	1	AGTTTCTCGGCC	4349	1333.3214673996
On-beads IAA,32℃	1	AGTTTTTGCTCC	3928	1168
On-beads IAA,32℃	1	ATAAACTGGCCG	6038	2320.92721176148
On-beads IAA,32℃	1	ATAAGATCTCGA	3286	1207.1029613018
On-beads IAA,32℃	1	ATAAGTGCCTCC	6095	2909.70290923119
On-beads IAA,32℃	1	ATAATTTGAGCC	2700	1122
On-beads IAA,32℃	1	ATACACATCTTG	3972	1132
On-beads IAA,32℃	1	ATAGCAGGTGAT	1700	561.823759198189
On-beads IAA,32℃	1	ATAGCGTCACGA	2563	938.427995920181
On-beads IAA,32℃	1	ATAGCTCATCGA	14765	7121.95269012451
On-beads IAA,32℃	1	ATAGGTAGCGCA	4326	1845.61254668236
On-beads IAA,32℃	1	ATATACCAGAGG	1879	405.220368385315
On-beads IAA,32℃	1	ATATACCCGTAT	2937	969.107489347458
On-beads IAA,32℃	1	ATATCCGTATCA	2380	628.010347366333
On-beads IAA,32℃	1	ATCAAATGACCA	2893	1180.9322810173
On-beads IAA,32℃	1	ATCACGCATTAT	6633	2705.52075982094
On-beads IAA,32℃	1	ATCAGACCCGAG	1903	705.659472346306
On-beads IAA,32℃	1	ATCAGATTGGAA	3048	1127.78164076805
On-beads IAA,32℃	1	ATCAGGGTCCTT	7271	4120.9019920826
On-beads IAA,32℃	1	ATCATACGCGAC	2331	840.869522094727
On-beads IAA,32℃	1	ATCATAGCACAA	1640	548.723732948303
On-beads IAA,32℃	1	ATCCCCAGCGTG	3765	1131.7683339119
On-beads IAA,32℃	1	ATCCCCGGTATG	5667	2773.452896595
On-beads IAA,32℃	1	ATCCTCCGCGGT	2357	722.412398338318
On-beads IAA,32℃	1	ATCCTGACATAG	1826	484.361152648926
On-beads IAA,32℃	1	ATCCTGGTTCTC	2888	1030.3959839344
On-beads IAA,32℃	1	ATCCTGTGTGTT	8051	3063.61154794693
On-beads IAA,32℃	1	ATCGACACTACC	17990	6642.47957313061
On-beads IAA,32℃	1	ATCGACGGCTAC	1967	480.603244781494
On-beads IAA,32℃	1	ATCGAGCTTGAA	11125	5238.31118965149
On-beads IAA,32℃	1	ATCGAGTACATA	3487	1280.77391052246
On-beads IAA,32℃	1	ATCGATACATCC	10615	3727.66272830963
On-beads IAA,32℃	1	ATCGCAACATCA	2486	452
On-beads IAA,32℃	1	ATCGCATCATTC	4238	1328.0434653759
On-beads IAA,32℃	1	ATCGGCAGTAGA	4064	1314.15289330482
On-beads IAA,32℃	1	ATCGGCGTAAGC	2357	693.262917399407
On-beads IAA,32℃	1	ATCGGTCAAGCA	2800	1151.97328984737
On-beads IAA,32℃	1	ATCGTCTACTAG	1990	522.611295104027
On-beads IAA,32℃	1	ATCGTCTTCCAT	2863	919.584358453751
On-beads IAA,32℃	1	ATCGTGAACTCA	4019	1143
On-beads IAA,32℃	1	ATCGTTATAGAG	2302	789.832383394241
On-beads IAA,32℃	1	ATCTAAAAGACT	6627	2955.93957448006
On-beads IAA,32℃	1	ATCTGTGCTCTA	7060	2626.36768007278
On-beads IAA,32℃	1	ATGAGTTTGGTG	3661	1085.38673472404
On-beads IAA,32℃	1	ATGATTCTGCAT	6658	1715
On-beads IAA,32℃	1	ATGCAGCCAGGA	4485	1843.99237644672
On-beads IAA,32℃	1	ATGCAGGAACGA	7185	2206.15289187431
On-beads IAA,32℃	1	ATGCCAAGCAAG	3911	1559.93243598938
On-beads IAA,32℃	1	ATGCCGTCTGCC	7160	2133
On-beads IAA,32℃	1	ATGCGTAGGTTG	1778	516.760793447495
On-beads IAA,32℃	1	ATGCTGAATTTC	3128	986.327105522156
On-beads IAA,32℃	1	ATGCTGTGTCTT	4234	1495.84286248684
On-beads IAA,32℃	1	ATGCTTGGTTCT	10126	3587.202003479
On-beads IAA,32℃	1	ATGGCGAAGGAT	7653	2897.69636011124
On-beads IAA,32℃	1	ATGGCTCGCAAC	5585	1715.44998216629
On-beads IAA,32℃	1	ATGGGACAGAGG	2436	847.482590198517
On-beads IAA,32℃	1	ATGGGGACCGTC	11042	3901.1768887043
On-beads IAA,32℃	1	ATGGTCCGCTGA	3051	666
On-beads IAA,32℃	1	ATGGTGAACATG	2723	893.063253641129
On-beads IAA,32℃	1	ATGTACAATGCG	1503	507.774278640747
On-beads IAA,32℃	1	ATGTCAGGGTCG	4145	1112.32569646835
On-beads IAA,32℃	1	ATGTCCGATCGT	6537	2644.01688957214
On-beads IAA,32℃	1	ATGTGTCCGTCC	4174	1342.83038127422
On-beads IAA,32℃	1	ATGTTCATGGGT	2648	739
On-beads IAA,32℃	1	ATTAATTGTTCC	2392	952.615768432617
On-beads IAA,32℃	1	ATTATCTTGTAT	1958	506.134451389313
On-beads IAA,32℃	1	ATTATGCACGAA	2072	517.118547916412
On-beads IAA,32℃	1	ATTATTCAGAGA	3803	1343.91766571999
On-beads IAA,32℃	1	ATTCAAATGCGT	1847	556.750238776207
On-beads IAA,32℃	1	ATTCAATAGATG	3950	1407.36331903934
On-beads IAA,32℃	1	ATTCAATGCCTC	4385	1772.63579571247
On-beads IAA,32℃	1	ATTCACGCCCCA	4405	1332.6537501812
On-beads IAA,32℃	1	ATTCACTGGATT	8699	3558.33695483208
On-beads IAA,32℃	1	ATTCCCTCCGAT	2660	944.471250534058
On-beads IAA,32℃	1	ATTCCGGTGCTT	7982	2407.29162478447
On-beads IAA,32℃	1	ATTCTATCCTGC	1791	803.236395955086
On-beads IAA,32℃	1	ATTGGCCCATTG	6081	2079.13374710083
On-beads IAA,32℃	1	ATTGGGTTGCTG	6445	2417.41133821011
On-beads IAA,32℃	1	ATTGGTCGTCGG	2039	507
On-beads IAA,32℃	1	ATTGTGTGTATT	2442	758.941203832626
On-beads IAA,32℃	1	ATTGTTGGTCCC	5886	1877.10652065277
On-beads IAA,32℃	1	ATTTGCCCCGCA	4906	1617
On-beads IAA,32℃	1	ATTTGTGGGAGA	14237	4207.56767225266
On-beads IAA,32℃	1	CAAAAGGTAAAG	2779	1133.1149995327
On-beads IAA,32℃	1	CAAAATATCATG	10028	2431.71023321152
On-beads IAA,32℃	1	CAAACCCACGCC	5200	1424
On-beads IAA,32℃	1	CAAACCCGGGCT	6115	1711
On-beads IAA,32℃	1	CAAAGGTTCTGA	1593	587.635751008987
On-beads IAA,32℃	1	CAAAGTGAATGA	3024	1409.91826725006
On-beads IAA,32℃	1	CAAATGCCATGG	3453	883
On-beads IAA,32℃	1	CAAATGGTTTTC	2150	976.984223127365
On-beads IAA,32℃	1	CAACAAGACAAA	4325	1728.74522697926
On-beads IAA,32℃	1	CAACACAGTCAC	2636	769.292404651642
On-beads IAA,32℃	1	CAACATCACACC	6980	3252.45814108849
On-beads IAA,32℃	1	CAACGATCCCCG	4048	1414.88297605515
On-beads IAA,32℃	1	CAACTGATTTTT	5575	2440.42890429497
On-beads IAA,32℃	1	CAACTGCGGTCG	6386	2060.74859952927
On-beads IAA,32℃	1	CAACTGGGCACC	6080	914
On-beads IAA,32℃	1	CAAGAAGCGCTA	7389	1821.44003760815
On-beads IAA,32℃	1	CAAGCATAGTAT	2667	1137.63339757919
On-beads IAA,32℃	1	CAAGCCCTCGCG	2668	1171.16616868973
On-beads IAA,32℃	1	CAAGGCATCAGT	3506	779.47432589531
On-beads IAA,32℃	1	CAAGGGTCCCAC	2896	995.460142970085
On-beads IAA,32℃	1	CAAGTAGTATCA	2486	962.933342218399
On-beads IAA,32℃	1	CAAGTTATCCTA	3697	1690.57777500153
On-beads IAA,32℃	1	CAATACCAGCTG	3815	1012.62162351608
On-beads IAA,32℃	1	CAATAGCCGATA	2162	749.61647605896
On-beads IAA,32℃	1	CAATATGTATAG	2287	801.187872409821
On-beads IAA,32℃	1	CAATATGTGTAT	3780	1536.66543710232
On-beads IAA,32℃	1	CAATCTTTATGT	7072	2244.78342437744
On-beads IAA,32℃	1	CAATGCCTTGCA	5697	1248.58296453953
On-beads IAA,32℃	1	CAATGCTCGTGA	2084	927.723457098007
On-beads IAA,32℃	1	CAATGTGTGAGC	3127	1233.06012153626
On-beads IAA,32℃	1	CAATGTTCGGTG	5606	1977.31890130043
On-beads IAA,32℃	1	CAATTTTGTATT	1643	583.409909009934
On-beads IAA,32℃	1	CACAACAGAACC	8649	2631.11271047592
On-beads IAA,32℃	1	CACAACTTCAGT	9136	2104
On-beads IAA,32℃	1	CACACGCTCGGC	9543	3432.3838711977
On-beads IAA,32℃	1	CACAGTACAATG	3741	1265.27607798576
On-beads IAA,32℃	1	CACAGTGAAATC	2630	731.087827682495
On-beads IAA,32℃	1	CACATCGCTTAT	11327	2408
On-beads IAA,32℃	1	CACATTACCCGT	1631	437.768325924873
On-beads IAA,32℃	1	CACCATACAGAC	1670	428
On-beads IAA,32℃	1	CACCATCCCTGA	3011	1105.68517017365
On-beads IAA,32℃	1	CACCCCCTCAGT	2300	853.202478289604
On-beads IAA,32℃	1	CACCCGATAAAC	3532	1234.77186608315
On-beads IAA,32℃	1	CACCCTCAGTTA	5517	2071.13422012329
On-beads IAA,32℃	1	CACCGATTTCAC	2874	1009.18100881577
On-beads IAA,32℃	1	CACCGGACTGAT	7774	2718.85468149185
On-beads IAA,32℃	1	CACCGGCACTGT	7177	2056.03908491135
On-beads IAA,32℃	1	CACCGGTGGTCG	4055	1109.10653185844
On-beads IAA,32℃	1	CACCTGCTATGT	2378	919.443177819252
On-beads IAA,32℃	1	CACCTGTCTTGC	15979	4727
On-beads IAA,32℃	1	CACCTTGAGCTA	3467	978.03663790226
On-beads IAA,32℃	1	CACGAATATTAT	7486	2482.17397546768
On-beads IAA,32℃	1	CACGACGTTCTA	2842	839.496428728104
On-beads IAA,32℃	1	CACGATGAAGGT	9768	2770.09285855293
On-beads IAA,32℃	1	CACGTCGCGTAT	9201	1877
On-beads IAA,32℃	1	CACGTCTGTCCG	2893	1141.15183734894
On-beads IAA,32℃	1	CACTAAAATCGT	1837	506.053707003593
On-beads IAA,32℃	1	CACTAGATCGGG	5096	2583.45519697666
On-beads IAA,32℃	1	CACTATCACAGC	1667	524.129518508911
On-beads IAA,32℃	1	CACTCCTTTTGA	1663	836.362699866295
On-beads IAA,32℃	1	CACTGCCAGGAG	1683	512.594300270081
On-beads IAA,32℃	1	CACTTACCAAGT	3260	1344.56856036186
On-beads IAA,32℃	1	CAGAAATTGACA	8313	3524.78356432915
On-beads IAA,32℃	1	CAGAACCCTTCG	4861	1584.73140621185
On-beads IAA,32℃	1	CAGAATGCGAGT	4425	1436.05929231644
On-beads IAA,32℃	1	CAGAGGACCGTC	1970	602.634327173233
On-beads IAA,32℃	1	CAGAGTAATTAA	6978	2015.45895195007
On-beads IAA,32℃	1	CAGATGACTTCA	1578	651.173831939697
On-beads IAA,32℃	1	CAGATGTGTCTG	7499	2378.20167577267
On-beads IAA,32℃	1	CAGCGTATTTAG	3361	1326.50955915451
On-beads IAA,32℃	1	CAGCTCTCTGTA	11288	5172.83099746704
On-beads IAA,32℃	1	CAGGCACACGCT	2804	1371.43350422382
On-beads IAA,32℃	1	CAGGCAGAGGCT	3816	1909.09511053562
On-beads IAA,32℃	1	CAGGTATCTATT	3476	1412.16537761688
On-beads IAA,32℃	1	CAGGTGTACGTT	11016	4197.70912492275
On-beads IAA,32℃	1	CAGGTTGTTCGC	1664	747.632366418839
On-beads IAA,32℃	1	CAGTAGGTTCTA	12037	5143.21122193337
On-beads IAA,32℃	1	CAGTATCAAAGA	2957	879.087584972382
On-beads IAA,32℃	1	CAGTGAGAAGAA	3240	1386.28853499889
On-beads IAA,32℃	1	CAGTGCCGTAAC	6634	2962.39965867996
On-beads IAA,32℃	1	CAGTGCGTATTC	3952	1005.36571538448
On-beads IAA,32℃	1	CAGTTGGCAGCC	2116	685.469720721245
On-beads IAA,32℃	1	CAGTTGTCAACC	1770	490.219390392304
On-beads IAA,32℃	1	CATAAAGAGTGT	3642	998
On-beads IAA,32℃	1	CATAACCGTTGC	3621	1216.92161273956
On-beads IAA,32℃	1	CATAAGGAAGGG	2290	692.312215805054
On-beads IAA,32℃	1	CATACCACACAC	6614	2215.28637266159
On-beads IAA,32℃	1	CATACGCGCTCA	8319	4252.80727112293
On-beads IAA,32℃	1	CATACGCGTATT	2134	740.305749416351
On-beads IAA,32℃	1	CATACGGGGATC	4334	1765.4589600563
On-beads IAA,32℃	1	CATAGATCATTA	1663	598.435133457184
On-beads IAA,32℃	1	CATAGCTTTAAC	4633	1136
On-beads IAA,32℃	1	CATAGGTGGTGC	2608	885.771590709686
On-beads IAA,32℃	1	CATATCATCCAT	3345	1157.04538559914
On-beads IAA,32℃	1	CATATGTAGATA	2570	1069.6882121563
On-beads IAA,32℃	1	CATATTATCCTC	3811	1354.9208073616
On-beads IAA,32℃	1	CATCATCTGAGC	4117	1100
On-beads IAA,32℃	1	CATCATGAACGG	2475	858.221025943756
On-beads IAA,32℃	1	CATCATGTCGCT	5100	2150.22280931473
On-beads IAA,32℃	1	CATCATTTATGG	2290	582.892011404038
On-beads IAA,32℃	1	CATCCCGACGTA	7287	2824.71420657635
On-beads IAA,32℃	1	CATCCGGTTAAA	2298	667.103219151497
On-beads IAA,32℃	1	CATCCTCGAACG	21645	6520.43503427506
On-beads IAA,32℃	1	CATCCTTGTAAA	1529	542.873767971993
On-beads IAA,32℃	1	CATCGCAAGGGT	2510	987.651992797852
On-beads IAA,32℃	1	CATCGCCACGGC	4578	1662.61872637272
On-beads IAA,32℃	1	CATCTTGACCCT	10624	4760.35503864288
On-beads IAA,32℃	1	CATGAGCCCGAT	8100	3268.32699358463
On-beads IAA,32℃	1	CATGTACATGGC	2072	902.277079224586
On-beads IAA,32℃	1	CATGTATTAGAA	5654	2066.04048717022
On-beads IAA,32℃	1	CATGTGCAATGT	1595	482.347163677216
On-beads IAA,32℃	1	CATTACAGCGCT	2018	683
On-beads IAA,32℃	1	CATTCAATTACG	2232	939.869596123695
On-beads IAA,32℃	1	CATTCGCGAGGA	2663	958.602777004242
On-beads IAA,32℃	1	CATTTGAAAGTT	2894	640
On-beads IAA,32℃	1	CCAACCCAAGAT	3472	1255.69654726982
On-beads IAA,32℃	1	CCAAGCGACACT	4668	1796.58571135998
On-beads IAA,32℃	1	CCAAGTGCTAGT	2449	820.07351911068
On-beads IAA,32℃	1	CCAAGTGCTGCG	3882	1094.26378417015
On-beads IAA,32℃	1	CCAATAGGCGCA	7225	2710.99251413345
On-beads IAA,32℃	1	CCAATCCTTCGG	3258	1036.16208982468
On-beads IAA,32℃	1	CCACACAGAGTT	8438	3632.78248023987
On-beads IAA,32℃	1	CCACAGTATATG	5346	2170.71541023254
On-beads IAA,32℃	1	CCACCAATTAGG	3380	1292.05945551395
On-beads IAA,32℃	1	CCACCCACTCTG	2750	1027.5683362484
On-beads IAA,32℃	1	CCACTCAATTAC	12904	7131.43201065064
On-beads IAA,32℃	1	CCAGAGTAGCAA	1769	457.161090612412
On-beads IAA,32℃	1	CCAGATTATCAG	3057	798.27244758606
On-beads IAA,32℃	1	CCAGCCGGGTCG	15760	5971.23294901848
On-beads IAA,32℃	1	CCAGCCGTAGTT	2013	613.459000825882
On-beads IAA,32℃	1	CCAGCCTCCGAA	5930	1551
On-beads IAA,32℃	1	CCAGCGATAGCC	9238	3316.89537715912
On-beads IAA,32℃	1	CCAGGTTTTTGA	3337	1267.3034209013
On-beads IAA,32℃	1	CCAGTATGCGCG	4064	1597.40312194824
On-beads IAA,32℃	1	CCAGTCGAACAC	4720	1522.87317430973
On-beads IAA,32℃	1	CCAGTCTACCAA	2745	686.929288625717
On-beads IAA,32℃	1	CCAGTTGCCCCG	3296	1310.48291230202
On-beads IAA,32℃	1	CCATAGCATGAA	7171	1560.06504905224
On-beads IAA,32℃	1	CCATATATACAC	2835	1188.53320932388
On-beads IAA,32℃	1	CCATCAATGGTG	2481	1029.13423633575
On-beads IAA,32℃	1	CCATCGGACAGT	1660	492.168372869492
On-beads IAA,32℃	1	CCATCGGATGTA	4915	1116.70271408558
On-beads IAA,32℃	1	CCATGACATCGC	4126	1269.52998518944
On-beads IAA,32℃	1	CCATTCCGAGCA	7954	3949.38714265823
On-beads IAA,32℃	1	CCATTCGCCGTC	3845	937.633286356926
On-beads IAA,32℃	1	CCATTGCATCGC	3164	820.074800372124
On-beads IAA,32℃	1	CCATTTTCTACC	5641	1255
On-beads IAA,32℃	1	CCCAAACAATAT	4066	1297.06153464317
On-beads IAA,32℃	1	CCCAAATACCTT	6985	2928.98176229
On-beads IAA,32℃	1	CCCAAGAATTAG	5238	1288.5564198494
On-beads IAA,32℃	1	CCCACACTCGAT	35914	14996.6597213745
On-beads IAA,32℃	1	CCCACAGTATGT	2813	1054.94055175781
On-beads IAA,32℃	1	CCCACGTGGCTA	4732	1999.14966869354
On-beads IAA,32℃	1	CCCACTTTAGTT	6023	1725
On-beads IAA,32℃	1	CCCAGATAGTCA	4164	1658.34503412247
On-beads IAA,32℃	1	CCCAGTTCCGAG	4339	1354.5521979332
On-beads IAA,32℃	1	CCCATCCCGTTT	22087	9861.45947742462
On-beads IAA,32℃	1	CCCCAGTGACAT	3947	1703.16141414642
On-beads IAA,32℃	1	CCCCCATTCCAG	3767	1138.9830019474
On-beads IAA,32℃	1	CCCCCCCGCCAA	4763	1223
On-beads IAA,32℃	1	CCCCCTTGTTCT	5344	1588
On-beads IAA,32℃	1	CCCCGATGTTGA	5868	2172.50124549866
On-beads IAA,32℃	1	CCCCGTGGCTCG	5384	2199.13412451744
On-beads IAA,32℃	1	CCCCTTGGAAAG	5829	1603.87242817879
On-beads IAA,32℃	1	CCCCTTGTATTT	6229	1481.26797580719
On-beads IAA,32℃	1	CCCGAAACGTAA	17063	6010.93914890289
On-beads IAA,32℃	1	CCCGACAACCAT	10953	3958.56839358807
On-beads IAA,32℃	1	CCCGAGATAGGC	4352	2234.32985639572
On-beads IAA,32℃	1	CCCGCCTAGCTA	8583	1125
On-beads IAA,32℃	1	CCCGCGGCGATT	13199	5891.33227694035
On-beads IAA,32℃	1	CCCGGACGATAC	3522	1377.39463484287
On-beads IAA,32℃	1	CCCGGGCAGCGC	6495	2252.60116910934
On-beads IAA,32℃	1	CCCGTATAGAAG	8146	2337.02540814877
On-beads IAA,32℃	1	CCCGTCACATCG	5925	2647.23916578293
On-beads IAA,32℃	1	CCCTAAGGGATA	2094	564.636778593063
On-beads IAA,32℃	1	CCCTCCCGAAGG	8351	2971.60240924358
On-beads IAA,32℃	1	CCCTTACGGGTC	7260	1985
On-beads IAA,32℃	1	CCCTTAGATAAT	3790	1315.95419979095
On-beads IAA,32℃	1	CCCTTGTCTAGC	5741	2104.18225431442
On-beads IAA,32℃	1	CCGAACAGGATT	1833	614.309285163879
On-beads IAA,32℃	1	CCGACCCGCACT	4343	1387.05691337585
On-beads IAA,32℃	1	CCGACCGAGAGT	4712	2767.92682826519
On-beads IAA,32℃	1	CCGACCGCAAAC	3819	1526.23813700676
On-beads IAA,32℃	1	CCGATACCAATC	4832	1384.12926077843
On-beads IAA,32℃	1	CCGCAAGCTGGG	4487	1338
On-beads IAA,32℃	1	CCGCCTAGTAGC	3781	1918.55080449581
On-beads IAA,32℃	1	CCGCGACACGGG	3137	1124.47127795219
On-beads IAA,32℃	1	CCGCGTACCGTA	3430	1122.93024802208
On-beads IAA,32℃	1	CCGCTCAGGCCT	1645	715.778967380524
On-beads IAA,32℃	1	CCGCTCTGCTCA	1865	635.417689323425
On-beads IAA,32℃	1	CCGGAAGCCGAG	2170	614
On-beads IAA,32℃	1	CCGGACCTTATT	5336	2177.87271654606
On-beads IAA,32℃	1	CCGGCGAGAACT	2214	893.374337434769
On-beads IAA,32℃	1	CCGGGATCAGGC	3207	1300.70310854912
On-beads IAA,32℃	1	CCGGGATTTATA	9507	2636
On-beads IAA,32℃	1	CCGGGTGCTAAA	2631	847.549617290497
On-beads IAA,32℃	1	CCGGTCAAAGGG	11391	2926
On-beads IAA,32℃	1	CCGGTGATACTC	5017	1389.91141176224
On-beads IAA,32℃	1	CCGTAAGGACGA	3479	1081.94203543663
On-beads IAA,32℃	1	CCGTACCCCCCT	6389	2191.20823550224
On-beads IAA,32℃	1	CCGTCTCCGCTC	2542	936.946853041649
On-beads IAA,32℃	1	CCGTCTCGCATC	6593	3195.12362062931
On-beads IAA,32℃	1	CCGTCTTACTGC	6746	3042.84756886959
On-beads IAA,32℃	1	CCGTGACAACTT	12736	2447.39052891731
On-beads IAA,32℃	1	CCGTGCAGGTCG	5279	1857.34356093407
On-beads IAA,32℃	1	CCGTTCTTTAGT	10569	2662.93187177181
On-beads IAA,32℃	1	CCTAACAACCCG	3599	1319.67068517208
On-beads IAA,32℃	1	CCTACCGACGAA	6226	1240.04708552361
On-beads IAA,32℃	1	CCTAGCAAGGTT	2893	884.087259054184
On-beads IAA,32℃	1	CCTAGGCTTATC	4170	1208.93964266777
On-beads IAA,32℃	1	CCTATCAGATGT	10750	3507.45706605911
On-beads IAA,32℃	1	CCTATGTGTATA	4077	1167.10614669323
On-beads IAA,32℃	1	CCTATTACTTTC	7266	3270.03923749924
On-beads IAA,32℃	1	CCTATTCATAGC	3098	930.089532852173
On-beads IAA,32℃	1	CCTCCACCACAT	5123	2000.39853680134
On-beads IAA,32℃	1	CCTCCACTGCGG	2315	774.880907893181
On-beads IAA,32℃	1	CCTCGCGTGCGC	6698	2348.93463730812
On-beads IAA,32℃	1	CCTCGCTCGATT	4474	2309.61971569061
On-beads IAA,32℃	1	CCTCTAAAGATT	2711	975.477774143219
On-beads IAA,32℃	1	CCTGCTGCACGA	6435	2984.66122102737
On-beads IAA,32℃	1	CCTGGAAATCAC	1872	587.198951721191
On-beads IAA,32℃	1	CCTGGATTAGAA	3862	1480.47954285145
On-beads IAA,32℃	1	CCTGGATTTTCG	11434	4607.89796710014
On-beads IAA,32℃	1	CCTGGTTACCGT	2155	516.990546584129
On-beads IAA,32℃	1	CCTGTAGTTCGC	5158	2544.36723327637
On-beads IAA,32℃	1	CCTGTGTCATAG	2826	924.518978118897
On-beads IAA,32℃	1	CCTGTTGCTCAC	2555	757
On-beads IAA,32℃	1	CCTTCACCGCGA	4628	1198
On-beads IAA,32℃	1	CCTTCCTTATGG	2488	904.878509998322
On-beads IAA,32℃	1	CCTTGAAGTCCC	3198	704
On-beads IAA,32℃	1	CGAAAGCACATC	3148	711
On-beads IAA,32℃	1	CGAAAGGCGCAC	8878	1486
On-beads IAA,32℃	1	CGAACGTCCCTT	4965	1611.35901474953
On-beads IAA,32℃	1	CGAACTTGCTAT	7617	2327.20512771606
On-beads IAA,32℃	1	CGAAGACCAAGT	9781	2531.22926747799
On-beads IAA,32℃	1	CGAAGATCCTGT	1838	533
On-beads IAA,32℃	1	CGAATCAAAGGA	4922	1758.48649120331
On-beads IAA,32℃	1	CGACAACGCCTC	5029	1899.15985000134
On-beads IAA,32℃	1	CGACCTGTGGTG	15970	5143
On-beads IAA,32℃	1	CGACGAACAGCT	7415	2783.87008905411
On-beads IAA,32℃	1	CGACGTGGGAAA	2683	855
On-beads IAA,32℃	1	CGAGCATCATCC	6808	1596
On-beads IAA,32℃	1	CGAGCGGTCGTC	5542	1863.97902750969
On-beads IAA,32℃	1	CGAGCTAGGCTA	1604	646.885905265808
On-beads IAA,32℃	1	CGAGGTTCGCCG	6736	2057
On-beads IAA,32℃	1	CGAGTGTTAAAT	7008	2213.61522614956
On-beads IAA,32℃	1	CGATAGCAATGG	5350	2184.65621089935
On-beads IAA,32℃	1	CGATCCGTTTTA	8079	3928.13627004623
On-beads IAA,32℃	1	CGATGAAGACCA	5143	1712.02335822582
On-beads IAA,32℃	1	CGATGAATGCGA	1585	472
On-beads IAA,32℃	1	CGATGATTCCAT	3689	1460.50318312645
On-beads IAA,32℃	1	CGATGCAGCTTG	8334	3276.01275396347
On-beads IAA,32℃	1	CGATGGGGGTTG	1942	917.718571305275
On-beads IAA,32℃	1	CGATGTTAACAG	4572	1400.68358051777
On-beads IAA,32℃	1	CGATTACCTGGT	11438	4756.93189835548
On-beads IAA,32℃	1	CGATTTTCGCCG	1815	439.971528053284
On-beads IAA,32℃	1	CGATTTTGCCCA	7359	3079.60726130009
On-beads IAA,32℃	1	CGCAAAGAAGGG	2993	623.203413248062
On-beads IAA,32℃	1	CGCAACCACATA	6102	2780.16559553146
On-beads IAA,32℃	1	CGCACCAGAATG	6090	2100.22628092766
On-beads IAA,32℃	1	CGCAGAAGGGAC	3235	913.553019523621
On-beads IAA,32℃	1	CGCAGGTTTTAA	4424	1368.72675812244
On-beads IAA,32℃	1	CGCCAAGGAACG	1996	563.326005935669
On-beads IAA,32℃	1	CGCCAGCGGCAA	5667	2481.66567707062
On-beads IAA,32℃	1	CGCCAGTCGGCC	5124	1358
On-beads IAA,32℃	1	CGCCAGTGTATC	9008	2986.35353350639
On-beads IAA,32℃	1	CGCCCATTTCTT	3425	1335.83170700073
On-beads IAA,32℃	1	CGCCGAGGGCGA	3439	1400.5262863636
On-beads IAA,32℃	1	CGCGCCACGAGG	3275	976.796355009079
On-beads IAA,32℃	1	CGCGCTTGCGTC	3263	1057.20612335205
On-beads IAA,32℃	1	CGCGCTTTTAAA	7126	2865.14668679237
On-beads IAA,32℃	1	CGCGTAAATCTA	4048	949.904302835465
On-beads IAA,32℃	1	CGCTATAGCCAA	10779	4186.28503298759
On-beads IAA,32℃	1	CGCTATTCGTAA	4615	1068.01159238815
On-beads IAA,32℃	1	CGCTCTGCAGTT	3972	956.667890071869
On-beads IAA,32℃	1	CGCTGAACCTGC	1790	591.815455913544
On-beads IAA,32℃	1	CGCTGTTCACTG	5969	2202.60014009476
On-beads IAA,32℃	1	CGCTTAACGACA	4450	871.658632159233
On-beads IAA,32℃	1	CGCTTCACCTAA	4113	1364.58761310577
On-beads IAA,32℃	1	CGCTTCTGCGGA	3837	976.734426736832
On-beads IAA,32℃	1	CGGACTTAAAGG	3829	1451.67893743515
On-beads IAA,32℃	1	CGGAGAGTCGCT	3240	1403.31437540054
On-beads IAA,32℃	1	CGGAGGCAGGAT	3274	639.208646178246
On-beads IAA,32℃	1	CGGATACGCGTT	2891	733
On-beads IAA,32℃	1	CGGCAGTCGAGC	11315	4537.69521582127
On-beads IAA,32℃	1	CGGCCAGATCCC	7125	2067.91194713116
On-beads IAA,32℃	1	CGGCCTATATGC	6348	2501.77741146088
On-beads IAA,32℃	1	CGGCCTTACTCC	12501	3237.63952064514
On-beads IAA,32℃	1	CGGCGCAAGGCG	4331	882
On-beads IAA,32℃	1	CGGCTCCAGACT	20172	6360
On-beads IAA,32℃	1	CGGCTGATTTTC	2211	758.832852602005
On-beads IAA,32℃	1	CGGGACCCTCTC	10532	4703.07337629795
On-beads IAA,32℃	1	CGGGATTAGTCT	3343	1747.61755943298
On-beads IAA,32℃	1	CGGGCAAGACCA	3283	1426.93564879894
On-beads IAA,32℃	1	CGGGCCTAGTGC	6021	2293.93301391602
On-beads IAA,32℃	1	CGGGGAGGAATT	4328	1770.01681494713
On-beads IAA,32℃	1	CGGGGGGATTAT	2002	461
On-beads IAA,32℃	1	CGGGGTGTCTAT	3128	1067
On-beads IAA,32℃	1	CGGGTCCGGACT	1833	670.948926925659
On-beads IAA,32℃	1	CGGTAACCCCGA	6126	1810.87718963623
On-beads IAA,32℃	1	CGGTAATTGGTA	2443	752.281277179718
On-beads IAA,32℃	1	CGGTACCTACCA	1979	880.618242621422
On-beads IAA,32℃	1	CGGTCACAGAAT	3909	1304.23081219196
On-beads IAA,32℃	1	CGGTCACCCACC	3784	1943.94688129425
On-beads IAA,32℃	1	CGGTCCGAGGCC	4246	1117
On-beads IAA,32℃	1	CGGTTACCTCCC	2592	910.617645144463
On-beads IAA,32℃	1	CGGTTGCCTTCC	5505	1934.58853840828
On-beads IAA,32℃	1	CGTAAGCGTTAC	17137	7587.35821580887
On-beads IAA,32℃	1	CGTACGTTGCAA	3949	1330.15640687943
On-beads IAA,32℃	1	CGTAGAAATCAC	7585	2791.57228255272
On-beads IAA,32℃	1	CGTAGGATGCAT	1646	599.395432114601
On-beads IAA,32℃	1	CGTAGGATTCAA	2884	1062.57828509808
On-beads IAA,32℃	1	CGTAGTCTTATC	3375	1273.69852483273
On-beads IAA,32℃	1	CGTATCTATCTG	4418	1853.26319408417
On-beads IAA,32℃	1	CGTCAAAGGCAT	3001	855.534555912018
On-beads IAA,32℃	1	CGTCACGGTTGC	5516	1144
On-beads IAA,32℃	1	CGTCATATCGTC	7748	2579.04184341431
On-beads IAA,32℃	1	CGTCCCGGCGCG	8199	2597.51470553875
On-beads IAA,32℃	1	CGTCCGAAGTCA	2386	698
On-beads IAA,32℃	1	CGTCCTCGCTGC	2322	755.000678896904
On-beads IAA,32℃	1	CGTCGTCATCCC	12247	4340
On-beads IAA,32℃	1	CGTCTGTGGCCC	16907	6908.3781580925
On-beads IAA,32℃	1	CGTGAACTTCCG	9218	4343.53399658203
On-beads IAA,32℃	1	CGTGAGCAGATG	2279	678.9672062397
On-beads IAA,32℃	1	CGTGGCTATGGC	2569	923.991621851921
On-beads IAA,32℃	1	CGTGGGCAGTGG	4134	1550.52593278885
On-beads IAA,32℃	1	CGTGGGTTTGTT	5210	1233
On-beads IAA,32℃	1	CGTGTAGTCCAT	3945	1684.3351495266
On-beads IAA,32℃	1	CGTGTCGCTTTA	10186	2839
On-beads IAA,32℃	1	CGTGTTCCCCCA	10334	5107.58046102524
On-beads IAA,32℃	1	CGTTAGAGAGTC	1939	807.830411672592
On-beads IAA,32℃	1	CGTTAGCTCCGG	3481	908
On-beads IAA,32℃	1	CGTTAGCTTAAG	1781	538.836359977722
On-beads IAA,32℃	1	CGTTAGTTTGGC	7466	2616.68194389343
On-beads IAA,32℃	1	CGTTCAAGGCCT	4160	1184.7838511467
On-beads IAA,32℃	1	CGTTCCACATAT	3169	1247.45930957794
On-beads IAA,32℃	1	CGTTTGTATTGC	5627	1897.91392290592
On-beads IAA,32℃	1	CTAAGCAAATAC	2995	1076.78460407257
On-beads IAA,32℃	1	CTAAGCACCCCA	16079	7021.42080020905
On-beads IAA,32℃	1	CTAAGCATCCTC	4493	1386.34090971947
On-beads IAA,32℃	1	CTAAGTCTCTTA	2006	1025.00306677818
On-beads IAA,32℃	1	CTAATACTTATG	3623	1130
On-beads IAA,32℃	1	CTACCAGTACAT	3163	1159.55803072453
On-beads IAA,32℃	1	CTACGATCAGAA	6194	2835.56701660156
On-beads IAA,32℃	1	CTACTAGGCTCG	2255	472.974827647209
On-beads IAA,32℃	1	CTAGACACGGCG	3386	1376.3598279953
On-beads IAA,32℃	1	CTAGAGTTGGAT	2173	639.079567432404
On-beads IAA,32℃	1	CTAGATGTGATA	1724	534.312866210938
On-beads IAA,32℃	1	CTAGCTGCAGCA	10445	1750
On-beads IAA,32℃	1	CTAGGCCGAACG	4681	1213.90000867844
On-beads IAA,32℃	1	CTAGGGACGTCA	2114	658.821943879128
On-beads IAA,32℃	1	CTAGTCTTTAGC	2109	806.545445561409
On-beads IAA,32℃	1	CTAGTGATTCTT	4667	1592.67209434509
On-beads IAA,32℃	1	CTATACATGCGA	2304	753.732194066048
On-beads IAA,32℃	1	CTATCAGAGGAT	5250	1928.84563589096
On-beads IAA,32℃	1	CTATCCGATGAT	2236	862.004190683365
On-beads IAA,32℃	1	CTATCTGTTTTG	2663	1112.47164440155
On-beads IAA,32℃	1	CTATGACACAGA	2268	886.517641305924
On-beads IAA,32℃	1	CTATGCTCAGTT	5235	1355.76525878906
On-beads IAA,32℃	1	CTATGGAATTTT	4122	1659.98650169373
On-beads IAA,32℃	1	CTATGTACCATG	6009	1396.65859770775
On-beads IAA,32℃	1	CTATGTGACCGA	2063	683.476274967194
On-beads IAA,32℃	1	CTCAAGTCGCAC	7265	2019.79367661476
On-beads IAA,32℃	1	CTCACGTTTAGT	2893	811.361275672913
On-beads IAA,32℃	1	CTCAGGAACCGT	15073	4893.5339025259
On-beads IAA,32℃	1	CTCAGGCGGGCA	7993	1429
On-beads IAA,32℃	1	CTCATAGAGGAG	2721	940.4762134552
On-beads IAA,32℃	1	CTCATCGTAGCT	4614	1535.22411525249
On-beads IAA,32℃	1	CTCATTAGCCAC	7905	3084.19793701172
On-beads IAA,32℃	1	CTCCAGCTGTCA	6360	2150.54053330421
On-beads IAA,32℃	1	CTCCCATGTTGC	9241	4455.30783140659
On-beads IAA,32℃	1	CTCCCGGTACGC	23292	5908.61655938625
On-beads IAA,32℃	1	CTCCGCTCACAA	10353	3730.41928982735
On-beads IAA,32℃	1	CTCCTGCGACCA	8920	2220.66403520107
On-beads IAA,32℃	1	CTCGAGCACCAG	7362	2999.60492289066
On-beads IAA,32℃	1	CTCGATGCATCC	15803	5965.77747416496
On-beads IAA,32℃	1	CTCGCGTATATC	8490	2698
On-beads IAA,32℃	1	CTCGGACACGGG	5922	1623.66961526871
On-beads IAA,32℃	1	CTCGGCGGTAAT	4747	1375.40408039093
On-beads IAA,32℃	1	CTCGGCTGAAGG	2783	830.506727933884
On-beads IAA,32℃	1	CTCGGGCAAGGG	3480	868.034234881401
On-beads IAA,32℃	1	CTCGGTGTTAAT	7581	2720.21620178223
On-beads IAA,32℃	1	CTCGTAAGGGTC	1743	627.033481359482
On-beads IAA,32℃	1	CTCGTAGGCTCA	2828	902.858394384384
On-beads IAA,32℃	1	CTCGTCCTAGTA	4771	1677.97452497482
On-beads IAA,32℃	1	CTCGTCGACGCT	7769	1725
On-beads IAA,32℃	1	CTCGTGCACGTA	3990	1424.33349359036
On-beads IAA,32℃	1	CTCTACATTTTT	2235	606.537676811218
On-beads IAA,32℃	1	CTCTAGCGTAGC	2049	604.519495368004
On-beads IAA,32℃	1	CTCTATAGGCCA	2019	536
On-beads IAA,32℃	1	CTCTATCCGATC	6839	1714.88950300217
On-beads IAA,32℃	1	CTCTCGCGTTTG	1801	551.99027466774
On-beads IAA,32℃	1	CTCTGTACTACA	9979	3235.07128417492
On-beads IAA,32℃	1	CTCTTCAAGTTT	7123	2793.70930862427
On-beads IAA,32℃	1	CTGACCGAATGG	6534	1269.03621017933
On-beads IAA,32℃	1	CTGAGTACAACT	3170	959.078280448914
On-beads IAA,32℃	1	CTGAGTACCATT	2564	784.153525471687
On-beads IAA,32℃	1	CTGAGTTTTAAA	1589	625.064195871353
On-beads IAA,32℃	1	CTGATACTACCC	3894	1254.7451467514
On-beads IAA,32℃	1	CTGATGCCACTT	5813	2216.15937590599
On-beads IAA,32℃	1	CTGCAGTGCTGT	3308	1312.10686814785
On-beads IAA,32℃	1	CTGCCTATCACC	11064	2478
On-beads IAA,32℃	1	CTGCCTCTGTTA	6796	2510.25505256653
On-beads IAA,32℃	1	CTGCGCTCTTCT	4698	1558
On-beads IAA,32℃	1	CTGCTAATCCAA	5604	1824.85629320145
On-beads IAA,32℃	1	CTGGCATCACCT	1686	757.039003252983
On-beads IAA,32℃	1	CTGGCTTAGGGA	6690	2711.94398152828
On-beads IAA,32℃	1	CTGGGGTCCGCG	5701	1303
On-beads IAA,32℃	1	CTGGTCTACAAT	3713	1268.40873074532
On-beads IAA,32℃	1	CTGTACTTCCCT	10725	2861
On-beads IAA,32℃	1	CTGTAGTAAGTT	5067	2111.4007370472
On-beads IAA,32℃	1	CTGTCCAGATAT	3038	1287.40800571442
On-beads IAA,32℃	1	CTGTCCCTTGAA	6482	1868
On-beads IAA,32℃	1	CTGTCGTGAGAA	4443	1137.38220334053
On-beads IAA,32℃	1	CTGTTATGTGAT	8665	2889.68453121185
On-beads IAA,32℃	1	CTTAACGGCAAC	8256	2704.08820617199
On-beads IAA,32℃	1	CTTAATAGTCAG	3053	1010.32184541225
On-beads IAA,32℃	1	CTTACCGGCGTT	4017	1540.14712405205
On-beads IAA,32℃	1	CTTACGCCGTTT	3527	890.546296477318
On-beads IAA,32℃	1	CTTAGACGGGAC	16913	7684.36361885071
On-beads IAA,32℃	1	CTTAGCACAGTA	2986	1626.8157157898
On-beads IAA,32℃	1	CTTCATGGAAAC	2050	668.209659814835
On-beads IAA,32℃	1	CTTCCATAGTAA	7394	2927.26002240181
On-beads IAA,32℃	1	CTTCGAAGTGCG	5160	1569.76001131535
On-beads IAA,32℃	1	CTTCGACGAAAG	4178	1525.37287652493
On-beads IAA,32℃	1	CTTCTAAGCCTT	2619	853.318499803543
On-beads IAA,32℃	1	CTTGCAAGGTCA	5471	1927.13605999947
On-beads IAA,32℃	1	CTTGCGACACTT	2447	707.30190205574
On-beads IAA,32℃	1	CTTGCGTCCTCG	6949	2553.51587200165
On-beads IAA,32℃	1	CTTGGGGAGTTT	2310	764
On-beads IAA,32℃	1	CTTGGGTCCTCG	3349	943.185807704926
On-beads IAA,32℃	1	CTTGGTGTTGCG	4793	1479.29915809631
On-beads IAA,32℃	1	CTTTACGGAGGA	6096	2108.52429389954
On-beads IAA,32℃	1	CTTTCAGTTCGT	3096	968.818794488907
On-beads IAA,32℃	1	CTTTGAATTTCC	4740	2256.39063036442
On-beads IAA,32℃	1	CTTTGCAGCGTC	3516	1221.51130342484
On-beads IAA,32℃	1	CTTTGGAAGATG	2498	780.414375305176
On-beads IAA,32℃	1	CTTTGGACTAGA	1910	840.684093952179
On-beads IAA,32℃	1	CTTTGTGCTCAT	1703	510.7420835495
On-beads IAA,32℃	1	CTTTTGTTGGGT	2209	781.756785392761
On-beads IAA,32℃	1	CTTTTTAGGGAT	1818	554.98622739315
On-beads IAA,32℃	1	GAAAAGAATTTG	4061	1628.26293206215
On-beads IAA,32℃	1	GAAAAGATGTAC	5934	2513.62260055542
On-beads IAA,32℃	1	GAAAATAGGGAA	4913	1943.3866994381
On-beads IAA,32℃	1	GAAAATTCGTTC	6872	1819
On-beads IAA,32℃	1	GAAACCACTACG	6335	2012.26494681835
On-beads IAA,32℃	1	GAAACCCTAGGA	4275	1155.88982796669
On-beads IAA,32℃	1	GAACGAGGATGT	4753	1566.81507301331
On-beads IAA,32℃	1	GAACGCTCAGTT	8121	3373.01921880245
On-beads IAA,32℃	1	GAACGTAGGTCG	5593	2142.47382616997
On-beads IAA,32℃	1	GAACTAATACCT	6678	1860
On-beads IAA,32℃	1	GAAGCAAAAGCC	3584	1067.14874923229
On-beads IAA,32℃	1	GAAGTTATAATT	4540	941
On-beads IAA,32℃	1	GAATAAATATCG	3104	617
On-beads IAA,32℃	1	GAATACTCGCTC	9549	3443.3396935463
On-beads IAA,32℃	1	GAATCAGGTGAT	6078	1529.40871691704
On-beads IAA,32℃	1	GAATCGAGATGG	1854	758.711574554443
On-beads IAA,32℃	1	GAATGAAGATAC	2261	1032.44870769978
On-beads IAA,32℃	1	GAATGATCGAAT	4606	1766.1166768074
On-beads IAA,32℃	1	GAATGCAGCACT	3444	1230.89002275467
On-beads IAA,32℃	1	GAATGGATTCGA	2768	1229.58517956734
On-beads IAA,32℃	1	GAATGGCCCAAT	5777	1656.32405900955
On-beads IAA,32℃	1	GAATTAAAGATT	2428	896.014483690262
On-beads IAA,32℃	1	GAATTCCGGAAT	9689	3427.07450675964
On-beads IAA,32℃	1	GAATTGAATCAC	3329	1105.59771108627
On-beads IAA,32℃	1	GAATTTACACAC	2790	1234.98412299156
On-beads IAA,32℃	1	GACACATCGTAC	1703	561.688726902008
On-beads IAA,32℃	1	GACACCATACAC	5162	1314.5709528923
On-beads IAA,32℃	1	GACACTCCTTCC	6210	2515.09622597694
On-beads IAA,32℃	1	GACCAAAAGGTC	7767	2086
On-beads IAA,32℃	1	GACCATTCTCTC	6238	1869.48355317116
On-beads IAA,32℃	1	GACCGTGGTGGA	2204	645.282600402832
On-beads IAA,32℃	1	GACCGTTTCACC	11690	4156.59854602814
On-beads IAA,32℃	1	GACCTAGTTTCT	2191	590.834385752678
On-beads IAA,32℃	1	GACCTCTACATC	2290	499.142049789429
On-beads IAA,32℃	1	GACGACGGTTTA	8365	2321
On-beads IAA,32℃	1	GACGAGCAAGCA	6512	1516.64151477814
On-beads IAA,32℃	1	GACGCAGCTAGC	2705	663.791207790375
On-beads IAA,32℃	1	GACGCATATGAA	2942	634.095401525497
On-beads IAA,32℃	1	GACGCCATTGGG	2660	677
On-beads IAA,32℃	1	GACGGCATCGAA	5189	1349
On-beads IAA,32℃	1	GACGGTTACTGC	3968	1223.33770465851
On-beads IAA,32℃	1	GACGTTATAGCT	1881	590.705313205719
On-beads IAA,32℃	1	GACTAGGTAGGG	8076	2110
On-beads IAA,32℃	1	GACTCGTGGACG	4075	826
On-beads IAA,32℃	1	GACTCTTGATTC	2252	593.535520076752
On-beads IAA,32℃	1	GAGAAAGGATTC	2502	928.012867331505
On-beads IAA,32℃	1	GAGAAGAGAAAC	4855	2193.10380530357
On-beads IAA,32℃	1	GAGAATCACAGG	5483	1180
On-beads IAA,32℃	1	GAGACATATCGC	3271	719
On-beads IAA,32℃	1	GAGAGAACCATG	1739	521.966317892075
On-beads IAA,32℃	1	GAGAGAAGGGAG	4508	1839.38924968243
On-beads IAA,32℃	1	GAGAGTTCACAT	2653	823.395479083061
On-beads IAA,32℃	1	GAGATGATGGTT	2283	534
On-beads IAA,32℃	1	GAGATGGGATGG	1676	490
On-beads IAA,32℃	1	GAGCAGACATAA	3699	1073.93319499493
On-beads IAA,32℃	1	GAGCCGATGTGT	1725	505.145703673363
On-beads IAA,32℃	1	GAGCCGCCATAA	1917	681.161773085594
On-beads IAA,32℃	1	GAGCGAGTTGAG	3855	1151.91582608223
On-beads IAA,32℃	1	GAGCGATGGTAG	9305	2781.52028560638
On-beads IAA,32℃	1	GAGCTACCTAAA	4219	1167.33022141457
On-beads IAA,32℃	1	GAGCTAGGTCCT	3122	790.732897520065
On-beads IAA,32℃	1	GAGCTCGTGGTT	3364	862
On-beads IAA,32℃	1	GAGCTGAAACAA	2664	1195.1923418045
On-beads IAA,32℃	1	GAGGCGTGGTTT	4671	1211
On-beads IAA,32℃	1	GAGGGCGAAGGG	2624	615
On-beads IAA,32℃	1	GAGGTATAAATC	1974	590
On-beads IAA,32℃	1	GAGTAACTACTC	2963	639.332939624786
On-beads IAA,32℃	1	GAGTAGCTAATT	1646	553.258373737335
On-beads IAA,32℃	1	GAGTGTTCAGGA	2971	1254.01841926575
On-beads IAA,32℃	1	GAGTTCCGAGAA	6736	1950.99532949924
On-beads IAA,32℃	1	GATACAGTCGGT	2750	613.031077861786
On-beads IAA,32℃	1	GATACCAAGCTC	3862	1573.92959070206
On-beads IAA,32℃	1	GATACCATTGCG	5567	2020.2395157814
On-beads IAA,32℃	1	GATAGTGTGCAA	2591	891.203446984291
On-beads IAA,32℃	1	GATATATGCAGC	3550	1196.38665604591
On-beads IAA,32℃	1	GATATCTAGCTC	6353	2024.34833550453
On-beads IAA,32℃	1	GATATGTCCATC	5775	1809.16519737244
On-beads IAA,32℃	1	GATATTCCGCGC	2393	801.129336357117
On-beads IAA,32℃	1	GATCCAGCTTCC	3416	1173.96249890327
On-beads IAA,32℃	1	GATCCCCTTCGT	6777	1722
On-beads IAA,32℃	1	GATCCCTTCGAC	12220	4412.97285473347
On-beads IAA,32℃	1	GATCCTACCAAC	2510	515.71788585186
On-beads IAA,32℃	1	GATCTCTCGTCA	7794	2825.05874049664
On-beads IAA,32℃	1	GATCTGAAGTGA	5181	1484.60442781448
On-beads IAA,32℃	1	GATCTTAAGCGG	4967	1692.28272628784
On-beads IAA,32℃	1	GATGAGACTAGA	2957	999.2210470438
On-beads IAA,32℃	1	GATGCAAAGATA	3366	990.870317220688
On-beads IAA,32℃	1	GATGCCCCCGGA	12924	7000.80423283577
On-beads IAA,32℃	1	GATGGAGGGCGG	1939	776.131966590881
On-beads IAA,32℃	1	GATGGCCGTGTG	6280	1502
On-beads IAA,32℃	1	GATGGCGATTGA	5390	1799.82119929791
On-beads IAA,32℃	1	GATGTATTTTGT	2577	722.93796813488
On-beads IAA,32℃	1	GATGTCAATATG	3595	1442.4546046257
On-beads IAA,32℃	1	GATGTCTGCTGG	2544	855.344692468643
On-beads IAA,32℃	1	GATGTGCGCTAG	2105	869.353025913239
On-beads IAA,32℃	1	GATTACAAAATA	1762	657.806782245636
On-beads IAA,32℃	1	GATTCAGTGAAC	3640	979.472173810005
On-beads IAA,32℃	1	GATTCTCATAAG	4920	1590.92103719711
On-beads IAA,32℃	1	GATTCTTTGGAC	4535	1256
On-beads IAA,32℃	1	GATTGCTACCAT	4752	1455.59371948242
On-beads IAA,32℃	1	GCAAAGCTATCT	4166	1883.78040194511
On-beads IAA,32℃	1	GCAAAGGATCGA	3218	1404.07222318649
On-beads IAA,32℃	1	GCAAATGTCTCT	9167	3428.17856931686
On-beads IAA,32℃	1	GCAAATTAGAAG	2376	948.90921163559
On-beads IAA,32℃	1	GCAAGCAGGTCC	4634	1537.40111017227
On-beads IAA,32℃	1	GCAAGGTCTCGG	6441	2253.98892045021
On-beads IAA,32℃	1	GCAAGTAAATAC	7098	2769.585770607
On-beads IAA,32℃	1	GCAATAACCGTC	10719	3303
On-beads IAA,32℃	1	GCAATCGAGGCC	1867	799.718384385109
On-beads IAA,32℃	1	GCACACCAGCTG	2459	822.792625665665
On-beads IAA,32℃	1	GCACATACATAC	2647	1286.26300144196
On-beads IAA,32℃	1	GCACCACTAGAC	2228	824.597540616989
On-beads IAA,32℃	1	GCACCGGGCTCG	2308	630.42665541172
On-beads IAA,32℃	1	GCACGCACTGGG	4679	2159.47308528423
On-beads IAA,32℃	1	GCACGCGTTACC	2350	658.135822296143
On-beads IAA,32℃	1	GCACGCTGAGAT	6323	1720
On-beads IAA,32℃	1	GCACTGGTAAAA	3813	1452.09694600105
On-beads IAA,32℃	1	GCAGAAGCCCTT	6192	1860
On-beads IAA,32℃	1	GCAGCAACTTCA	2532	829.580323576927
On-beads IAA,32℃	1	GCAGCGGATAGT	3530	1710.16178405285
On-beads IAA,32℃	1	GCAGGATTGGGG	2537	689.170404314995
On-beads IAA,32℃	1	GCAGGGGGGACG	6482	2059.37236905098
On-beads IAA,32℃	1	GCAGTTTAAGAC	1853	607.01527428627
On-beads IAA,32℃	1	GCATAAGTTGAT	3956	1127.72352898121
On-beads IAA,32℃	1	GCATACTAAGTG	3949	1380.58683991432
On-beads IAA,32℃	1	GCATATCAGCAA	4450	1465.56422591209
On-beads IAA,32℃	1	GCATCCTCTCTC	1773	568.256761312485
On-beads IAA,32℃	1	GCATGACCCGGC	4208	792
On-beads IAA,32℃	1	GCATGACGGCAC	3812	1613.32491660118
On-beads IAA,32℃	1	GCATTCCACGTT	7080	2897.81086301804
On-beads IAA,32℃	1	GCCAATGCTCAT	3352	1373.70860493183
On-beads IAA,32℃	1	GCCAGATAATAT	2721	919
On-beads IAA,32℃	1	GCCAGCGTGGGA	6746	2994.93958497047
On-beads IAA,32℃	1	GCCATACAAGTT	4600	1523.29502868652
On-beads IAA,32℃	1	GCCATGCTCGTT	2254	815.756694793701
On-beads IAA,32℃	1	GCCCAAAGGGGG	3844	1139.87826442719
On-beads IAA,32℃	1	GCCCACATGCGT	13481	5050.29554712772
On-beads IAA,32℃	1	GCCCAGAACCCC	3420	1355.41281223297
On-beads IAA,32℃	1	GCCCCAACCCCG	20210	5360
On-beads IAA,32℃	1	GCCCCACCCAGG	2140	473.642604112625
On-beads IAA,32℃	1	GCCCCCAGTTTA	3390	1080.4171653986
On-beads IAA,32℃	1	GCCCCGAGCATC	31160	8292
On-beads IAA,32℃	1	GCCCGAGTTAGT	3989	1633.98341178894
On-beads IAA,32℃	1	GCCCGCACGGTG	2183	611
On-beads IAA,32℃	1	GCCCGGTTTTCC	8082	3323.5669246912
On-beads IAA,32℃	1	GCCCTTGACCAC	2670	1151.80969583988
On-beads IAA,32℃	1	GCCGAGGCAGAA	13538	6389.68319964409
On-beads IAA,32℃	1	GCCGCACAACCG	6776	1674.29983747005
On-beads IAA,32℃	1	GCCGCCCTAAAT	1756	406.306703686714
On-beads IAA,32℃	1	GCCGCTGACGTA	9803	3169.36814594269
On-beads IAA,32℃	1	GCCGCTGTATCT	3908	1162
On-beads IAA,32℃	1	GCCGCTTTCTAT	6312	2484.44207191467
On-beads IAA,32℃	1	GCCGGATGAGTG	4051	1163.35954618454
On-beads IAA,32℃	1	GCCGGATTTCGA	5315	1210.52920246124
On-beads IAA,32℃	1	GCCGGCCCCGGA	10125	3284.8825378418
On-beads IAA,32℃	1	GCCGGGGTAGAG	2992	884.656026363373
On-beads IAA,32℃	1	GCCGGTATATTT	3367	464
On-beads IAA,32℃	1	GCCGGTTAGCCG	11640	4828.06719231606
On-beads IAA,32℃	1	GCCGGTTGTTTC	3327	1388.5173664093
On-beads IAA,32℃	1	GCCGTGGGTTGA	2379	937.952079057693
On-beads IAA,32℃	1	GCCGTTAGAATG	2688	472
On-beads IAA,32℃	1	GCCTAAGTGCTA	5590	1171
On-beads IAA,32℃	1	GCCTAGGGGCAG	2086	920.178675174713
On-beads IAA,32℃	1	GCCTAGTCTTCG	4053	1266.74919736385
On-beads IAA,32℃	1	GCCTCAAACAGA	3831	715
On-beads IAA,32℃	1	GCCTCAAGATAC	7531	3429.70877063274
On-beads IAA,32℃	1	GCCTCTGATAGA	5952	1641.06736981869
On-beads IAA,32℃	1	GCCTGAAAACTT	2951	1144.48873615265
On-beads IAA,32℃	1	GCCTGCTCTTAG	11654	4785.19651031494
On-beads IAA,32℃	1	GCCTGGCACGCA	7200	2104.74208498001
On-beads IAA,32℃	1	GCGAACCTTGAG	8905	3317.59051716328
On-beads IAA,32℃	1	GCGAATCAAATA	5224	2330.87189292908
On-beads IAA,32℃	1	GCGAATCCGGCA	6252	2049.54317474365
On-beads IAA,32℃	1	GCGACGCAGGAT	12101	6597.47300553322
On-beads IAA,32℃	1	GCGATGCTCCGT	7168	1807.64410340786
On-beads IAA,32℃	1	GCGATTTACTCT	6114	2464.7426943779
On-beads IAA,32℃	1	GCGCAAATTGGT	7251	3157.24318563938
On-beads IAA,32℃	1	GCGCATTTGGGT	6157	2231.27871417999
On-beads IAA,32℃	1	GCGCGGAAGCAC	6639	3139.29895424843
On-beads IAA,32℃	1	GCGGCCACACTA	3569	1402.91492962837
On-beads IAA,32℃	1	GCGGGAAACTCT	2601	1221.73957300186
On-beads IAA,32℃	1	GCGGGATAACCG	2803	986.134946703911
On-beads IAA,32℃	1	GCGGGTGCGGGG	2279	765.920487046242
On-beads IAA,32℃	1	GCGGTGTGTCGG	2091	1024.26385068893
On-beads IAA,32℃	1	GCGGTTCCTTGT	9933	2549.06854963303
On-beads IAA,32℃	1	GCGTACATGACT	3589	1446.344851017
On-beads IAA,32℃	1	GCGTATAGTCGA	2855	1292.55958414078
On-beads IAA,32℃	1	GCGTCACCAATG	2146	1049.71632778645
On-beads IAA,32℃	1	GCGTCGGTTGAA	4666	875
On-beads IAA,32℃	1	GCGTCTCAGGGT	6037	1912.86444735527
On-beads IAA,32℃	1	GCGTGGTTCTAA	7039	3233.14589643478
On-beads IAA,32℃	1	GCGTGTTGCTGT	4627	1166.17961597443
On-beads IAA,32℃	1	GCGTTAAACTAT	2307	638.297841310501
On-beads IAA,32℃	1	GCGTTGGACTCA	2837	961.585013628006
On-beads IAA,32℃	1	GCTAACTAGGTG	5504	2046.61312556267
On-beads IAA,32℃	1	GCTAACTATCGT	1948	913.04932975769
On-beads IAA,32℃	1	GCTAACTTCCTT	5510	1494.19172883034
On-beads IAA,32℃	1	GCTACTCGTACG	2460	1048.07855129242
On-beads IAA,32℃	1	GCTACTGTTATG	8842	3623.4815530777
On-beads IAA,32℃	1	GCTAGTCAGATA	2555	1230.04713904858
On-beads IAA,32℃	1	GCTCAAGGCGGA	12183	5275.07353782654
On-beads IAA,32℃	1	GCTCAGAGAACC	3572	1235.88891506195
On-beads IAA,32℃	1	GCTCATATTCAC	8807	2525.49456179142
On-beads IAA,32℃	1	GCTCATCCTTAT	1526	565.013102769852
On-beads IAA,32℃	1	GCTCCAATGCAA	2845	1106.39483845234
On-beads IAA,32℃	1	GCTCCCCAGTCA	3820	1458.58705639839
On-beads IAA,32℃	1	GCTCCGCTCCCT	6964	2033.80151987076
On-beads IAA,32℃	1	GCTCTCGGAGTG	2300	861.773329734802
On-beads IAA,32℃	1	GCTGCCCTAGCA	6299	2452.30567741394
On-beads IAA,32℃	1	GCTGCGCCATGA	17919	6999.41113567352
On-beads IAA,32℃	1	GCTGCGCGACAC	8406	3482.89593029022
On-beads IAA,32℃	1	GCTGCTAACCGC	3380	942.808744430542
On-beads IAA,32℃	1	GCTGGAATCGGG	3949	1591.79441213608
On-beads IAA,32℃	1	GCTGGCATGTGG	2332	1025.53776168823
On-beads IAA,32℃	1	GCTGGTTATTAG	4005	1678.79728138447
On-beads IAA,32℃	1	GCTGGTTTGGGT	2842	1072.96947288513
On-beads IAA,32℃	1	GCTGTGTGAAAG	5153	2010.99964165688
On-beads IAA,32℃	1	GCTTAAGATGCG	5692	1199.40529441834
On-beads IAA,32℃	1	GCTTAATTTGTG	2589	948.129146814346
On-beads IAA,32℃	1	GCTTAGATAACC	4964	1783.02237570286
On-beads IAA,32℃	1	GCTTCTAAACCC	4185	1217
On-beads IAA,32℃	1	GCTTGATGTGTA	4015	1551.03899407387
On-beads IAA,32℃	1	GCTTGCCCCCGG	3741	947.593046188354
On-beads IAA,32℃	1	GCTTTCCCGTAT	5487	1807.40442419052
On-beads IAA,32℃	1	GCTTTTACTCAA	8129	2472.63089108467
On-beads IAA,32℃	1	GGAAACGAGTCC	2035	481
On-beads IAA,32℃	1	GGAAAGTGGTTC	2673	772.60118162632
On-beads IAA,32℃	1	GGAAATTGGGCC	1832	525.166038393974
On-beads IAA,32℃	1	GGAAATTTGTAA	1900	610
On-beads IAA,32℃	1	GGAACTAGTCTA	12354	3951.17163777351
On-beads IAA,32℃	1	GGAACTGTAAAG	8839	3932.06696236134
On-beads IAA,32℃	1	GGAAGCACGCCG	19610	9129.55238115788
On-beads IAA,32℃	1	GGAAGCTCACTC	2259	586
On-beads IAA,32℃	1	GGAAGTGCTTTG	3002	706.405767440796
On-beads IAA,32℃	1	GGAAGTGTGAGA	4772	1910.39354777336
On-beads IAA,32℃	1	GGAAGTTACTTT	3426	1314.52229487896
On-beads IAA,32℃	1	GGAATAACAAGA	5545	2380.42726373673
On-beads IAA,32℃	1	GGAATCTCTATC	4681	1918.5261323452
On-beads IAA,32℃	1	GGACCGATAACT	3130	1094.77803516388
On-beads IAA,32℃	1	GGACCTATAGCT	5617	2278.07716727257
On-beads IAA,32℃	1	GGACGAATAATT	3541	1089.57246899605
On-beads IAA,32℃	1	GGACGTCATATA	4247	1629.34391784668
On-beads IAA,32℃	1	GGACGTTCGCAG	5417	1313
On-beads IAA,32℃	1	GGACTACAGGTA	1980	732.019134521484
On-beads IAA,32℃	1	GGACTCACCCTA	15599	4339.21330237389
On-beads IAA,32℃	1	GGACTTATGAGA	2482	1060.87631416321
On-beads IAA,32℃	1	GGAGAAAATTTA	2168	941.564794778824
On-beads IAA,32℃	1	GGAGAAATCAGC	2820	1013.94911408424
On-beads IAA,32℃	1	GGAGACATCGGA	3794	1361.11165463924
On-beads IAA,32℃	1	GGAGCAGCCAGT	7409	1835
On-beads IAA,32℃	1	GGAGCTTTGTTC	2161	489.201747775078
On-beads IAA,32℃	1	GGAGTTTGGTTG	2831	1160.18049430847
On-beads IAA,32℃	1	GGATAGGGAAGA	2168	685.911240577698
On-beads IAA,32℃	1	GGATATTACGGC	3564	980.277220249176
On-beads IAA,32℃	1	GGATCATACCCT	5687	2473.18337249756
On-beads IAA,32℃	1	GGATCCGACCTG	27528	8411
On-beads IAA,32℃	1	GGATCTCTGCCC	2565	755.925539016724
On-beads IAA,32℃	1	GGATGAATAAGC	4021	1200.7737660408
On-beads IAA,32℃	1	GGATGCATTATC	6153	2108.50020587444
On-beads IAA,32℃	1	GGATGTGTAATG	1823	791.38426399231
On-beads IAA,32℃	1	GGATTCGCCCGT	2224	767.906429052353
On-beads IAA,32℃	1	GGATTGCGCCCC	7832	3109.02290153503
On-beads IAA,32℃	1	GGCAAGTTTTCA	5469	1435.68144667149
On-beads IAA,32℃	1	GGCAATCCTTCT	3051	945.418497800827
On-beads IAA,32℃	1	GGCACGTTCCCC	7916	1735
On-beads IAA,32℃	1	GGCACTTTTAGG	5652	1952
On-beads IAA,32℃	1	GGCAGAATATAA	11081	4722.54495120049
On-beads IAA,32℃	1	GGCAGAGACGGT	6616	2696.01522541046
On-beads IAA,32℃	1	GGCAGAGGCATA	3133	731.350914955139
On-beads IAA,32℃	1	GGCAGGCGACGA	3356	1210.58562397957
On-beads IAA,32℃	1	GGCATAGGTGCA	2153	665.645405292511
On-beads IAA,32℃	1	GGCATGGTATCC	3021	639
On-beads IAA,32℃	1	GGCATTCTAATT	1870	412
On-beads IAA,32℃	1	GGCATTGGACTA	11318	4811.94424200058
On-beads IAA,32℃	1	GGCCAATCGATG	4584	1665.94965362549
On-beads IAA,32℃	1	GGCCAATGCTCC	4832	882.304214239121
On-beads IAA,32℃	1	GGCCCATAAAAT	2375	691.724044799805
On-beads IAA,32℃	1	GGCCCGCGTTAG	3980	1781.08983612061
On-beads IAA,32℃	1	GGCCGAAGGCGC	7364	3725.60006892681
On-beads IAA,32℃	1	GGCCTCCAGCCT	6030	1648
On-beads IAA,32℃	1	GGCCTCCCCCCA	4171	1675.61417150497
On-beads IAA,32℃	1	GGCCTGGCGCCC	7903	3448.91198694706
On-beads IAA,32℃	1	GGCGACCACCGC	5620	1864.95270943642
On-beads IAA,32℃	1	GGCGAGATCGGA	5261	1829.53646564484
On-beads IAA,32℃	1	GGCGCTTCGGGC	11564	3193
On-beads IAA,32℃	1	GGCGGTCAGATT	5593	2250.72008895874
On-beads IAA,32℃	1	GGCGTAACCTAC	3554	1434.0492670536
On-beads IAA,32℃	1	GGCGTCTCGCCG	8201	2842.99023008347
On-beads IAA,32℃	1	GGCTACCGGACA	3057	1116.60784578323
On-beads IAA,32℃	1	GGCTATCCCAGG	7260	3001.21085739136
On-beads IAA,32℃	1	GGCTCCTACCAT	2895	1387.38676357269
On-beads IAA,32℃	1	GGCTCTAACCTG	4505	1387.8720433712
On-beads IAA,32℃	1	GGCTCTCTATAC	2814	900.423071861267
On-beads IAA,32℃	1	GGCTGAGATGTC	6701	2435.46842575073
On-beads IAA,32℃	1	GGCTGTACCGTT	2512	900.24423122406
On-beads IAA,32℃	1	GGCTTGTCCACC	4051	956.192884922028
On-beads IAA,32℃	1	GGCTTGTGACTG	2657	542
On-beads IAA,32℃	1	GGCTTTTCAATT	5820	1684
On-beads IAA,32℃	1	GGGAAACGTTGC	7076	1760.06972956657
On-beads IAA,32℃	1	GGGACCCTAACC	1616	482.463629126549
On-beads IAA,32℃	1	GGGACGCTGAGT	4760	1551.72114515305
On-beads IAA,32℃	1	GGGATCGAGACT	3598	809
On-beads IAA,32℃	1	GGGATCTTGCCC	3655	1118.42587685585
On-beads IAA,32℃	1	GGGATTCTTGGA	1702	458.723783493042
On-beads IAA,32℃	1	GGGCCACATGAA	4391	1726.83061289787
On-beads IAA,32℃	1	GGGCGAGGATAA	13524	7034.40217995644
On-beads IAA,32℃	1	GGGCTGGGATCC	10369	2797
On-beads IAA,32℃	1	GGGCTGTTCCGT	4338	1650.21042728424
On-beads IAA,32℃	1	GGGCTTAGGACT	1959	662.368433475494
On-beads IAA,32℃	1	GGGCTTGTGACA	2238	590.184367656708
On-beads IAA,32℃	1	GGGGATATAAAT	2550	686
On-beads IAA,32℃	1	GGGGATGTAGGC	4596	779
On-beads IAA,32℃	1	GGGGCAGGACCC	3989	1199
On-beads IAA,32℃	1	GGGGCTATTTCA	4920	1474.75732672215
On-beads IAA,32℃	1	GGGGGACCAGAC	3153	774
On-beads IAA,32℃	1	GGGGGAGGGCAG	4035	1658.26086962223
On-beads IAA,32℃	1	GGGGGTTTAAGG	1854	601.244339585304
On-beads IAA,32℃	1	GGGTAATGTCGG	4491	1606.99386572838
On-beads IAA,32℃	1	GGGTACGGTGTC	3335	993
On-beads IAA,32℃	1	GGGTCAATAAAG	2068	745.769261360169
On-beads IAA,32℃	1	GGGTCAATTTGC	1692	506
On-beads IAA,32℃	1	GGGTGCACTCAG	14555	5372.9966609478
On-beads IAA,32℃	1	GGGTTCAATGAA	2892	1105.2113506794
On-beads IAA,32℃	1	GGTACATGGAAC	3266	1315.04531478882
On-beads IAA,32℃	1	GGTACCCATCTT	2654	929.035060405731
On-beads IAA,32℃	1	GGTAGTAGCCCG	4904	1732.10410356522
On-beads IAA,32℃	1	GGTAGTTGAATT	2397	775.315221548081
On-beads IAA,32℃	1	GGTATCCGACTC	3423	858.715399265289
On-beads IAA,32℃	1	GGTCACGCCCAT	4478	730.261634349823
On-beads IAA,32℃	1	GGTCAGTCACTC	3364	1693.39862346649
On-beads IAA,32℃	1	GGTCCGTTAATC	4594	1683.73246753216
On-beads IAA,32℃	1	GGTCGAAACGTC	4563	1685.70762348175
On-beads IAA,32℃	1	GGTCGTGATAAT	15007	5334.5504142046
On-beads IAA,32℃	1	GGTCTCACACAG	3991	714
On-beads IAA,32℃	1	GGTCTGAAAGAG	1832	644.319437026978
On-beads IAA,32℃	1	GGTGCAATAGGT	2100	609.90754699707
On-beads IAA,32℃	1	GGTGCAGCATAG	2154	784.242679834366
On-beads IAA,32℃	1	GGTGCATAGAAA	2430	670
On-beads IAA,32℃	1	GGTGCGAGAGTG	2878	1103.11536026001
On-beads IAA,32℃	1	GGTTCAGCCCTA	2343	956.779509067535
On-beads IAA,32℃	1	GGTTCATTTGCT	11345	3622.95125329495
On-beads IAA,32℃	1	GGTTCCAATGCA	4785	1373.93655025959
On-beads IAA,32℃	1	GGTTGAGGTACC	1897	508
On-beads IAA,32℃	1	GGTTGCAATAGC	4079	1390.45260822773
On-beads IAA,32℃	1	GGTTGGCGATTG	15247	6830.3950111866
On-beads IAA,32℃	1	GGTTTAGACCAA	1829	481.457310914993
On-beads IAA,32℃	1	GGTTTATGAGCG	1895	663
On-beads IAA,32℃	1	GTAAACCCCCCC	2167	770.570288658142
On-beads IAA,32℃	1	GTAACAGTCCAC	2299	1091.04133820534
On-beads IAA,32℃	1	GTAACCCATAGG	3234	856.532328128815
On-beads IAA,32℃	1	GTAACCTTCCGT	7317	2061.87481307983
On-beads IAA,32℃	1	GTAAGTAGAGCA	2084	675.324010491371
On-beads IAA,32℃	1	GTAATCATAGTA	3868	1638.05258798599
On-beads IAA,32℃	1	GTAATGACGATG	3352	1237.16811394691
On-beads IAA,32℃	1	GTACACCGGATG	7895	3649.76009178162
On-beads IAA,32℃	1	GTACACGCGTCT	7303	3152.27148723602
On-beads IAA,32℃	1	GTACAGACTATG	2512	820.049240112305
On-beads IAA,32℃	1	GTACATTGAGTT	2961	710.236320137978
On-beads IAA,32℃	1	GTACCAGTGTCC	5349	1541.40068733692
On-beads IAA,32℃	1	GTACGACCAGTC	3152	860.730809092522
On-beads IAA,32℃	1	GTAGAATGCTCA	3767	1588.13755011559
On-beads IAA,32℃	1	GTAGATCGCAGC	11490	2249
On-beads IAA,32℃	1	GTAGCAGGTGAT	1965	828.657497406006
On-beads IAA,32℃	1	GTAGGCAACATG	3066	1107.46425485611
On-beads IAA,32℃	1	GTAGTCACGACT	1683	611.213508605957
On-beads IAA,32℃	1	GTCAAGGGATAT	2200	463.320164561272
On-beads IAA,32℃	1	GTCAATATGTGT	5151	2401.43521952629
On-beads IAA,32℃	1	GTCAATCAAGTT	4002	1403.02802419662
On-beads IAA,32℃	1	GTCACATTGAGG	2342	535
On-beads IAA,32℃	1	GTCAGGGCGGTT	2669	955.697083950043
On-beads IAA,32℃	1	GTCATGGGCTGT	3529	1250.71796226501
On-beads IAA,32℃	1	GTCATTTTGTGC	3191	1149.0364972353
On-beads IAA,32℃	1	GTCCACCCGCTA	2018	488
On-beads IAA,32℃	1	GTCCAGCGCAAC	2712	1159.48800063133
On-beads IAA,32℃	1	GTCCCGAGGCTT	2291	790.253539323807
On-beads IAA,32℃	1	GTCCTAAAACTT	1831	441.996721863747
On-beads IAA,32℃	1	GTCCTTCGTGAT	5243	1569.16619825363
On-beads IAA,32℃	1	GTCCTTGAGGCT	5251	1762.22903132439
On-beads IAA,32℃	1	GTCGCAACAGTA	9879	3169.84243023396
On-beads IAA,32℃	1	GTCGCGGTGGTG	7542	2659.93184351921
On-beads IAA,32℃	1	GTCGCGTACTGC	7872	2453.26967525482
On-beads IAA,32℃	1	GTCGCTAGTAAC	3693	1425.11814260483
On-beads IAA,32℃	1	GTCGCTCGCAGA	3907	1692.17841589451
On-beads IAA,32℃	1	GTCGGGAGGGTA	2640	839.039105176926
On-beads IAA,32℃	1	GTCGGGGACGAG	2353	456
On-beads IAA,32℃	1	GTCGGTCGCGAA	2484	701.885244607925
On-beads IAA,32℃	1	GTCGGTTTCTCC	3719	969.902834653854
On-beads IAA,32℃	1	GTCGTCGCCCAG	3795	1877.53907942772
On-beads IAA,32℃	1	GTCTACTAGACG	4287	1760.58633446693
On-beads IAA,32℃	1	GTCTAGAACTAC	4326	1622.64724779129
On-beads IAA,32℃	1	GTCTAGTAAGTC	9051	2144
On-beads IAA,32℃	1	GTCTATTAACCC	1804	827.636622428894
On-beads IAA,32℃	1	GTCTCACACCAA	3743	897
On-beads IAA,32℃	1	GTCTGCAAGCGC	7212	2453.20576477051
On-beads IAA,32℃	1	GTCTGGGTACGG	2498	911.638290882111
On-beads IAA,32℃	1	GTCTGTCAATCT	3187	1143.43480348587
On-beads IAA,32℃	1	GTCTGTTAATTC	1567	705.956816196442
On-beads IAA,32℃	1	GTCTTTGGATGT	3004	865.413734674454
On-beads IAA,32℃	1	GTGAAACACATT	5093	1327.85175848007
On-beads IAA,32℃	1	GTGAATCGCTCT	4439	1532.4291510582
On-beads IAA,32℃	1	GTGACAACAAGA	15004	4312.13851344585
On-beads IAA,32℃	1	GTGACCCGTAGT	19047	6569.45255088806
On-beads IAA,32℃	1	GTGAGCTCAAAT	2910	922.858613848686
On-beads IAA,32℃	1	GTGAGTGATCTA	2662	615.84527015686
On-beads IAA,32℃	1	GTGCAAACGCCC	2841	798.551696777344
On-beads IAA,32℃	1	GTGCACACAGTT	4594	1980.24492752552
On-beads IAA,32℃	1	GTGCACGGGACG	3292	1224.37634658813
On-beads IAA,32℃	1	GTGCGCGGTAGC	2229	601.905794382095
On-beads IAA,32℃	1	GTGCGGTAACAC	5605	1665.24666309357
On-beads IAA,32℃	1	GTGCGGTACGAT	2247	511.698125123978
On-beads IAA,32℃	1	GTGCGTACAATG	11427	3780.01259303093
On-beads IAA,32℃	1	GTGCGTAGATTG	1968	443
On-beads IAA,32℃	1	GTGCGTTGAAGT	1799	447.665303111076
On-beads IAA,32℃	1	GTGCTCACGCAA	4279	2048.83127784729
On-beads IAA,32℃	1	GTGCTCGTCGCT	2983	1205.04570198059
On-beads IAA,32℃	1	GTGGAATATTAA	6976	1976
On-beads IAA,32℃	1	GTGGCTGCTCGC	2998	989.898473024368
On-beads IAA,32℃	1	GTGGGACGCTAA	4888	1415.95533502102
On-beads IAA,32℃	1	GTGGGGCGCGCG	5498	1675.56604743004
On-beads IAA,32℃	1	GTGTAATCTGAT	2466	768.362216472626
On-beads IAA,32℃	1	GTGTACAATCGG	5638	1521
On-beads IAA,32℃	1	GTGTAGCACATA	4064	2352.35932636261
On-beads IAA,32℃	1	GTGTAGTTTTAA	4163	1346.77539694309
On-beads IAA,32℃	1	GTGTATTGTAGC	3230	959.07617521286
On-beads IAA,32℃	1	GTGTGTAGGTTA	2929	1017.24806594849
On-beads IAA,32℃	1	GTGTTATTCGGT	3265	1257.9282989502
On-beads IAA,32℃	1	GTTAAATGAGAT	2604	992.63284432888
On-beads IAA,32℃	1	GTTAAGACCTTA	2339	980.456458926201
On-beads IAA,32℃	1	GTTAGCACAATC	2401	971.775290131569
On-beads IAA,32℃	1	GTTAGCACGATA	1515	437.959844350815
On-beads IAA,32℃	1	GTTCAAATATGC	11142	3317
On-beads IAA,32℃	1	GTTCACAGAGGA	5336	1107
On-beads IAA,32℃	1	GTTCGAGAAAAA	6593	1565.64638280869
On-beads IAA,32℃	1	GTTCGATTGGGC	8193	2394.84795689583
On-beads IAA,32℃	1	GTTCGCACACGC	5351	1400
On-beads IAA,32℃	1	GTTCGGGCCGGC	3655	1189.76084136963
On-beads IAA,32℃	1	GTTGAACATTTT	3002	1112.3205549717
On-beads IAA,32℃	1	GTTGACTCCCCC	22148	9255.09139406681
On-beads IAA,32℃	1	GTTGCTATGTCC	3180	804
On-beads IAA,32℃	1	GTTGGCCAGCTA	3422	1078.62461459637
On-beads IAA,32℃	1	GTTGGTAAGCTA	6902	2706.40346336365
On-beads IAA,32℃	1	GTTGTACTGTCA	4344	2005.35227763653
On-beads IAA,32℃	1	GTTGTCACGTTG	5019	2257.88922071457
On-beads IAA,32℃	1	GTTTAAATACGA	3209	865.996872901917
On-beads IAA,32℃	1	GTTTACATCACG	2339	1091.4052451849
On-beads IAA,32℃	1	GTTTATTTAATC	2074	824.347046375275
On-beads IAA,32℃	1	GTTTCCATTTCC	2162	428.05327963829
On-beads IAA,32℃	1	GTTTCTGTATAA	3350	1235.38205432892
On-beads IAA,32℃	1	GTTTGTCTAGCC	2362	1092.06138062477
On-beads IAA,32℃	1	GTTTTCAAACAG	2077	627
On-beads IAA,32℃	1	TAAACACGAGCG	2140	637.09663772583
On-beads IAA,32℃	1	TAAACTCGGATG	3313	1434.78568649292
On-beads IAA,32℃	1	TAAAGGAGCTTC	6504	2221.85380196571
On-beads IAA,32℃	1	TAACAACCCCAA	3041	953.833909749985
On-beads IAA,32℃	1	TAACATCCATGC	1750	407.672101974487
On-beads IAA,32℃	1	TAACCTGTCGAT	5645	1750.56219935417
On-beads IAA,32℃	1	TAACTACGGTCC	6598	2076.74005460739
On-beads IAA,32℃	1	TAAGCCGGGGGC	1782	657.716010093689
On-beads IAA,32℃	1	TAAGCCGTCAAC	7363	1646.21501898766
On-beads IAA,32℃	1	TAAGGATGTAGA	1911	864.060814380646
On-beads IAA,32℃	1	TAAGGCCACTCT	11166	3341.4256118536
On-beads IAA,32℃	1	TAAGGGATCCCA	3936	1642.15311026573
On-beads IAA,32℃	1	TAAGGTACCGTG	3420	802.953903317452
On-beads IAA,32℃	1	TAAGTTCATTCA	1959	824.670430183411
On-beads IAA,32℃	1	TAAGTTTGACGA	2119	595.23918569088
On-beads IAA,32℃	1	TAATAACTACCC	7813	2972.7422440052
On-beads IAA,32℃	1	TAATAGCGCCCG	6511	2593.16954040527
On-beads IAA,32℃	1	TAATCGCGATAG	2216	450.708637595177
On-beads IAA,32℃	1	TAATGACAATCC	3295	1197.20596432686
On-beads IAA,32℃	1	TAATGAGTTGGG	2032	666.835453629494
On-beads IAA,32℃	1	TAATGCGGATTT	5745	2136.71140623093
On-beads IAA,32℃	1	TAATTGGCCTTA	6514	2073
On-beads IAA,32℃	1	TACAACATATTA	2782	900.173269152641
On-beads IAA,32℃	1	TACAATGCTTCG	1881	642.525038480759
On-beads IAA,32℃	1	TACACCGATACA	1814	427.108435153961
On-beads IAA,32℃	1	TACAGGGATTCC	2941	1323.66440606117
On-beads IAA,32℃	1	TACAGTGTGTAG	2238	704.58962726593
On-beads IAA,32℃	1	TACATCAACCGC	6661	3434.89828491211
On-beads IAA,32℃	1	TACCACAGCGTC	6316	2502.05920958519
On-beads IAA,32℃	1	TACCAGAGATGC	5834	1664.16485309601
On-beads IAA,32℃	1	TACCATGCGCGT	3691	1572.35969352722
On-beads IAA,32℃	1	TACCCACCGTTC	2817	797.493384599686
On-beads IAA,32℃	1	TACCCCTAAAAG	4746	1869.14211344719
On-beads IAA,32℃	1	TACCGATGATAC	4967	2260.69921946526
On-beads IAA,32℃	1	TACCGTGTACCG	3227	1019
On-beads IAA,32℃	1	TACCTTCCCCCC	4864	1195
On-beads IAA,32℃	1	TACGCTCTGGGT	1718	428.134550571442
On-beads IAA,32℃	1	TACGGCATGTGC	4531	1469.25679850578
On-beads IAA,32℃	1	TACGGTCATAGA	4912	1757.50181007385
On-beads IAA,32℃	1	TACGTCCGGAAC	4976	1842.05651032925
On-beads IAA,32℃	1	TACTCCATACTC	3263	1366.65258669853
On-beads IAA,32℃	1	TACTCCCTTATG	3117	1164.05207538605
On-beads IAA,32℃	1	TACTCGCCGTTA	2906	981.208099365234
On-beads IAA,32℃	1	TACTGGAGAGCG	4010	1361.85508966446
On-beads IAA,32℃	1	TACTGTCATATG	1752	483.7487449646
On-beads IAA,32℃	1	TACTTGACAACT	7762	2282.54240822792
On-beads IAA,32℃	1	TACTTTAAGTCG	3126	1144.02431726456
On-beads IAA,32℃	1	TAGAAGTCATAA	6979	2822.86866533756
On-beads IAA,32℃	1	TAGACTTGAGCG	2875	1121.83112049103
On-beads IAA,32℃	1	TAGAGTCCCCGG	4720	1931.42535054684
On-beads IAA,32℃	1	TAGAGTGGTAAT	11010	3357.14576935768
On-beads IAA,32℃	1	TAGATAGACCTA	3685	1471.60133266449
On-beads IAA,32℃	1	TAGATGGGTGCA	1730	762.189491629601
On-beads IAA,32℃	1	TAGCACGCTGGG	6079	2700.339864254
On-beads IAA,32℃	1	TAGCAGTAGGCT	2299	583.988932967186
On-beads IAA,32℃	1	TAGCCAGCCTGA	1886	497.53376698494
On-beads IAA,32℃	1	TAGCCATTCTCC	4680	1738.4663002491
On-beads IAA,32℃	1	TAGCCCCTTTCG	2991	852.270411252976
On-beads IAA,32℃	1	TAGCCGAGAGAG	16449	7657.96670889854
On-beads IAA,32℃	1	TAGCCGGCTGAT	3522	788
On-beads IAA,32℃	1	TAGCCTCGCGCT	1992	667.307777643204
On-beads IAA,32℃	1	TAGCGCCGTACT	3198	1088.26048958302
On-beads IAA,32℃	1	TAGCTGAGTAAG	4376	1261.95094299316
On-beads IAA,32℃	1	TAGGCAATCACC	7775	2532.18979370594
On-beads IAA,32℃	1	TAGGCATTTCCC	2951	1288.035556674
On-beads IAA,32℃	1	TAGGCGTTTTAG	5884	1402
On-beads IAA,32℃	1	TAGGGCCCCAGG	3251	1557.97229778767
On-beads IAA,32℃	1	TAGGTACAAGCA	2130	538
On-beads IAA,32℃	1	TAGTCATCGCTA	8247	2547.2822675705
On-beads IAA,32℃	1	TAGTGAAAACAT	6154	3191.44902980328
On-beads IAA,32℃	1	TAGTGCCACCAG	2214	740.231647253037
On-beads IAA,32℃	1	TAGTGCTGCCCT	6441	2451.22350406647
On-beads IAA,32℃	1	TAGTGTTGATCC	1825	691
On-beads IAA,32℃	1	TAGTGTTTACAC	4332	1349
On-beads IAA,32℃	1	TAGTTGAAACTA	3812	869.233130693436
On-beads IAA,32℃	1	TATAGGCCATCG	3376	1166.72271108627
On-beads IAA,32℃	1	TATCAAGGTGTA	2092	1000.23577237129
On-beads IAA,32℃	1	TATCAATGGGCG	3199	945.820304512978
On-beads IAA,32℃	1	TATCATCAAGCA	3377	754.672585368157
On-beads IAA,32℃	1	TATCCCTATCGC	8236	2273
On-beads IAA,32℃	1	TATCCTTCGGAG	2257	945.015200614929
On-beads IAA,32℃	1	TATCGACAACCC	2539	742.428179740906
On-beads IAA,32℃	1	TATCTCACGACC	9587	2689.30278480053
On-beads IAA,32℃	1	TATCTGGTCCCA	20699	5318.62038612366
On-beads IAA,32℃	1	TATGAACGAGTA	3293	999.941686630249
On-beads IAA,32℃	1	TATGACTGAGTA	4512	1542.46926307678
On-beads IAA,32℃	1	TATGATCGATAA	1819	772.294407725334
On-beads IAA,32℃	1	TATGCGGCAGGT	1755	460.395569562912
On-beads IAA,32℃	1	TATGGGGCCTCA	4247	2063.22576200962
On-beads IAA,32℃	1	TATGTAACTACC	2398	960.889362335205
On-beads IAA,32℃	1	TATGTTCTTATC	2084	488
On-beads IAA,32℃	1	TATTCGTTACTA	1787	619
On-beads IAA,32℃	1	TATTGACTATCG	7176	2221.60835075378
On-beads IAA,32℃	1	TATTGCTTGGGA	4691	2196.37175631523
On-beads IAA,32℃	1	TCAAACGTTCGT	8944	2995.7161283493
On-beads IAA,32℃	1	TCAAATCCCGCT	14424	3958
On-beads IAA,32℃	1	TCAAATTTAGAC	3596	966.670345306397
On-beads IAA,32℃	1	TCAACATTGGAG	3075	1176.77223050594
On-beads IAA,32℃	1	TCAACCTCAAGG	6699	2503.99084210396
On-beads IAA,32℃	1	TCAAGTCCTCTT	5038	1754.38949728012
On-beads IAA,32℃	1	TCAATCGAAACA	2576	730
On-beads IAA,32℃	1	TCACCAACGTGG	2987	983.714051246643
On-beads IAA,32℃	1	TCACCACCGAAA	11055	3699
On-beads IAA,32℃	1	TCACGGGATGAG	1705	761.832698583603
On-beads IAA,32℃	1	TCACGTTCCAGT	5073	1509.52821671963
On-beads IAA,32℃	1	TCAGCCCGGGCC	2504	623.278662204742
On-beads IAA,32℃	1	TCAGCTCCATCC	11369	4035.73974680901
On-beads IAA,32℃	1	TCAGTCCGGCTC	4533	1905.94101297855
On-beads IAA,32℃	1	TCAGTGATTCCT	5466	2584.15229773521
On-beads IAA,32℃	1	TCATACCATTTT	2278	829.391930103302
On-beads IAA,32℃	1	TCATACCTAGTT	3781	1214.15173816681
On-beads IAA,32℃	1	TCATCGGATTCG	1551	485.470364570618
On-beads IAA,32℃	1	TCATGACCTACA	2037	624
On-beads IAA,32℃	1	TCATGTACTACG	3159	1280.38842773438
On-beads IAA,32℃	1	TCATGTGACCGT	1719	656.85134267807
On-beads IAA,32℃	1	TCATTATGAATA	2957	1253.19103121758
On-beads IAA,32℃	1	TCCAAGCCATCG	3998	1560.03169488907
On-beads IAA,32℃	1	TCCAATGGAACT	12894	5738.44606006146
On-beads IAA,32℃	1	TCCACGAAATTG	1959	671.65457367897
On-beads IAA,32℃	1	TCCACTTGGACC	5491	2253.5350921154
On-beads IAA,32℃	1	TCCATAATATGT	3973	1433.13121545315
On-beads IAA,32℃	1	TCCATCCGGATA	4372	1370.01474881172
On-beads IAA,32℃	1	TCCATGACTAAC	1649	479.628120422363
On-beads IAA,32℃	1	TCCCCTCATAAA	3187	840
On-beads IAA,32℃	1	TCCCGCGACTGT	6408	1479
On-beads IAA,32℃	1	TCCCGCTCTACG	4050	1322.09981298447
On-beads IAA,32℃	1	TCCCTACATTTG	5468	2418.28445267677
On-beads IAA,32℃	1	TCCCTACTCCTT	8035	2569.41622233391
On-beads IAA,32℃	1	TCCCTGAGCTAT	6977	1462.73980617523
On-beads IAA,32℃	1	TCCCTGCGCTTA	2044	775.289396762848
On-beads IAA,32℃	1	TCCGACAGCGTA	2393	769.957948684692
On-beads IAA,32℃	1	TCCGCTACAGAT	2878	933.294303417206
On-beads IAA,32℃	1	TCCGGATATACC	3004	1342.96663868427
On-beads IAA,32℃	1	TCCGGTTAATTA	1700	600.916411399841
On-beads IAA,32℃	1	TCCGGTTTTGAC	4574	1222.74728393555
On-beads IAA,32℃	1	TCCTATACCAAA	4536	1854.90942525864
On-beads IAA,32℃	1	TCCTCCACTTTC	5416	1453
On-beads IAA,32℃	1	TCCTCTTTTGTG	1587	684.260469675064
On-beads IAA,32℃	1	TCCTGGAATCCT	1836	607.326771259308
On-beads IAA,32℃	1	TCGAATACAGAA	1972	995.948007702827
On-beads IAA,32℃	1	TCGACAATCGCT	6609	3134.93040919304
On-beads IAA,32℃	1	TCGACTTCCGCT	4141	1086.31670689583
On-beads IAA,32℃	1	TCGAGACGGCGA	1614	528.861400961876
On-beads IAA,32℃	1	TCGCACTCGCTG	6244	2522.87584197521
On-beads IAA,32℃	1	TCGCATTAGCAG	3842	1027.07172477245
On-beads IAA,32℃	1	TCGCCTAGTACA	15599	4691.88401770592
On-beads IAA,32℃	1	TCGCCTCGTTTG	2811	731.44474363327
On-beads IAA,32℃	1	TCGCGCATAGCG	8040	3225.69269287586
On-beads IAA,32℃	1	TCGCTCGTAGAA	4612	1150.95101130009
On-beads IAA,32℃	1	TCGCTTTCCCTA	7760	2732.87023234367
On-beads IAA,32℃	1	TCGGATAATTTC	5333	1864.41962242126
On-beads IAA,32℃	1	TCGGGCAGATAT	3186	769
On-beads IAA,32℃	1	TCGGGTACCAGG	2656	705.809989929199
On-beads IAA,32℃	1	TCGGTACGATCT	2056	712.501184225082
On-beads IAA,32℃	1	TCGGTTAACGGC	1670	431
On-beads IAA,32℃	1	TCGTACACACAA	7950	3231.4452457428
On-beads IAA,32℃	1	TCGTACCCGACC	5520	1270
On-beads IAA,32℃	1	TCGTATTCATGG	2492	1160.55515289307
On-beads IAA,32℃	1	TCGTCATAATTT	3535	815.133682727814
On-beads IAA,32℃	1	TCGTCCGTACGC	3822	1288.23992347717
On-beads IAA,32℃	1	TCGTCCTAACTC	6453	1760.24892306328
On-beads IAA,32℃	1	TCGTCGAATCCC	5546	1865
On-beads IAA,32℃	1	TCGTCGGAGTCG	7385	2839.12924051285
On-beads IAA,32℃	1	TCGTTCGTGGGA	2496	747
On-beads IAA,32℃	1	TCTAAGCGTGCC	1837	543
On-beads IAA,32℃	1	TCTACCCAGTCT	2981	861
On-beads IAA,32℃	1	TCTAGGCTGGCT	1962	664.503302335739
On-beads IAA,32℃	1	TCTAGTGCTTCC	15897	7832.83910310268
On-beads IAA,32℃	1	TCTCACCGGCGT	4589	1417
On-beads IAA,32℃	1	TCTCACTGCGGC	7902	2174
On-beads IAA,32℃	1	TCTCAGATATGC	3413	1365.89205288887
On-beads IAA,32℃	1	TCTCATATCGGA	2785	650.892992734909
On-beads IAA,32℃	1	TCTCCGCGTACC	5599	2714.75959777832
On-beads IAA,32℃	1	TCTCGAAGGTAA	5605	2498.20898211002
On-beads IAA,32℃	1	TCTCGTCGCGTG	3873	1192.85510253906
On-beads IAA,32℃	1	TCTCTTTTATGC	1847	547
On-beads IAA,32℃	1	TCTGACGTAGGT	6038	2468.0489757061
On-beads IAA,32℃	1	TCTGAGCACTCC	2668	875.329021692276
On-beads IAA,32℃	1	TCTGCATGGCCC	3956	1210.90175008774
On-beads IAA,32℃	1	TCTGCGTAAGGA	1622	421.189840912819
On-beads IAA,32℃	1	TCTGGACTCATT	1720	547.303874850273
On-beads IAA,32℃	1	TCTTAGGCTTAC	4003	1513.2765737772
On-beads IAA,32℃	1	TCTTCATCGAAA	5821	1460.70748567581
On-beads IAA,32℃	1	TCTTCCCTTTGT	3955	1687.35960102081
On-beads IAA,32℃	1	TCTTCTCGAAGA	1567	797.915191888809
On-beads IAA,32℃	1	TCTTGGTCAAAG	1761	546
On-beads IAA,32℃	1	TCTTTTAACTAC	3375	1454.40807580948
On-beads IAA,32℃	1	TGAAAGTGGAAC	2867	1227.4849947691
On-beads IAA,32℃	1	TGAACACATCGA	10434	3962.28843307495
On-beads IAA,32℃	1	TGAACAGCGAAT	13917	3733
On-beads IAA,32℃	1	TGAACGGTGCTC	3283	1412.00595104694
On-beads IAA,32℃	1	TGAAGTCGCTTA	4908	1652.68884205818
On-beads IAA,32℃	1	TGAATCTCACGC	2105	788.000190734863
On-beads IAA,32℃	1	TGACACCTTGTA	11087	4966.74938392639
On-beads IAA,32℃	1	TGACACGTGGGC	3833	1528.09083294868
On-beads IAA,32℃	1	TGACATGCGTAA	1779	763.444638967514
On-beads IAA,32℃	1	TGACCCCCGCAC	2841	904.177871227264
On-beads IAA,32℃	1	TGACGTGCACCT	8305	3052.14736199379
On-beads IAA,32℃	1	TGAGAAATGAAA	1539	488.898931503296
On-beads IAA,32℃	1	TGAGATTCGGCG	3723	1155.97203993797
On-beads IAA,32℃	1	TGAGCTGACAGA	4591	1768.56977176666
On-beads IAA,32℃	1	TGAGGCCCCTTT	4384	1874.54986190796
On-beads IAA,32℃	1	TGAGGTGTCCAC	1977	684.501537203789
On-beads IAA,32℃	1	TGAGTCGCTGAG	5509	1801.81563401222
On-beads IAA,32℃	1	TGAGTGCGCCAC	6306	2179.75612950325
On-beads IAA,32℃	1	TGAGTGTCTCTT	7267	3321.13836574554
On-beads IAA,32℃	1	TGATCCGCAACG	4271	1069.0240354538
On-beads IAA,32℃	1	TGATCGCGCCTC	8656	3143.34802591801
On-beads IAA,32℃	1	TGATGCCTGCGC	2178	896.892363548279
On-beads IAA,32℃	1	TGATGGCCCAGT	1785	531.44640660286
On-beads IAA,32℃	1	TGATTGCCCAGG	3405	815
On-beads IAA,32℃	1	TGCAACATTCCG	9215	3668.34477424622
On-beads IAA,32℃	1	TGCACAGTTATG	3629	887.130865812302
On-beads IAA,32℃	1	TGCACTTCTGTG	4716	1856.4000967741
On-beads IAA,32℃	1	TGCACTTTATTG	4400	2312.60732793808
On-beads IAA,32℃	1	TGCAGCCCCCTT	4482	1714.07740497589
On-beads IAA,32℃	1	TGCAGCGTGGAT	2925	1061.42686653137
On-beads IAA,32℃	1	TGCAGTGGAAGT	2760	952.312515258789
On-beads IAA,32℃	1	TGCATATCGGGC	1543	660.067317008972
On-beads IAA,32℃	1	TGCATCGCGCAC	2336	1005.30891513824
On-beads IAA,32℃	1	TGCATGATAGAA	5395	1143.99933052063
On-beads IAA,32℃	1	TGCATGTCTATA	1902	622.73842716217
On-beads IAA,32℃	1	TGCCACGGGAAT	2579	810.643769621849
On-beads IAA,32℃	1	TGCCAGGCTCTG	3562	1340.67549943924
On-beads IAA,32℃	1	TGCCCCCGAAGA	3563	1171.00640964508
On-beads IAA,32℃	1	TGCCCGCGACTT	3008	649.985652923584
On-beads IAA,32℃	1	TGCCCTCGGGCA	4089	1110
On-beads IAA,32℃	1	TGCCGAGGGCCT	28815	11875.8500759602
On-beads IAA,32℃	1	TGCGCCGATCCG	3749	843
On-beads IAA,32℃	1	TGCGCTCGGCGA	5342	1336.31260454655
On-beads IAA,32℃	1	TGCGGCAATAGT	2171	753.350590705872
On-beads IAA,32℃	1	TGCGTCATAGGA	2055	836.037586688995
On-beads IAA,32℃	1	TGCGTTATACGG	1562	485.344430446625
On-beads IAA,32℃	1	TGCTAGAACAAC	3972	1380.34949946404
On-beads IAA,32℃	1	TGCTAGCGTTAT	6688	2620.248036623
On-beads IAA,32℃	1	TGCTATCGGAAT	7459	1922
On-beads IAA,32℃	1	TGCTCGCCCATG	11413	3993.93255662918
On-beads IAA,32℃	1	TGCTGACATTAG	4772	2008.53228664398
On-beads IAA,32℃	1	TGCTGCGATCGA	4144	1481.42663002014
On-beads IAA,32℃	1	TGCTGTCTCGAG	8136	4139.50774419308
On-beads IAA,32℃	1	TGGAACCGTCTC	2957	665
On-beads IAA,32℃	1	TGGACCTTATAG	1704	545.825805187225
On-beads IAA,32℃	1	TGGAGTCTTAGG	1723	545
On-beads IAA,32℃	1	TGGATCGTTCGT	3002	1000.67315649986
On-beads IAA,32℃	1	TGGCAATGACGC	5003	945.134408354759
On-beads IAA,32℃	1	TGGCAGCTACTT	4256	1501.58789527416
On-beads IAA,32℃	1	TGGCAGTACTCC	2328	861.991777658463
On-beads IAA,32℃	1	TGGCATATTGCT	2143	732.480816721916
On-beads IAA,32℃	1	TGGCCAGTTCAG	4587	1586.18346607685
On-beads IAA,32℃	1	TGGCCGGAGAAT	20902	8480.20081710816
On-beads IAA,32℃	1	TGGCCTCAGATT	4364	1023
On-beads IAA,32℃	1	TGGCGTCCCCCG	4310	1493.30284357071
On-beads IAA,32℃	1	TGGCGTGACCTT	10168	3573.86527776718
On-beads IAA,32℃	1	TGGCTTCGAGAA	5039	1948.03711163998
On-beads IAA,32℃	1	TGGGCCATAGAT	5476	1524.80091154575
On-beads IAA,32℃	1	TGGGCCGGATCG	4045	1465.59935331345
On-beads IAA,32℃	1	TGGGCGGTGTCG	3549	1427.06713926792
On-beads IAA,32℃	1	TGGGCTTGAGTG	4549	1331.16409921646
On-beads IAA,32℃	1	TGGGGCAACAAA	2821	897.914560317993
On-beads IAA,32℃	1	TGGGTATAGCGG	4181	1477.2571003437
On-beads IAA,32℃	1	TGGGTGCGTGTC	3324	1120.96010148525
On-beads IAA,32℃	1	TGGGTTCAATAT	1568	616.53403365612
On-beads IAA,32℃	1	TGGTAGGTGATT	1675	424.726558089256
On-beads IAA,32℃	1	TGGTGCGAAGGC	3044	656
On-beads IAA,32℃	1	TGGTGCTATCAA	3839	1576.03772950172
On-beads IAA,32℃	1	TGGTTAACTTTT	5068	1861.15044903755
On-beads IAA,32℃	1	TGGTTACTCGAA	3245	1352.58371067047
On-beads IAA,32℃	1	TGTAAAACGCGG	3396	1119.12023448944
On-beads IAA,32℃	1	TGTAAAAGTGTG	2655	1118.81574702263
On-beads IAA,32℃	1	TGTAAACCGCAA	3755	1464.28654885292
On-beads IAA,32℃	1	TGTAAGCCAACT	3527	1055.38511490822
On-beads IAA,32℃	1	TGTAAGGAGACA	4778	1565.38109886646
On-beads IAA,32℃	1	TGTAGGGACGCC	3596	2000.87433540821
On-beads IAA,32℃	1	TGTAGGTTAATA	4578	2026.64037466049
On-beads IAA,32℃	1	TGTAGTGATGTA	3265	897
On-beads IAA,32℃	1	TGTATGTTAACA	4740	2276.68250238895
On-beads IAA,32℃	1	TGTATTCCGTTC	2611	745.005249023438
On-beads IAA,32℃	1	TGTATTGTCAGC	1665	509.78084731102
On-beads IAA,32℃	1	TGTCAGGCAGCC	6436	2898.67656493187
On-beads IAA,32℃	1	TGTCAGTGCCTG	2376	903.926435828209
On-beads IAA,32℃	1	TGTCATAGGGAC	2361	734.85485458374
On-beads IAA,32℃	1	TGTCATAGTCAT	8134	2607.26988720894
On-beads IAA,32℃	1	TGTCCGACTTTG	2112	558.705360770226
On-beads IAA,32℃	1	TGTCCGTTACAC	1672	491
On-beads IAA,32℃	1	TGTCCTCCATAC	1733	778.73580789566
On-beads IAA,32℃	1	TGTCGGGAAGCC	4089	1053.11529994011
On-beads IAA,32℃	1	TGTCTGATATCC	1501	524.634411811829
On-beads IAA,32℃	1	TGTGGCCTTGCA	4226	1386.54620397091
On-beads IAA,32℃	1	TGTGGTGCAGAT	5285	1714.25672447681
On-beads IAA,32℃	1	TGTGTGTTTGGG	3780	1227.17794680595
On-beads IAA,32℃	1	TGTTAATCTGCG	3158	1015.54409301281
On-beads IAA,32℃	1	TGTTATGGCGAG	4643	1936.40314567089
On-beads IAA,32℃	1	TGTTGCCACCCT	2409	712.277084589005
On-beads IAA,32℃	1	TTAAAACTAGTT	2045	962.20246386528
On-beads IAA,32℃	1	TTAAGCAGTTGC	2028	759.617154598236
On-beads IAA,32℃	1	TTAAGGACTCCC	1632	460.586633682251
On-beads IAA,32℃	1	TTACGACTTTGA	6947	2344.97346687317
On-beads IAA,32℃	1	TTACGATCTGCG	2713	1004.07701385021
On-beads IAA,32℃	1	TTACGGAGGTTT	7800	3037.57059359551
On-beads IAA,32℃	1	TTACTTAGCTGT	3182	1385.02450191975
On-beads IAA,32℃	1	TTAGCAAAGAGT	2924	868
On-beads IAA,32℃	1	TTAGCACAACTG	9559	4297.94946932793
On-beads IAA,32℃	1	TTAGGAGAGAAT	1849	784.627786159515
On-beads IAA,32℃	1	TTAGGGTGAATG	15059	4219
On-beads IAA,32℃	1	TTATAGTTTAAT	1538	656.855139493942
On-beads IAA,32℃	1	TTATCCACTGCG	2864	831.988614559174
On-beads IAA,32℃	1	TTATGTCTAAAA	1598	463.87184381485
On-beads IAA,32℃	1	TTATTACCGAAT	2484	1009.44447398186
On-beads IAA,32℃	1	TTCAAAAAGAAA	2212	801.226547598839
On-beads IAA,32℃	1	TTCAACAGGAGG	3142	730
On-beads IAA,32℃	1	TTCAACCTTCAC	6097	2257
On-beads IAA,32℃	1	TTCAATCCATGA	3186	877.834503412247
On-beads IAA,32℃	1	TTCAATCCTAGG	3192	832
On-beads IAA,32℃	1	TTCACTACGATT	8021	2083
On-beads IAA,32℃	1	TTCACTTTTAGG	3678	1614.62611651421
On-beads IAA,32℃	1	TTCAGCGGCGAG	3056	886.386693239212
On-beads IAA,32℃	1	TTCCGTAGGCCT	4177	1272.82770884037
On-beads IAA,32℃	1	TTCCTCTCAATA	3479	1196.56078243256
On-beads IAA,32℃	1	TTCCTGATCCCG	3095	1046.6828571558
On-beads IAA,32℃	1	TTCGACACCAGG	2774	961.21274805069
On-beads IAA,32℃	1	TTCGCTCGCATC	3167	1122.35795378685
On-beads IAA,32℃	1	TTCGTACTGGCG	3886	1450.58517599106
On-beads IAA,32℃	1	TTCGTCCGTCAA	6605	3010.77587866783
On-beads IAA,32℃	1	TTCGTGAGCTCA	1591	436
On-beads IAA,32℃	1	TTCTAAGACTCG	5074	1581.9649515152
On-beads IAA,32℃	1	TTCTACCATTAC	5368	2068.71329689026
On-beads IAA,32℃	1	TTCTCAATATCG	3756	1331.19209504128
On-beads IAA,32℃	1	TTCTCACCCCAC	4893	1443.122164011
On-beads IAA,32℃	1	TTCTCAGGCATG	13251	4238.53650152683
On-beads IAA,32℃	1	TTCTGAGTGGGT	7101	3173.69677126408
On-beads IAA,32℃	1	TTCTTGCCTAAC	3294	1113.09083342552
On-beads IAA,32℃	1	TTCTTTTCTCAC	3636	1300.26177358627
On-beads IAA,32℃	1	TTGAAAGCTGGC	3207	1114.70559632778
On-beads IAA,32℃	1	TTGAACTACTGT	5220	1482.87848353386
On-beads IAA,32℃	1	TTGAAGGCTAGC	4416	1977.73488676548
On-beads IAA,32℃	1	TTGACGAGTTTG	2333	1175.59686410427
On-beads IAA,32℃	1	TTGAGAGTTTGT	2292	803
On-beads IAA,32℃	1	TTGAGCGAGTCG	2321	787.500628590584
On-beads IAA,32℃	1	TTGAGGAGAGAA	3220	889.71945476532
On-beads IAA,32℃	1	TTGATCTCCACT	3316	1074.47068500519
On-beads IAA,32℃	1	TTGCACGCTGGC	5561	2034.01335930824
On-beads IAA,32℃	1	TTGCACTGATTA	4459	1544.40767765045
On-beads IAA,32℃	1	TTGCATCATCGT	3674	1420.55629682541
On-beads IAA,32℃	1	TTGCCCCCACGG	2224	698.022782087326
On-beads IAA,32℃	1	TTGCCGACGTTA	3907	1255.9725048542
On-beads IAA,32℃	1	TTGCGCACAGCC	3438	1065.54731655121
On-beads IAA,32℃	1	TTGCGCTGCCTA	2519	803.355238318443
On-beads IAA,32℃	1	TTGCGGGCAGAC	3649	1664.52528691292
On-beads IAA,32℃	1	TTGCTAATCGCG	2484	993.287498354912
On-beads IAA,32℃	1	TTGCTGAACATT	1856	1042.88951396942
On-beads IAA,32℃	1	TTGGAATCGATG	2935	899.977277755737
On-beads IAA,32℃	1	TTGGCTTGGCTT	3789	1547.69284200668
On-beads IAA,32℃	1	TTGGGATTCTCC	1708	711.385761380196
On-beads IAA,32℃	1	TTGGGCCTCGCC	4781	1834.46679544449
On-beads IAA,32℃	1	TTGGGGTGCGTA	2035	739.244531154633
On-beads IAA,32℃	1	TTGGGTGCCTCG	4080	1245.69526028633
On-beads IAA,32℃	1	TTGGTCCGCCAG	1916	790.101355075836
On-beads IAA,32℃	1	TTGGTCTGCTAT	3148	1048
On-beads IAA,32℃	1	TTGGTGGGTCCG	1924	995.21138894558
On-beads IAA,32℃	1	TTGGTGGTGCCA	3249	1308.889575243
On-beads IAA,32℃	1	TTGTCCGATCTC	5022	1699.70081984997
On-beads IAA,32℃	1	TTGTTCGGTGTT	1628	550.569303512573
On-beads IAA,32℃	1	TTGTTTCGGATC	3926	827
On-beads IAA,32℃	1	TTGTTTTGAGAA	5840	2047.83854866028
On-beads IAA,32℃	1	TTTACACTATAT	8190	2411.88940930367
On-beads IAA,32℃	1	TTTACTCACGCA	2921	879.696323513985
On-beads IAA,32℃	1	TTTAGGACTGGA	2576	832.899210929871
On-beads IAA,32℃	1	TTTCAACGATGT	2577	854.844540715218
On-beads IAA,32℃	1	TTTCAAGAGGCC	4906	1420
On-beads IAA,32℃	1	TTTCACCTAACG	5379	1767.14236164093
On-beads IAA,32℃	1	TTTCAGTGCGCA	1660	468.64809179306
On-beads IAA,32℃	1	TTTCCCATGCGG	3310	1345.34653878212
On-beads IAA,32℃	1	TTTCCTCGTATG	2473	963.513375282288
On-beads IAA,32℃	1	TTTCGGTGCTAT	5403	1833.80152797699
On-beads IAA,32℃	1	TTTCGTGGCTTA	4238	1737.30222320557
On-beads IAA,32℃	1	TTTGCCTTGGGC	7940	3453.44665396214
On-beads IAA,32℃	1	TTTGCGAGAAGA	7636	2144.23784780502
On-beads IAA,32℃	1	TTTGGCCAAGGG	2590	884.909945011139
On-beads IAA,32℃	1	TTTGGTTCCCCT	3237	893
On-beads IAA,32℃	1	TTTTAGCGCATC	4237	839
On-beads IAA,32℃	1	TTTTCAAGTCAC	3260	1094.37326908112
On-beads IAA,32℃	1	TTTTCGGCGCAG	9332	3149.87517547607
On-beads IAA,32℃	1	TTTTCTGTTCGA	4980	1606
On-beads IAA,32℃	1	TTTTGCACCGGA	3889	1344.44545674324
On-beads IAA,32℃	1	TTTTTATCCCTT	3200	1049
On-beads IAA,32℃	4	AAAACGGTAGTG	6974	2646
On-beads IAA,32℃	4	AAAAGGTCTGCT	11603	4457
On-beads IAA,32℃	4	AAAATACAATCG	9609	3589
On-beads IAA,32℃	4	AAAATAGTCGGC	4429	1832.33592879772
On-beads IAA,32℃	4	AAAATTAAGATC	6383	2471
On-beads IAA,32℃	4	AAACATACACCA	10514	4031
On-beads IAA,32℃	4	AAACCGGTACGT	12842	4936
On-beads IAA,32℃	4	AAACCTCCGACC	4427	1676
On-beads IAA,32℃	4	AAACGCCTCGAC	5889	2218
On-beads IAA,32℃	4	AAACTCAAAATG	4033	1547
On-beads IAA,32℃	4	AAACTGTGCGAT	10502	6438.19952392578
On-beads IAA,32℃	4	AAAGCAAGTGGC	7947	2952
On-beads IAA,32℃	4	AAAGCAGCACTG	6043	2291
On-beads IAA,32℃	4	AAAGCCCCGAGG	4151	1565
On-beads IAA,32℃	4	AAAGGCCTGCAC	5609	2118
On-beads IAA,32℃	4	AAAGGGAGCTCA	6065	2263
On-beads IAA,32℃	4	AAAGTCATAGCT	7975	3030
On-beads IAA,32℃	4	AAATACTAGCCG	5337	1958
On-beads IAA,32℃	4	AAATAGGCTTGT	6019	2290
On-beads IAA,32℃	4	AAATCAACTCCA	5819	2133
On-beads IAA,32℃	4	AAATCAATTAGG	4528	1900.33480846882
On-beads IAA,32℃	4	AAATCGCCGGGG	6980	2635
On-beads IAA,32℃	4	AAATGAACTTAA	6384	2438
On-beads IAA,32℃	4	AAATGGCCAGGG	11707	4502
On-beads IAA,32℃	4	AAATTATTGCAC	10773	4081
On-beads IAA,32℃	4	AAATTCCACAGA	5512	2026
On-beads IAA,32℃	4	AAATTGCAACCC	7302	2746
On-beads IAA,32℃	4	AAATTGCGTAAA	5914	2534.55143594742
On-beads IAA,32℃	4	AACAAATATCAA	3807	1429
On-beads IAA,32℃	4	AACAACGTTCCC	4515	2112.0827755928
On-beads IAA,32℃	4	AACAATAGTTTC	11326	4425
On-beads IAA,32℃	4	AACAATGCATCT	4906	1919
On-beads IAA,32℃	4	AACACGATGTGC	6236	2399
On-beads IAA,32℃	4	AACAGAACTTTT	3891	1569.85669589043
On-beads IAA,32℃	4	AACAGAGGTCTT	10949	4816.85556030273
On-beads IAA,32℃	4	AACAGCTAAACT	12234	4662
On-beads IAA,32℃	4	AACATCTGCATA	6156	2350
On-beads IAA,32℃	4	AACATTAATTAA	6891	2570
On-beads IAA,32℃	4	AACCAATGTGTT	8027	3012
On-beads IAA,32℃	4	AACCAGGCATGC	9224	3422
On-beads IAA,32℃	4	AACCCCCCGGGT	4751	1808
On-beads IAA,32℃	4	AACCGATTGCCA	12722	4873
On-beads IAA,32℃	4	AACCGCGGGACG	7113	2640
On-beads IAA,32℃	4	AACCGTACGCAA	4810	1826
On-beads IAA,32℃	4	AACCGTCAGAAC	5257	2014
On-beads IAA,32℃	4	AACCTCCCGATA	5945	2595.63849139214
On-beads IAA,32℃	4	AACCTGCATAGG	19710	7536
On-beads IAA,32℃	4	AACCTTAATTCA	5496	2129
On-beads IAA,32℃	4	AACGAACCACCG	8329	3121
On-beads IAA,32℃	4	AACGACTAATGA	5550	2120
On-beads IAA,32℃	4	AACGAGTACACT	11990	5269.66373336315
On-beads IAA,32℃	4	AACGCACACAGT	5516	2080
On-beads IAA,32℃	4	AACGCTCCGACA	8637	3246
On-beads IAA,32℃	4	AACGGAAATGCT	11740	5270.81859827042
On-beads IAA,32℃	4	AACGGGACCCTA	7814	2951
On-beads IAA,32℃	4	AACGGGTACACT	7326	2817
On-beads IAA,32℃	4	AACGTGAGTCTC	16636	6333
On-beads IAA,32℃	4	AACTATGCGTAT	4143	1632
On-beads IAA,32℃	4	AACTCCACGCAT	7790	2879
On-beads IAA,32℃	4	AAGAAACAATAC	3547	1404.70467281342
On-beads IAA,32℃	4	AAGAACTCCGGA	11078	4182
On-beads IAA,32℃	4	AAGACATCAGTC	4722	2057.24374747276
On-beads IAA,32℃	4	AAGACCGGATCG	8878	3914.15301942825
On-beads IAA,32℃	4	AAGAGAGCGGTT	4288	1609
On-beads IAA,32℃	4	AAGATGGCTTGA	49641	19287
On-beads IAA,32℃	4	AAGCACCGCCAC	6070	2502.22150230408
On-beads IAA,32℃	4	AAGCAGCGAGAT	5575	2133
On-beads IAA,32℃	4	AAGCGACGTCAA	13098	4980
On-beads IAA,32℃	4	AAGCGCCTAGTA	12008	4529
On-beads IAA,32℃	4	AAGCTGGTAATC	9169	3524
On-beads IAA,32℃	4	AAGGACAGAAGT	14137	5361
On-beads IAA,32℃	4	AAGGAGATTGTG	5382	2057
On-beads IAA,32℃	4	AAGGCAATACAA	3709	1387
On-beads IAA,32℃	4	AAGGCATGGGGT	5237	2007
On-beads IAA,32℃	4	AAGGCTACCGTT	8367	3233
On-beads IAA,32℃	4	AAGGGCTACATG	4884	1817
On-beads IAA,32℃	4	AAGGGGTCTGCA	7329	2841
On-beads IAA,32℃	4	AAGGTCACATGT	7797	2945
On-beads IAA,32℃	4	AAGGTCATCACG	6632	2483
On-beads IAA,32℃	4	AAGGTCTCTTGC	3548	1339
On-beads IAA,32℃	4	AAGGTGTAGATA	3418	1417.69836521149
On-beads IAA,32℃	4	AAGGTTCACTCA	4521	1732
On-beads IAA,32℃	4	AAGTACGCTACA	3905	1429
On-beads IAA,32℃	4	AAGTACTTGCAG	9301	3463
On-beads IAA,32℃	4	AAGTATTTAAAA	4490	1650
On-beads IAA,32℃	4	AAGTCGACCCTA	4400	1620
On-beads IAA,32℃	4	AAGTGCGTAAAG	8660	3330
On-beads IAA,32℃	4	AAGTGGTTGTTA	6184	2304
On-beads IAA,32℃	4	AAGTTTGTCTAG	3527	1335
On-beads IAA,32℃	4	AATAAAATAACG	3453	1293
On-beads IAA,32℃	4	AATAGATCGGCG	16441	6400
On-beads IAA,32℃	4	AATCAACTTGGC	4756	1806
On-beads IAA,32℃	4	AATCACGTCCCC	26629	9966
On-beads IAA,32℃	4	AATCAGAATGGC	20493	7980.34032392502
On-beads IAA,32℃	4	AATCATCCGGAT	5068	1932
On-beads IAA,32℃	4	AATCCAAGCCAA	19171	7317
On-beads IAA,32℃	4	AATCCCACCTAC	10377	3941
On-beads IAA,32℃	4	AATCCGGGCTCA	8330	3220
On-beads IAA,32℃	4	AATCGTGTGATA	6335	2434
On-beads IAA,32℃	4	AATGACGTGGCA	8238	3518.54952430725
On-beads IAA,32℃	4	AATGCCACTTTC	5035	1926
On-beads IAA,32℃	4	AATGCCTGGTCA	3747	1524.69817447662
On-beads IAA,32℃	4	AATGGATCCCCC	5223	1926
On-beads IAA,32℃	4	AATGTTGGCTGC	4418	1662
On-beads IAA,32℃	4	AATGTTTACGCC	4838	1826
On-beads IAA,32℃	4	AATTCATTATTT	5457	2101
On-beads IAA,32℃	4	AATTCGGTGGTG	7133	3223.52136945725
On-beads IAA,32℃	4	ACAAAGGACCTC	9422	3517
On-beads IAA,32℃	4	ACAACAGGACTC	9679	3706
On-beads IAA,32℃	4	ACAACCCGGAGG	9768	3740
On-beads IAA,32℃	4	ACAAGCTAGAAA	4928	2100.09737181664
On-beads IAA,32℃	4	ACAATGGAACAC	4577	1983.84854197502
On-beads IAA,32℃	4	ACACCCATTGTC	12027	4528
On-beads IAA,32℃	4	ACACCGCCTGCG	7783	3002
On-beads IAA,32℃	4	ACACCGTGTATC	4557	1766
On-beads IAA,32℃	4	ACACGATGATAT	5013	1875
On-beads IAA,32℃	4	ACACGGGTAGCC	4167	1702.9289239645
On-beads IAA,32℃	4	ACACGTCCCTAT	63672	24430
On-beads IAA,32℃	4	ACACTATGCACC	7674	3569.49501538277
On-beads IAA,32℃	4	ACACTCGAGCAT	19072	7306
On-beads IAA,32℃	4	ACACTGGCGCGG	11787	4534
On-beads IAA,32℃	4	ACACTTGCACTC	3527	1309
On-beads IAA,32℃	4	ACAGAGCAATTC	4488	1686
On-beads IAA,32℃	4	ACAGATTTGAAT	3909	1475
On-beads IAA,32℃	4	ACAGCAATTTGG	5304	2032
On-beads IAA,32℃	4	ACAGCAGGACTC	8141	3043
On-beads IAA,32℃	4	ACAGCCAAAGAC	3763	1539.95631194115
On-beads IAA,32℃	4	ACAGGACTTGCT	5557	2124
On-beads IAA,32℃	4	ACAGGTTGTTGG	12162	4591
On-beads IAA,32℃	4	ACATAGAAATGC	18240	6908
On-beads IAA,32℃	4	ACATCAATGCCT	7332	2785
On-beads IAA,32℃	4	ACATCAGATGGG	7631	2871
On-beads IAA,32℃	4	ACATCCTCCGAC	5316	2050
On-beads IAA,32℃	4	ACATGACGTATA	7214	2805
On-beads IAA,32℃	4	ACATGATTCGCC	10002	3841
On-beads IAA,32℃	4	ACATGCCAGTAT	7603	2867
On-beads IAA,32℃	4	ACATTCGGGCGA	11147	4295
On-beads IAA,32℃	4	ACCAATGGTCAG	3748	1392
On-beads IAA,32℃	4	ACCACCACCGTG	5311	2017
On-beads IAA,32℃	4	ACCACGTTGTTC	28466	15215.6285330057
On-beads IAA,32℃	4	ACCAGCACCCTA	8222	3196
On-beads IAA,32℃	4	ACCAGGGCACGT	6498	2411
On-beads IAA,32℃	4	ACCCCAGGGTCA	8879	3320
On-beads IAA,32℃	4	ACCCCCTCGCTA	7556	2807
On-beads IAA,32℃	4	ACCCCCTGGGGC	5500	2016
On-beads IAA,32℃	4	ACCCCGAGCATT	24087	9254
On-beads IAA,32℃	4	ACCCCGCGCACG	3801	1433
On-beads IAA,32℃	4	ACCCGCAAATCG	7514	2845
On-beads IAA,32℃	4	ACCCGTTCAAGA	3834	1582.47696685791
On-beads IAA,32℃	4	ACCCTCTGTCTC	8991	4537.18658173084
On-beads IAA,32℃	4	ACCCTGCCATGA	5014	1923
On-beads IAA,32℃	4	ACCCTTGTCTCT	4277	1645
On-beads IAA,32℃	4	ACCCTTGTTGAG	12211	4608
On-beads IAA,32℃	4	ACCCTTTGAATC	8213	3132
On-beads IAA,32℃	4	ACCGACGCCCTT	4036	1553.18727719784
On-beads IAA,32℃	4	ACCGACTGTCGT	8738	3401
On-beads IAA,32℃	4	ACCGAGGGTCTA	5633	2155
On-beads IAA,32℃	4	ACCGCAAGTCAT	9888	3781
On-beads IAA,32℃	4	ACCGCCGATGTT	7678	3565.43677675724
On-beads IAA,32℃	4	ACCGGCTGTCGC	6839	2575
On-beads IAA,32℃	4	ACCGGGACATCG	6791	2579
On-beads IAA,32℃	4	ACCGGTCGGCGT	9718	3673
On-beads IAA,32℃	4	ACCGTCAGGGCA	5169	1887
On-beads IAA,32℃	4	ACCGTCCATCCT	8374	3634.18106257916
On-beads IAA,32℃	4	ACCGTGTATCTG	5115	1976
On-beads IAA,32℃	4	ACCGTTGCGCTA	4821	1890
On-beads IAA,32℃	4	ACCTAGGGATCG	4220	1520
On-beads IAA,32℃	4	ACCTCAATAGCG	5729	2124
On-beads IAA,32℃	4	ACCTCCCCTCTG	5680	2179
On-beads IAA,32℃	4	ACCTCCCGACGT	7661	2971
On-beads IAA,32℃	4	ACCTTGCCTGAA	8987	3477
On-beads IAA,32℃	4	ACGAAGCTCGCC	5112	1954
On-beads IAA,32℃	4	ACGAGCCGGAGC	11870	4550
On-beads IAA,32℃	4	ACGAGTAGCGCG	5114	1919
On-beads IAA,32℃	4	ACGATGTCCAAA	6170	2292
On-beads IAA,32℃	4	ACGATTATCACA	6103	2296
On-beads IAA,32℃	4	ACGATTGCGCAT	6760	2475
On-beads IAA,32℃	4	ACGCACAGACTA	5795	2202
On-beads IAA,32℃	4	ACGCCCCATGAA	10958	4102
On-beads IAA,32℃	4	ACGCCCCCTTTT	13946	5255
On-beads IAA,32℃	4	ACGCCGACGAGT	24050	9121
On-beads IAA,32℃	4	ACGCGCAGTGTC	5411	2074
On-beads IAA,32℃	4	ACGCTGTCGTTA	7471	3501.75968647003
On-beads IAA,32℃	4	ACGCTTGACCTG	15454	7941.31454491615
On-beads IAA,32℃	4	ACGCTTTACATG	5438	2033
On-beads IAA,32℃	4	ACGGACGCCTAT	5560	2158
On-beads IAA,32℃	4	ACGGCCCGCTTG	9729	4394.62833404541
On-beads IAA,32℃	4	ACGGCCGTTAAT	23649	8929
On-beads IAA,32℃	4	ACGGCTAGAGAA	42096	16089
On-beads IAA,32℃	4	ACGGGTCTAAGC	7349	3285.51800441742
On-beads IAA,32℃	4	ACGGTCTGGACT	7515	2860
On-beads IAA,32℃	4	ACGTATGATCGA	11425	4296
On-beads IAA,32℃	4	ACGTCGCGGCGT	7929	3028
On-beads IAA,32℃	4	ACGTCGGTATAA	4732	1832
On-beads IAA,32℃	4	ACGTCTGGAGGA	8714	3320
On-beads IAA,32℃	4	ACGTTGCCTGCT	9461	4028.48475694656
On-beads IAA,32℃	4	ACGTTGGTAGTT	6570	2825.55311632156
On-beads IAA,32℃	4	ACGTTTTGAGAG	10828	4102
On-beads IAA,32℃	4	ACTAGAACCAAC	5712	2161
On-beads IAA,32℃	4	ACTAGCGTCCGA	5213	1904
On-beads IAA,32℃	4	ACTAGTTACGAA	8691	3317
On-beads IAA,32℃	4	ACTATAACGCCG	4631	1750
On-beads IAA,32℃	4	ACTCACGGGCCA	12640	4697
On-beads IAA,32℃	4	ACTCACTATTAC	9852	3785
On-beads IAA,32℃	4	ACTCACTCTGTG	4371	1636
On-beads IAA,32℃	4	ACTCCGCTTAGC	7228	2746
On-beads IAA,32℃	4	ACTCGTGCATGG	5121	1939
On-beads IAA,32℃	4	ACTGATACCTCT	10246	3939
On-beads IAA,32℃	4	ACTGCCTTGGTG	3771	1448
On-beads IAA,32℃	4	ACTGGGTCTTAG	6635	2510
On-beads IAA,32℃	4	ACTGTGCGTCCT	4753	1803
On-beads IAA,32℃	4	ACTTAGCAGTTC	5172	1957
On-beads IAA,32℃	4	ACTTATGACAGC	13694	5258
On-beads IAA,32℃	4	ACTTCACGTGTC	25319	9585
On-beads IAA,32℃	4	ACTTCTCAGGAC	3924	1458
On-beads IAA,32℃	4	ACTTCTCATGCT	3583	1382
On-beads IAA,32℃	4	ACTTGACCTGCT	8088	3055
On-beads IAA,32℃	4	ACTTGCAGCCCG	6952	2647
On-beads IAA,32℃	4	AGAACGCCCAGA	6237	2335
On-beads IAA,32℃	4	AGAAGCAACAGG	6709	2499
On-beads IAA,32℃	4	AGAAGGAGCTCA	5871	2231
On-beads IAA,32℃	4	AGAATGTAAAGC	9682	3712
On-beads IAA,32℃	4	AGAATTCCTGCT	7720	2946
On-beads IAA,32℃	4	AGACCTATGGCT	12166	4662
On-beads IAA,32℃	4	AGACCTCGCTAC	12262	4550
On-beads IAA,32℃	4	AGACGATGACTC	8373	3111
On-beads IAA,32℃	4	AGACGCTCAGTG	12420	7397.58825111389
On-beads IAA,32℃	4	AGACTTGTACGG	6094	2335
On-beads IAA,32℃	4	AGAGAAGAGTTT	6087	2264
On-beads IAA,32℃	4	AGAGGTCAACTG	10009	5098.12866735458
On-beads IAA,32℃	4	AGAGTACCGCGT	9150	4350.78516960144
On-beads IAA,32℃	4	AGATAAAGCGGG	5271	2011
On-beads IAA,32℃	4	AGATAATCGTCT	3825	1731.96002197266
On-beads IAA,32℃	4	AGATAGGCGCCG	20731	7925
On-beads IAA,32℃	4	AGATATAATGAT	3900	1445
On-beads IAA,32℃	4	AGATCAAGTGGT	4909	1898
On-beads IAA,32℃	4	AGATCCAATAAT	16350	6295
On-beads IAA,32℃	4	AGATTGAACGAG	3509	1439.21681594849
On-beads IAA,32℃	4	AGCAACAATAAC	6838	2570
On-beads IAA,32℃	4	AGCAACACAGCC	34975	13469
On-beads IAA,32℃	4	AGCACTGGCCGA	14997	8109.68445944786
On-beads IAA,32℃	4	AGCAGCAAGTTG	4291	1621
On-beads IAA,32℃	4	AGCAGCTGGGGC	7709	2939
On-beads IAA,32℃	4	AGCATAGTGACG	4853	1858
On-beads IAA,32℃	4	AGCATGCTGGAT	7721	3366.82943105698
On-beads IAA,32℃	4	AGCCAAAGCGAT	7885	3008
On-beads IAA,32℃	4	AGCCAACAATAG	6252	2391
On-beads IAA,32℃	4	AGCCACCCTGTA	23816	9004
On-beads IAA,32℃	4	AGCCCAAGACCT	10999	4234
On-beads IAA,32℃	4	AGCCGATCCCGC	4155	1576
On-beads IAA,32℃	4	AGCCGTCAGCAC	10418	3961
On-beads IAA,32℃	4	AGCCTCATCTGG	13844	5258
On-beads IAA,32℃	4	AGCGATTAGTCG	3498	1271
On-beads IAA,32℃	4	AGCGATTTTTTG	10177	3948
On-beads IAA,32℃	4	AGCGCAGATAAG	5831	2270
On-beads IAA,32℃	4	AGCGCAGCTCCT	13062	4919
On-beads IAA,32℃	4	AGCGCATGACAG	14371	5411
On-beads IAA,32℃	4	AGCGCCCGAGCG	11744	4384
On-beads IAA,32℃	4	AGCGCCTTACCT	4384	1651
On-beads IAA,32℃	4	AGCGCTATATGG	13833	6178.66431593895
On-beads IAA,32℃	4	AGCGGACAAGTG	11209	4892.60197079182
On-beads IAA,32℃	4	AGCGGATCTGCC	4994	1862
On-beads IAA,32℃	4	AGCGGTCAGCTG	3934	1497
On-beads IAA,32℃	4	AGCGTCAACTCC	44925	17424
On-beads IAA,32℃	4	AGCGTCGGTCAA	12746	4850
On-beads IAA,32℃	4	AGCGTTTGTATA	3456	1330
On-beads IAA,32℃	4	AGCTATCGATGC	6631	2423
On-beads IAA,32℃	4	AGCTCACGATGA	13414	5082
On-beads IAA,32℃	4	AGCTCTAGAGAC	10680	4155
On-beads IAA,32℃	4	AGCTGACGAACC	3925	1385
On-beads IAA,32℃	4	AGCTGGAATTCC	3656	1511.80691945553
On-beads IAA,32℃	4	AGCTTCGTATCT	10759	4122
On-beads IAA,32℃	4	AGCTTGCCACGG	13627	6530.01684272289
On-beads IAA,32℃	4	AGCTTTGGGTCT	11217	5854.54057896137
On-beads IAA,32℃	4	AGGATAAAGGCC	10141	4419.89666366577
On-beads IAA,32℃	4	AGGATTATATGC	44545	16982
On-beads IAA,32℃	4	AGGATTCAACTT	3743	1584.15048146248
On-beads IAA,32℃	4	AGGCACTTAGGA	8039	3118
On-beads IAA,32℃	4	AGGCAGCGCTCC	5082	1915
On-beads IAA,32℃	4	AGGCATCGGCGG	4940	1868
On-beads IAA,32℃	4	AGGCCATTGGAA	4935	1875
On-beads IAA,32℃	4	AGGCCTCGCAAC	10169	3835
On-beads IAA,32℃	4	AGGCGAACCTCG	10490	4693.54377758503
On-beads IAA,32℃	4	AGGCGCGTGTAT	4966	1965
On-beads IAA,32℃	4	AGGCGCTATTCT	4566	1751
On-beads IAA,32℃	4	AGGCTAACAGAA	4077	1505
On-beads IAA,32℃	4	AGGCTACACGAA	15695	6057
On-beads IAA,32℃	4	AGGCTCCGTATC	13138	4940
On-beads IAA,32℃	4	AGGCTGCGGCCC	8044	3074
On-beads IAA,32℃	4	AGGGACATTGCA	4213	1847.25330042839
On-beads IAA,32℃	4	AGGGCCTAATAC	4427	1606
On-beads IAA,32℃	4	AGGGCTGCGTTG	5194	1990
On-beads IAA,32℃	4	AGGGTGCCCCAT	7220	2714
On-beads IAA,32℃	4	AGGGTGCGTGAA	15570	5909
On-beads IAA,32℃	4	AGGTCCTCAATG	10933	4077
On-beads IAA,32℃	4	AGGTGCCGTCCA	14495	5594.98892986774
On-beads IAA,32℃	4	AGGTGTTCTACT	6149	2310
On-beads IAA,32℃	4	AGGTTCGCCCAA	32346	12357
On-beads IAA,32℃	4	AGTACGTCCAGG	30688	11968
On-beads IAA,32℃	4	AGTAGATGTTAA	3575	1386
On-beads IAA,32℃	4	AGTCAGCAATAA	7967	3824.94154310226
On-beads IAA,32℃	4	AGTCATCACATG	10753	4095
On-beads IAA,32℃	4	AGTCATTGACAA	5674	2386.16993546486
On-beads IAA,32℃	4	AGTCCCAGATCG	14458	5424
On-beads IAA,32℃	4	AGTCGCGGAGTT	3554	1339
On-beads IAA,32℃	4	AGTCGCTCCTTC	6602	2522
On-beads IAA,32℃	4	AGTCGGAGCTAG	4728	2092.05536842346
On-beads IAA,32℃	4	AGTCGGGATGGA	9888	3771
On-beads IAA,32℃	4	AGTCGGGCTGCC	6749	2563
On-beads IAA,32℃	4	AGTCGTGACAAG	6133	2263
On-beads IAA,32℃	4	AGTCGTGATGCT	3512	1375
On-beads IAA,32℃	4	AGTCTTCATCAA	11105	4162
On-beads IAA,32℃	4	AGTGAAAGAGTT	5646	2412.66571485996
On-beads IAA,32℃	4	AGTGCGACAAGC	6150	2300
On-beads IAA,32℃	4	AGTGGACTTTCT	3633	1393
On-beads IAA,32℃	4	AGTGGCCGTGAT	10606	3956
On-beads IAA,32℃	4	AGTGGGTTTATA	5251	1982
On-beads IAA,32℃	4	AGTGGTCCATCT	6394	2779.34793043137
On-beads IAA,32℃	4	AGTGTACCCAAT	15935	6303
On-beads IAA,32℃	4	AGTGTTACTAGT	6113	2291
On-beads IAA,32℃	4	AGTTACGTCACA	3576	1352
On-beads IAA,32℃	4	AGTTCCCTCGCG	10917	4054
On-beads IAA,32℃	4	AGTTCCTCGAAT	3609	1394
On-beads IAA,32℃	4	AGTTGGATTCAT	4278	1663
On-beads IAA,32℃	4	AGTTGGTTTCCG	6764	2588
On-beads IAA,32℃	4	AGTTTTTGGTAA	9588	4652.18422186375
On-beads IAA,32℃	4	ATAAACCCTGGA	7133	2742
On-beads IAA,32℃	4	ATAAATTGAAAC	9081	3384
On-beads IAA,32℃	4	ATAACAAACAAG	7486	3463.68339014053
On-beads IAA,32℃	4	ATAACAGGCCCT	7746	2919
On-beads IAA,32℃	4	ATAAGTTATGTC	7457	2791
On-beads IAA,32℃	4	ATAATTAAGGTA	3696	1388
On-beads IAA,32℃	4	ATACACACCGCT	6195	2423
On-beads IAA,32℃	4	ATACAGGCCACA	10487	3962
On-beads IAA,32℃	4	ATACTATGACTA	8885	3357
On-beads IAA,32℃	4	ATACTCACACAA	6311	2428
On-beads IAA,32℃	4	ATACTGACCCGT	4217	1667
On-beads IAA,32℃	4	ATACTGACGGAA	7129	2655
On-beads IAA,32℃	4	ATAGACTAATTT	4333	1647
On-beads IAA,32℃	4	ATAGCCTAAGTT	5322	2274.97850501537
On-beads IAA,32℃	4	ATAGCCTCCAAA	3459	1292
On-beads IAA,32℃	4	ATAGCGACCAAC	3524	1347
On-beads IAA,32℃	4	ATAGCGACTACA	14668	6552.82807147503
On-beads IAA,32℃	4	ATAGGTGCAATG	47896	18428
On-beads IAA,32℃	4	ATAGTGACATGC	5558	2090
On-beads IAA,32℃	4	ATATCACTCCAG	3567	1328
On-beads IAA,32℃	4	ATATCCAGGTTA	6501	2469
On-beads IAA,32℃	4	ATATGATGCCGC	3630	1417
On-beads IAA,32℃	4	ATATGCTAGACT	3901	1468
On-beads IAA,32℃	4	ATATGGACTGTG	6560	3093.79228234291
On-beads IAA,32℃	4	ATATGGTAGTTG	5643	2141
On-beads IAA,32℃	4	ATATTCGCACAC	5138	1920
On-beads IAA,32℃	4	ATCAAGAACTCG	5504	2097
On-beads IAA,32℃	4	ATCAAGCAACCG	5617	2110
On-beads IAA,32℃	4	ATCAGAGTCACT	4916	1859
On-beads IAA,32℃	4	ATCAGTGATAGA	4449	1688
On-beads IAA,32℃	4	ATCATGGTACAT	9042	3471
On-beads IAA,32℃	4	ATCCACATCGAT	4442	1689
On-beads IAA,32℃	4	ATCCACCTCACT	16751	6316
On-beads IAA,32℃	4	ATCCATGATATG	5020	1916
On-beads IAA,32℃	4	ATCCGGCTGTAT	3624	1349
[truncated: 34,046 more rows]
