# Supplementary material for: Benchmarking metabolic RNA labeling techniques for high-throughput single-cell RNA sequencing
Source: Nat Commun. 2025 Jul 1;16:5952. doi: 10.1038/s41467-025-61375-z (PMC12215390; doi:10.1038/s41467-025-61375-z)
Supplement: Supplementary file 4 — Source data [file 41467_2025_61375_MOESM4_ESM.zip › Source data/Source Data Supplementary Figure 2c.txt]

count,sample,Freq
0,Ctrl,0.937305172694923
1,Ctrl,0.0549767324541399
2,Ctrl,0.00590540374799012
3,Ctrl,0.00142688839761372
4,Ctrl,0.000191370794459706
5+,Ctrl,0.000194431910873351
0,"On-beads IAA,32℃",0.750744598659266
1,"On-beads IAA,32℃",0.0600839708379047
2,"On-beads IAA,32℃",0.0235944489842799
3,"On-beads IAA,32℃",0.0226437256748236
4,"On-beads IAA,32℃",0.0224908427264059
5+,"On-beads IAA,32℃",0.12044241311732
0,"In-situ IAA,pH 7.4",0.88091404117887
1,"In-situ IAA,pH 7.4",0.0443796622837433
2,"In-situ IAA,pH 7.4",0.0167386477829538
3,"In-situ IAA,pH 7.4",0.0142184225577628
4,"In-situ IAA,pH 7.4",0.0111777077799611
5+,"In-situ IAA,pH 7.4",0.0325715184167091
0,"mCPBA/TFEA,pH5.2",0.733826742619396
1,"mCPBA/TFEA,pH5.2",0.0619042614219532
2,"mCPBA/TFEA,pH5.2",0.0233131036440415
3,"mCPBA/TFEA,pH5.2",0.0211208583181959
4,"mCPBA/TFEA,pH5.2",0.0199612887553755
5+,"mCPBA/TFEA,pH5.2",0.139873745241038
0,"mCPBA/TFEA,pH7.4",0.715379187609194
1,"mCPBA/TFEA,pH7.4",0.0627243701256759
2,"mCPBA/TFEA,pH7.4",0.0256218818090555
3,"mCPBA/TFEA,pH7.4",0.024504409796179
4,"mCPBA/TFEA,pH7.4",0.0238701889252949
5+,"mCPBA/TFEA,pH7.4",0.147899961734601
0,"NaIO4/NH4Cl,pH8.8",0.780716449903998
1,"NaIO4/NH4Cl,pH8.8",0.112641176170405
2,"NaIO4/NH4Cl,pH8.8",0.0528050904724218
3,"NaIO4/NH4Cl,pH8.8",0.0289122009966382
4,"NaIO4/NH4Cl,pH8.8",0.0142482479391811
5+,"NaIO4/NH4Cl,pH8.8",0.0106768345173559
0,"NaIO4/TFEA,pH5.2",0.701711684350233
1,"NaIO4/TFEA,pH5.2",0.0624680502772225
2,"NaIO4/TFEA,pH5.2",0.0259906038749506
3,"NaIO4/TFEA,pH5.2",0.0253485985288013
4,"NaIO4/TFEA,pH5.2",0.0259504189192203
5+,"NaIO4/TFEA,pH5.2",0.158530644049572
0,"NaIO4/TFEA,pH7.4",0.721497468856702
1,"NaIO4/TFEA,pH7.4",0.0688297537600683
2,"NaIO4/TFEA,pH7.4",0.0347394047074463
3,"NaIO4/TFEA,pH7.4",0.0327650687060715
4,"NaIO4/TFEA,pH7.4",0.0309734918657167
5+,"NaIO4/TFEA,pH7.4",0.111194812103995
0,"OsO4/NH4Cl,pH8.8",0.728017336120168
1,"OsO4/NH4Cl,pH8.8",0.0737856479087825
2,"OsO4/NH4Cl,pH8.8",0.0357493178041458
3,"OsO4/NH4Cl,pH8.8",0.0301896853598881
4,"OsO4/NH4Cl,pH8.8",0.027150086348231
5+,"OsO4/NH4Cl,pH8.8",0.105107926458784
0,"In-situ IAA,pH 8.0",0.766899941556398
1,"In-situ IAA,pH 8.0",0.0676041737370496
2,"In-situ IAA,pH 8.0",0.0342710460875843
3,"In-situ IAA,pH 8.0",0.0281556239405444
4,"In-situ IAA,pH 8.0",0.0235788640432571
5+,"In-situ IAA,pH 8.0",0.0794903506351665
0,"On-beads IAA,37℃",0.696240569219696
1,"On-beads IAA,37℃",0.103788658619218
2,"On-beads IAA,37℃",0.060078237199732
3,"On-beads IAA,37℃",0.0449849585857342
4,"On-beads IAA,37℃",0.0322167244255468
5+,"On-beads IAA,37℃",0.0626908519500731
