# Supplementary material for: Benchmarking metabolic RNA labeling techniques for high-throughput single-cell RNA sequencing
Source: Nat Commun. 2025 Jul 1;16:5952. doi: 10.1038/s41467-025-61375-z (PMC12215390; doi:10.1038/s41467-025-61375-z)
Supplement: Supplementary file 4 — Source data [file 41467_2025_61375_MOESM4_ESM.zip › Source data/Source Data Supplementary Figure 3c.txt]

Cluster,sample,Freq,method
1,Ctrl_1,0.14720314033366,Ctrl
1,Ctrl_2,0.0975609756097561,Ctrl
1,Ctrl_3,2.45215311004785,Ctrl
1,"In-situ IAA,pH 7.4_1",0.0630119722747322,"In-situ IAA,pH 7.4"
1,"In-situ IAA,pH 8.0_1",3.29531051964512,"In-situ IAA,pH 8.0"
1,"mCPBA/TFEA,pH5.2_2",1.00143061516452,"mCPBA/TFEA,pH5.2"
1,"mCPBA/TFEA,pH5.2_4",0.598251265531523,"mCPBA/TFEA,pH5.2"
1,"mCPBA/TFEA,pH7.4_2",0.548696844993141,"mCPBA/TFEA,pH7.4"
1,"mCPBA/TFEA,pH7.4_4",0.385462555066079,"mCPBA/TFEA,pH7.4"
1,"NaIO4/NH4Cl,pH8.8_2",0.106837606837607,"NaIO4/NH4Cl,pH8.8"
1,"NaIO4/NH4Cl,pH8.8_3",2.44778800808444,"NaIO4/NH4Cl,pH8.8"
1,"NaIO4/TFEA,pH5.2_1",0.495540138751239,"NaIO4/TFEA,pH5.2"
1,"NaIO4/TFEA,pH5.2_3",3.88349514563107,"NaIO4/TFEA,pH5.2"
1,"NaIO4/TFEA,pH5.2_4",0.91743119266055,"NaIO4/TFEA,pH5.2"
1,"NaIO4/TFEA,pH7.4_2",0.387596899224806,"NaIO4/TFEA,pH7.4"
1,"NaIO4/TFEA,pH7.4_3",2.68207588312255,"NaIO4/TFEA,pH7.4"
1,"On-beads IAA,32℃_1",0.241109101868596,"On-beads IAA,32℃"
1,"On-beads IAA,32℃_3",3.26827054017249,"On-beads IAA,32℃"
1,"On-beads IAA,32℃_4",0.930773705642816,"On-beads IAA,32℃"
1,"On-beads IAA,37℃_1",0.0949307005885703,"On-beads IAA,37℃"
1,"OsO4/NH4Cl,pH8.8_1",0.0382189948404357,"OsO4/NH4Cl,pH8.8"
