# Supplementary material for: Benchmarking metabolic RNA labeling techniques for high-throughput single-cell RNA sequencing
Source: Nat Commun. 2025 Jul 1;16:5952. doi: 10.1038/s41467-025-61375-z (PMC12215390; doi:10.1038/s41467-025-61375-z)
Supplement: Supplementary file 4 — Source data [file 41467_2025_61375_MOESM4_ESM.zip › Source data/Source Data Supplementary Figure 7d.txt]

barcode	variable	value	orig.ident	time	cell
TTTCTCCCTTGA	AC	0.00105574708668412	5.3hpf-IAA-2024NC-repA	5.3hpf	5.3hpf-IAA-2024NC_TTTCTCCCTTGA
TGGGCGAGACAA	AC	0.00102024742817676	5.3hpf-IAA-2024NC-repA	5.3hpf	5.3hpf-IAA-2024NC_TGGGCGAGACAA
ACTTGAAATCGT	AC	0.00132894797604815	5.3hpf-IAA-2024NC-repA	5.3hpf	5.3hpf-IAA-2024NC_ACTTGAAATCGT
GTACTGTCTCGG	AC	0.000921847792686674	5.3hpf-IAA-2024NC-repA	5.3hpf	5.3hpf-IAA-2024NC_GTACTGTCTCGG
GCTAGCAGTGGA	AC	0.001041428159922	5.3hpf-IAA-2024NC-repA	5.3hpf	5.3hpf-IAA-2024NC_GCTAGCAGTGGA
TCATTGTTTCGG	AC	0.00149945802721908	5.3hpf-IAA-2024NC-repA	5.3hpf	5.3hpf-IAA-2024NC_TCATTGTTTCGG
TACAATTCCGGC	AC	0.00114909205914134	5.3hpf-IAA-2024NC-repA	5.3hpf	5.3hpf-IAA-2024NC_TACAATTCCGGC
CTTACGAGTTAC	AC	0.000964156255118217	5.3hpf-IAA-2024NC-repA	5.3hpf	5.3hpf-IAA-2024NC_CTTACGAGTTAC
CGACCTATTCCT	AC	0.00104714767964223	5.3hpf-IAA-2024NC-repA	5.3hpf	5.3hpf-IAA-2024NC_CGACCTATTCCT
GTATCCGAGGCT	AC	0.00107816047882285	5.3hpf-IAA-2024NC-repA	5.3hpf	5.3hpf-IAA-2024NC_GTATCCGAGGCT
ATCCATTTATGA	AC	0.000929851261751233	5.3hpf-IAA-2024NC-repA	5.3hpf	5.3hpf-IAA-2024NC_ATCCATTTATGA
ACGTGATCCCTA	AC	0.00102398745070699	5.3hpf-IAA-2024NC-repA	5.3hpf	5.3hpf-IAA-2024NC_ACGTGATCCCTA
CGGCCTACTGCT	AC	0.001465705482935	5.3hpf-IAA-2024NC-repA	5.3hpf	5.3hpf-IAA-2024NC_CGGCCTACTGCT
ATTGTAATAGAC	AC	0.00110570725579333	5.3hpf-IAA-2024NC-repA	5.3hpf	5.3hpf-IAA-2024NC_ATTGTAATAGAC
GCTCTGTCCTCT	AC	0.00101411461316892	5.3hpf-IAA-2024NC-repA	5.3hpf	5.3hpf-IAA-2024NC_GCTCTGTCCTCT
CAATTCCAGCAT	AC	0.00109871206530123	5.3hpf-IAA-2024NC-repA	5.3hpf	5.3hpf-IAA-2024NC_CAATTCCAGCAT
TGGAATTAGCTG	AC	0.00119466682695739	5.3hpf-IAA-2024NC-repA	5.3hpf	5.3hpf-IAA-2024NC_TGGAATTAGCTG
TAGCCTAACATC	AC	0.000959548761764902	5.3hpf-IAA-2024NC-repA	5.3hpf	5.3hpf-IAA-2024NC_TAGCCTAACATC
AGGACCTATAGA	AC	0.00118322640874502	5.3hpf-IAA-2024NC-repA	5.3hpf	5.3hpf-IAA-2024NC_AGGACCTATAGA
CCTCCGAACAAG	AC	0.0010940217693238	5.3hpf-IAA-2024NC-repA	5.3hpf	5.3hpf-IAA-2024NC_CCTCCGAACAAG
CGCAATGAAGCA	AC	0.00116366623314395	5.3hpf-IAA-2024NC-repA	5.3hpf	5.3hpf-IAA-2024NC_CGCAATGAAGCA
CCCCCATTTTAG	AC	0.00111918700678119	5.3hpf-IAA-2024NC-repA	5.3hpf	5.3hpf-IAA-2024NC_CCCCCATTTTAG
TCTTGAGGATGC	AC	0.000960489450926238	5.3hpf-IAA-2024NC-repA	5.3hpf	5.3hpf-IAA-2024NC_TCTTGAGGATGC
ATAATAATGGAC	AC	0.00101877162367988	5.3hpf-IAA-2024NC-repA	5.3hpf	5.3hpf-IAA-2024NC_ATAATAATGGAC
TCTTACTGGGTG	AC	0.00111823410920399	5.3hpf-IAA-2024NC-repA	5.3hpf	5.3hpf-IAA-2024NC_TCTTACTGGGTG
CTCGCGATCCCT	AC	0.00109105478168173	5.3hpf-IAA-2024NC-repA	5.3hpf	5.3hpf-IAA-2024NC_CTCGCGATCCCT
CCCAGAACAATC	AC	0.0010321017771769	5.3hpf-IAA-2024NC-repA	5.3hpf	5.3hpf-IAA-2024NC_CCCAGAACAATC
AAGGTCTGGATC	AC	0.00102871534736879	5.3hpf-IAA-2024NC-repA	5.3hpf	5.3hpf-IAA-2024NC_AAGGTCTGGATC
TCGTTTTGCGTG	AC	0.00141450583682324	5.3hpf-IAA-2024NC-repA	5.3hpf	5.3hpf-IAA-2024NC_TCGTTTTGCGTG
CAGTGGAAGCTC	AC	0.00144758270138672	5.3hpf-IAA-2024NC-repA	5.3hpf	5.3hpf-IAA-2024NC_CAGTGGAAGCTC
TTCAATCGCCAT	AC	0.00113709737324793	5.3hpf-IAA-2024NC-repA	5.3hpf	5.3hpf-IAA-2024NC_TTCAATCGCCAT
CTGACATTATTC	AC	0.00111670758977507	5.3hpf-IAA-2024NC-repA	5.3hpf	5.3hpf-IAA-2024NC_CTGACATTATTC
ATGAAGTCGCGC	AC	0.00117724189042814	5.3hpf-IAA-2024NC-repA	5.3hpf	5.3hpf-IAA-2024NC_ATGAAGTCGCGC
CTTGTTGCGAGG	AC	0.00114978063852773	5.3hpf-IAA-2024NC-repA	5.3hpf	5.3hpf-IAA-2024NC_CTTGTTGCGAGG
TCTTATCAGTCC	AC	0.00107717589530852	5.3hpf-IAA-2024NC-repA	5.3hpf	5.3hpf-IAA-2024NC_TCTTATCAGTCC
TCTTTTCGGTGC	AC	0.00103736955917391	5.3hpf-IAA-2024NC-repA	5.3hpf	5.3hpf-IAA-2024NC_TCTTTTCGGTGC
AAAGACAGTTTG	AC	0.00107972949934648	5.3hpf-IAA-2024NC-repA	5.3hpf	5.3hpf-IAA-2024NC_AAAGACAGTTTG
AGCCCAGTCTCA	AC	0.00108087675051829	5.3hpf-IAA-2024NC-repA	5.3hpf	5.3hpf-IAA-2024NC_AGCCCAGTCTCA
GCTATCGTGAGG	AC	0.00104059080707912	5.3hpf-IAA-2024NC-repA	5.3hpf	5.3hpf-IAA-2024NC_GCTATCGTGAGG
GAAACGACCGTC	AC	0.00119982810485604	5.3hpf-IAA-2024NC-repA	5.3hpf	5.3hpf-IAA-2024NC_GAAACGACCGTC
GGGCGAGTGGTT	AC	0.00109489842377989	5.3hpf-IAA-2024NC-repA	5.3hpf	5.3hpf-IAA-2024NC_GGGCGAGTGGTT
GAGCTAGGAGCA	AC	0.00115691563059984	5.3hpf-IAA-2024NC-repA	5.3hpf	5.3hpf-IAA-2024NC_GAGCTAGGAGCA
GAAGTCTTGCCC	AC	0.00101339068144721	5.3hpf-IAA-2024NC-repA	5.3hpf	5.3hpf-IAA-2024NC_GAAGTCTTGCCC
GAGGATTTGGTA	AC	0.00118893350953499	5.3hpf-IAA-2024NC-repA	5.3hpf	5.3hpf-IAA-2024NC_GAGGATTTGGTA
CTTTTTGTGGCT	AC	0.00116074446140758	5.3hpf-IAA-2024NC-repA	5.3hpf	5.3hpf-IAA-2024NC_CTTTTTGTGGCT
ACAGGTTAGAAT	AC	0.00112257397363426	5.3hpf-IAA-2024NC-repA	5.3hpf	5.3hpf-IAA-2024NC_ACAGGTTAGAAT
ATGCCATCAGTG	AC	0.00106871724126185	5.3hpf-IAA-2024NC-repA	5.3hpf	5.3hpf-IAA-2024NC_ATGCCATCAGTG
CAGTCCTTTTAA	AC	0.00107517632891794	5.3hpf-IAA-2024NC-repA	5.3hpf	5.3hpf-IAA-2024NC_CAGTCCTTTTAA
TACCGTAAGATG	AC	0.000919390787518573	5.3hpf-IAA-2024NC-repA	5.3hpf	5.3hpf-IAA-2024NC_TACCGTAAGATG
CAAGATAGCTAT	AC	0.00122671911053129	5.3hpf-IAA-2024NC-repA	5.3hpf	5.3hpf-IAA-2024NC_CAAGATAGCTAT
GGCGAGAATTCA	AC	0.00123374373621545	5.3hpf-IAA-2024NC-repA	5.3hpf	5.3hpf-IAA-2024NC_GGCGAGAATTCA
AAAAGGGCTGTT	AC	0.00122618669363681	5.3hpf-IAA-2024NC-repA	5.3hpf	5.3hpf-IAA-2024NC_AAAAGGGCTGTT
ACACCGCCTCAG	AC	0.00122065122100953	5.3hpf-IAA-2024NC-repA	5.3hpf	5.3hpf-IAA-2024NC_ACACCGCCTCAG
AGTCCGTGTGAC	AC	0.00113029718121272	5.3hpf-IAA-2024NC-repA	5.3hpf	5.3hpf-IAA-2024NC_AGTCCGTGTGAC
TTGGGAGACTTC	AC	0.00105345510034934	5.3hpf-IAA-2024NC-repA	5.3hpf	5.3hpf-IAA-2024NC_TTGGGAGACTTC
ACGTAGGGTTTC	AC	0.000977459777530155	5.3hpf-IAA-2024NC-repA	5.3hpf	5.3hpf-IAA-2024NC_ACGTAGGGTTTC
AGAATTTGAAGT	AC	0.00122575068372798	5.3hpf-IAA-2024NC-repA	5.3hpf	5.3hpf-IAA-2024NC_AGAATTTGAAGT
TACAACAAAGTC	AC	0.0011487109956123	5.3hpf-IAA-2024NC-repA	5.3hpf	5.3hpf-IAA-2024NC_TACAACAAAGTC
TTAGCCAATCGG	AC	0.00110857164170136	5.3hpf-IAA-2024NC-repA	5.3hpf	5.3hpf-IAA-2024NC_TTAGCCAATCGG
ACCTATGGGAGC	AC	0.00121059138677107	5.3hpf-IAA-2024NC-repA	5.3hpf	5.3hpf-IAA-2024NC_ACCTATGGGAGC
GATCCCTCACCA	AC	0.0010621078599375	5.3hpf-IAA-2024NC-repA	5.3hpf	5.3hpf-IAA-2024NC_GATCCCTCACCA
ATCTGGCCTTAT	AC	0.00119864733652526	5.3hpf-IAA-2024NC-repA	5.3hpf	5.3hpf-IAA-2024NC_ATCTGGCCTTAT
TTCACAGGAGGA	AC	0.001196770747407	5.3hpf-IAA-2024NC-repA	5.3hpf	5.3hpf-IAA-2024NC_TTCACAGGAGGA
GAAGGAACGATG	AC	0.00110370620325066	5.3hpf-IAA-2024NC-repA	5.3hpf	5.3hpf-IAA-2024NC_GAAGGAACGATG
GAGCATGTTCAC	AC	0.00115371038425444	5.3hpf-IAA-2024NC-repA	5.3hpf	5.3hpf-IAA-2024NC_GAGCATGTTCAC
TCTAAATTAGTT	AC	0.00104793147439402	5.3hpf-IAA-2024NC-repA	5.3hpf	5.3hpf-IAA-2024NC_TCTAAATTAGTT
CCTCTAGGGCCC	AC	0.00114596666644328	5.3hpf-IAA-2024NC-repA	5.3hpf	5.3hpf-IAA-2024NC_CCTCTAGGGCCC
TTATGTGACAGA	AC	0.000941664198993189	5.3hpf-IAA-2024NC-repA	5.3hpf	5.3hpf-IAA-2024NC_TTATGTGACAGA
GGATTATTTAGG	AC	0.00112923643477761	5.3hpf-IAA-2024NC-repA	5.3hpf	5.3hpf-IAA-2024NC_GGATTATTTAGG
TCGTCTAGCAAT	AC	0.00122154702734761	5.3hpf-IAA-2024NC-repA	5.3hpf	5.3hpf-IAA-2024NC_TCGTCTAGCAAT
TGCTTGGAGCGA	AC	0.00102385732802283	5.3hpf-IAA-2024NC-repA	5.3hpf	5.3hpf-IAA-2024NC_TGCTTGGAGCGA
ACGTACCCCCGA	AC	0.00110943866296421	5.3hpf-IAA-2024NC-repA	5.3hpf	5.3hpf-IAA-2024NC_ACGTACCCCCGA
CGCTATCGTCTC	AC	0.000975738192406279	5.3hpf-IAA-2024NC-repA	5.3hpf	5.3hpf-IAA-2024NC_CGCTATCGTCTC
CCAATAGTTAGC	AC	0.00109309145181464	5.3hpf-IAA-2024NC-repA	5.3hpf	5.3hpf-IAA-2024NC_CCAATAGTTAGC
TTTGTGGATAAG	AC	0.00103697708533563	5.3hpf-IAA-2024NC-repA	5.3hpf	5.3hpf-IAA-2024NC_TTTGTGGATAAG
ATTGTACACCGT	AC	0.00113434368078682	5.3hpf-IAA-2024NC-repA	5.3hpf	5.3hpf-IAA-2024NC_ATTGTACACCGT
ACGCTCTGTAGC	AC	0.0011617674685334	5.3hpf-IAA-2024NC-repA	5.3hpf	5.3hpf-IAA-2024NC_ACGCTCTGTAGC
CCGCAAGGAAAT	AC	0.00114158794538312	5.3hpf-IAA-2024NC-repA	5.3hpf	5.3hpf-IAA-2024NC_CCGCAAGGAAAT
CATATGGGCATA	AC	0.00108018653990631	5.3hpf-IAA-2024NC-repA	5.3hpf	5.3hpf-IAA-2024NC_CATATGGGCATA
TATTCCTTATAC	AC	0.00118083888654903	5.3hpf-IAA-2024NC-repA	5.3hpf	5.3hpf-IAA-2024NC_TATTCCTTATAC
GGGATGCTGGCG	AC	0.0011220383326066	5.3hpf-IAA-2024NC-repA	5.3hpf	5.3hpf-IAA-2024NC_GGGATGCTGGCG
AAATTGGCACGA	AC	0.00115224589635293	5.3hpf-IAA-2024NC-repA	5.3hpf	5.3hpf-IAA-2024NC_AAATTGGCACGA
GGACGGATTGGA	AC	0.00105502415001421	5.3hpf-IAA-2024NC-repA	5.3hpf	5.3hpf-IAA-2024NC_GGACGGATTGGA
GAGAACTGACCA	AC	0.00111675837845209	5.3hpf-IAA-2024NC-repA	5.3hpf	5.3hpf-IAA-2024NC_GAGAACTGACCA
GTGATTCCCACC	AC	0.00113792976870993	5.3hpf-IAA-2024NC-repA	5.3hpf	5.3hpf-IAA-2024NC_GTGATTCCCACC
TAGTGGAACCCG	AC	0.00108182481790157	5.3hpf-IAA-2024NC-repA	5.3hpf	5.3hpf-IAA-2024NC_TAGTGGAACCCG
GGATCACTGTCC	AC	0.00100047390869359	5.3hpf-IAA-2024NC-repA	5.3hpf	5.3hpf-IAA-2024NC_GGATCACTGTCC
GAATGCTGGTTC	AC	0.00140435506690264	5.3hpf-IAA-2024NC-repA	5.3hpf	5.3hpf-IAA-2024NC_GAATGCTGGTTC
CTGTATCGTGAC	AC	0.00086835457572626	5.3hpf-IAA-2024NC-repA	5.3hpf	5.3hpf-IAA-2024NC_CTGTATCGTGAC
GGCCTATGATCA	AC	0.00102291325695581	5.3hpf-IAA-2024NC-repA	5.3hpf	5.3hpf-IAA-2024NC_GGCCTATGATCA
AGAAGCACGGCT	AC	0.00118152445828562	5.3hpf-IAA-2024NC-repA	5.3hpf	5.3hpf-IAA-2024NC_AGAAGCACGGCT
TCCCCTACGTTG	AC	0.000970900633236141	5.3hpf-IAA-2024NC-repA	5.3hpf	5.3hpf-IAA-2024NC_TCCCCTACGTTG
TCATAACAGCAG	AC	0.00108941053524071	5.3hpf-IAA-2024NC-repA	5.3hpf	5.3hpf-IAA-2024NC_TCATAACAGCAG
AAAAAACTTACA	AC	0.000987629935063332	5.3hpf-IAA-2024NC-repA	5.3hpf	5.3hpf-IAA-2024NC_AAAAAACTTACA
GATCAGGCCGGG	AC	0.00116049944106558	5.3hpf-IAA-2024NC-repA	5.3hpf	5.3hpf-IAA-2024NC_GATCAGGCCGGG
GAGTGAGCTGTC	AC	0.00108985226447082	5.3hpf-IAA-2024NC-repA	5.3hpf	5.3hpf-IAA-2024NC_GAGTGAGCTGTC
AGTGGGTCCGAG	AC	0.00113943460323108	5.3hpf-IAA-2024NC-repA	5.3hpf	5.3hpf-IAA-2024NC_AGTGGGTCCGAG
GCTACCACTACC	AC	0.000967107985105503	5.3hpf-IAA-2024NC-repA	5.3hpf	5.3hpf-IAA-2024NC_GCTACCACTACC
CGCTCGGAGTAC	AC	0.000987476652683793	5.3hpf-IAA-2024NC-repA	5.3hpf	5.3hpf-IAA-2024NC_CGCTCGGAGTAC
ATCCGGCAGTGG	AC	0.00116652474393848	5.3hpf-IAA-2024NC-repA	5.3hpf	5.3hpf-IAA-2024NC_ATCCGGCAGTGG
AGTCGGGAACTT	AC	0.00121610908219969	5.3hpf-IAA-2024NC-repA	5.3hpf	5.3hpf-IAA-2024NC_AGTCGGGAACTT
TGAGTTTGCCAC	AC	0.00129957014218374	5.3hpf-IAA-2024NC-repA	5.3hpf	5.3hpf-IAA-2024NC_TGAGTTTGCCAC
GAATAGTGCAGT	AC	0.00122097595298208	5.3hpf-IAA-2024NC-repA	5.3hpf	5.3hpf-IAA-2024NC_GAATAGTGCAGT
ACAGCAAACATC	AC	0.00104034255517777	5.3hpf-IAA-2024NC-repA	5.3hpf	5.3hpf-IAA-2024NC_ACAGCAAACATC
GTTATGTAGATT	AC	0.00115091036568964	5.3hpf-IAA-2024NC-repA	5.3hpf	5.3hpf-IAA-2024NC_GTTATGTAGATT
GGGGTGAGTATC	AC	0.00104780539764504	5.3hpf-IAA-2024NC-repA	5.3hpf	5.3hpf-IAA-2024NC_GGGGTGAGTATC
AAAATGGTCAGT	AC	0.00111618785337256	5.3hpf-IAA-2024NC-repA	5.3hpf	5.3hpf-IAA-2024NC_AAAATGGTCAGT
ACCACGCATTTG	AC	0.00125888211268394	5.3hpf-IAA-2024NC-repA	5.3hpf	5.3hpf-IAA-2024NC_ACCACGCATTTG
CCAAACCTCAAT	AC	0.0011968953260633	5.3hpf-IAA-2024NC-repA	5.3hpf	5.3hpf-IAA-2024NC_CCAAACCTCAAT
TTTACTACGAGA	AC	0.00108609271523179	5.3hpf-IAA-2024NC-repA	5.3hpf	5.3hpf-IAA-2024NC_TTTACTACGAGA
ACAAAAGGAGCG	AC	0.00118163403106009	5.3hpf-IAA-2024NC-repA	5.3hpf	5.3hpf-IAA-2024NC_ACAAAAGGAGCG
GGCTTGGTGGCG	AC	0.00133202871261892	5.3hpf-IAA-2024NC-repA	5.3hpf	5.3hpf-IAA-2024NC_GGCTTGGTGGCG
GGGTCCGAATAT	AC	0.00110073729565705	5.3hpf-IAA-2024NC-repA	5.3hpf	5.3hpf-IAA-2024NC_GGGTCCGAATAT
GGCTTGGAATCG	AC	0.00112072443627561	5.3hpf-IAA-2024NC-repA	5.3hpf	5.3hpf-IAA-2024NC_GGCTTGGAATCG
TGGAGGCGACAC	AC	0.00113262010627213	5.3hpf-IAA-2024NC-repA	5.3hpf	5.3hpf-IAA-2024NC_TGGAGGCGACAC
TACGCGCTTCCG	AC	0.00106670432963022	5.3hpf-IAA-2024NC-repA	5.3hpf	5.3hpf-IAA-2024NC_TACGCGCTTCCG
GTTTAGATTTTT	AC	0.00158134911670357	5.3hpf-IAA-2024NC-repA	5.3hpf	5.3hpf-IAA-2024NC_GTTTAGATTTTT
ATTCAGAGAAAC	AC	0.00129997386987196	5.3hpf-IAA-2024NC-repA	5.3hpf	5.3hpf-IAA-2024NC_ATTCAGAGAAAC
TCGTAACACTAG	AC	0.00118802751968225	5.3hpf-IAA-2024NC-repA	5.3hpf	5.3hpf-IAA-2024NC_TCGTAACACTAG
GATGCTGAGAGG	AC	0.00124053322367294	5.3hpf-IAA-2024NC-repA	5.3hpf	5.3hpf-IAA-2024NC_GATGCTGAGAGG
TCCCATAGTTTT	AC	0.00102810726302552	5.3hpf-IAA-2024NC-repA	5.3hpf	5.3hpf-IAA-2024NC_TCCCATAGTTTT
ATGAGTCGAGAA	AC	0.00130076419896689	5.3hpf-IAA-2024NC-repA	5.3hpf	5.3hpf-IAA-2024NC_ATGAGTCGAGAA
CTGGTTACTTTT	AC	0.00135280267669049	5.3hpf-IAA-2024NC-repA	5.3hpf	5.3hpf-IAA-2024NC_CTGGTTACTTTT
GCTCGAGTTAGG	AC	0.00104532454838359	5.3hpf-IAA-2024NC-repA	5.3hpf	5.3hpf-IAA-2024NC_GCTCGAGTTAGG
AAACCTAATCCC	AC	0.00101886105888774	5.3hpf-IAA-2024NC-repA	5.3hpf	5.3hpf-IAA-2024NC_AAACCTAATCCC
ACAGGCAGCTAA	AC	0.00132777043307064	5.3hpf-IAA-2024NC-repA	5.3hpf	5.3hpf-IAA-2024NC_ACAGGCAGCTAA
GAGGTTAATGCC	AC	0.0011403454209948	5.3hpf-IAA-2024NC-repA	5.3hpf	5.3hpf-IAA-2024NC_GAGGTTAATGCC
AGTGCAAACATC	AC	0.00109825194898121	5.3hpf-IAA-2024NC-repA	5.3hpf	5.3hpf-IAA-2024NC_AGTGCAAACATC
CTAAGCGTTGTG	AC	0.00104538296604062	5.3hpf-IAA-2024NC-repA	5.3hpf	5.3hpf-IAA-2024NC_CTAAGCGTTGTG
CCTTAGTTCAAC	AC	0.000985074626865672	5.3hpf-IAA-2024NC-repA	5.3hpf	5.3hpf-IAA-2024NC_CCTTAGTTCAAC
CCAATGAGGTTC	AC	0.0011147764759413	5.3hpf-IAA-2024NC-repA	5.3hpf	5.3hpf-IAA-2024NC_CCAATGAGGTTC
CCAGCGCACACG	AC	0.00130644571282581	5.3hpf-IAA-2024NC-repA	5.3hpf	5.3hpf-IAA-2024NC_CCAGCGCACACG
GTGAGTCAATTC	AC	0.00112233445566779	5.3hpf-IAA-2024NC-repA	5.3hpf	5.3hpf-IAA-2024NC_GTGAGTCAATTC
TGTTGTTCTCTT	AC	0.00104996032328151	5.3hpf-IAA-2024NC-repA	5.3hpf	5.3hpf-IAA-2024NC_TGTTGTTCTCTT
ACAGGTTGTATT	AC	0.00116563612082475	5.3hpf-IAA-2024NC-repA	5.3hpf	5.3hpf-IAA-2024NC_ACAGGTTGTATT
CAACGGAAAATC	AC	0.00126042272639131	5.3hpf-IAA-2024NC-repA	5.3hpf	5.3hpf-IAA-2024NC_CAACGGAAAATC
GGGCTGCTAATG	AC	0.00106538261496905	5.3hpf-IAA-2024NC-repA	5.3hpf	5.3hpf-IAA-2024NC_GGGCTGCTAATG
GATGCACTTCAC	AC	0.000984816135596872	5.3hpf-IAA-2024NC-repA	5.3hpf	5.3hpf-IAA-2024NC_GATGCACTTCAC
CGCGAGTCCGAA	AC	0.0011978876205001	5.3hpf-IAA-2024NC-repA	5.3hpf	5.3hpf-IAA-2024NC_CGCGAGTCCGAA
GCGTCACGAACA	AC	0.000932533937422289	5.3hpf-IAA-2024NC-repA	5.3hpf	5.3hpf-IAA-2024NC_GCGTCACGAACA
TAACGGTTTTCA	AC	0.00122294545164124	5.3hpf-IAA-2024NC-repA	5.3hpf	5.3hpf-IAA-2024NC_TAACGGTTTTCA
ATTTCCGAGGAA	AC	0.00115658675278178	5.3hpf-IAA-2024NC-repA	5.3hpf	5.3hpf-IAA-2024NC_ATTTCCGAGGAA
CATACGAAACTA	AC	0.000992748816249971	5.3hpf-IAA-2024NC-repA	5.3hpf	5.3hpf-IAA-2024NC_CATACGAAACTA
ATGATTCTTTCG	AC	0.00102388706743495	5.3hpf-IAA-2024NC-repA	5.3hpf	5.3hpf-IAA-2024NC_ATGATTCTTTCG
GTAAAGCGAAGC	AC	0.00128388579871683	5.3hpf-IAA-2024NC-repA	5.3hpf	5.3hpf-IAA-2024NC_GTAAAGCGAAGC
GACCTATTAGCG	AC	0.000994957629823198	5.3hpf-IAA-2024NC-repA	5.3hpf	5.3hpf-IAA-2024NC_GACCTATTAGCG
AGGAATAAACTT	AC	0.00122522773796064	5.3hpf-IAA-2024NC-repA	5.3hpf	5.3hpf-IAA-2024NC_AGGAATAAACTT
TAATACTAGCGT	AC	0.00103822891401256	5.3hpf-IAA-2024NC-repA	5.3hpf	5.3hpf-IAA-2024NC_TAATACTAGCGT
CTAAGAATGATC	AC	0.00104139546992971	5.3hpf-IAA-2024NC-repA	5.3hpf	5.3hpf-IAA-2024NC_CTAAGAATGATC
TCTGATTTCTCT	AC	0.00102593331433457	5.3hpf-IAA-2024NC-repA	5.3hpf	5.3hpf-IAA-2024NC_TCTGATTTCTCT
AATAGGGTCTCG	AC	0.00101731778902934	5.3hpf-IAA-2024NC-repA	5.3hpf	5.3hpf-IAA-2024NC_AATAGGGTCTCG
CGCCACAGTCGC	AC	0.00107694839598209	5.3hpf-IAA-2024NC-repA	5.3hpf	5.3hpf-IAA-2024NC_CGCCACAGTCGC
CACCTACTCGTG	AC	0.00114904842547278	5.3hpf-IAA-2024NC-repA	5.3hpf	5.3hpf-IAA-2024NC_CACCTACTCGTG
TGCGTCGTGGCT	AC	0.00106520671853847	5.3hpf-IAA-2024NC-repA	5.3hpf	5.3hpf-IAA-2024NC_TGCGTCGTGGCT
GCATACAGGACG	AC	0.00144635343618513	5.3hpf-IAA-2024NC-repA	5.3hpf	5.3hpf-IAA-2024NC_GCATACAGGACG
CTCTTGCTAACT	AC	0.00118855748946789	5.3hpf-IAA-2024NC-repA	5.3hpf	5.3hpf-IAA-2024NC_CTCTTGCTAACT
TGTAACGGGTTT	AC	0.00106272859015941	5.3hpf-IAA-2024NC-repA	5.3hpf	5.3hpf-IAA-2024NC_TGTAACGGGTTT
AGCGACTATTTC	AC	0.00110848229933403	5.3hpf-IAA-2024NC-repA	5.3hpf	5.3hpf-IAA-2024NC_AGCGACTATTTC
ATAGTTTGGCTC	AC	0.00104937818334746	5.3hpf-IAA-2024NC-repA	5.3hpf	5.3hpf-IAA-2024NC_ATAGTTTGGCTC
CAATAATGGAAT	AC	0.00128435143562685	5.3hpf-IAA-2024NC-repA	5.3hpf	5.3hpf-IAA-2024NC_CAATAATGGAAT
ACAGAGATGTGT	AC	0.00110650069156293	5.3hpf-IAA-2024NC-repA	5.3hpf	5.3hpf-IAA-2024NC_ACAGAGATGTGT
ATGTTCTATTAC	AC	0.00118207595744527	5.3hpf-IAA-2024NC-repA	5.3hpf	5.3hpf-IAA-2024NC_ATGTTCTATTAC
CTTTTCTACCTC	AC	0.00105666909781109	5.3hpf-IAA-2024NC-repA	5.3hpf	5.3hpf-IAA-2024NC_CTTTTCTACCTC
GGGAACATGCTC	AC	0.00107693146587315	5.3hpf-IAA-2024NC-repA	5.3hpf	5.3hpf-IAA-2024NC_GGGAACATGCTC
ACAGTTCCGGAG	AC	0.00114359549393672	5.3hpf-IAA-2024NC-repA	5.3hpf	5.3hpf-IAA-2024NC_ACAGTTCCGGAG
TCCCAGCGAAGA	AC	0.00117998804066175	5.3hpf-IAA-2024NC-repA	5.3hpf	5.3hpf-IAA-2024NC_TCCCAGCGAAGA
CTTGCCGCCTCA	AC	0.00109644313845884	5.3hpf-IAA-2024NC-repA	5.3hpf	5.3hpf-IAA-2024NC_CTTGCCGCCTCA
GGATGTCATATA	AC	0.00114301318561286	5.3hpf-IAA-2024NC-repA	5.3hpf	5.3hpf-IAA-2024NC_GGATGTCATATA
TCCGATTGGGCT	AC	0.00107556822214579	5.3hpf-IAA-2024NC-repA	5.3hpf	5.3hpf-IAA-2024NC_TCCGATTGGGCT
TTGCGATTAGTG	AC	0.00104382804842344	5.3hpf-IAA-2024NC-repA	5.3hpf	5.3hpf-IAA-2024NC_TTGCGATTAGTG
CGTGGTTTGCTA	AC	0.00119385016678789	5.3hpf-IAA-2024NC-repA	5.3hpf	5.3hpf-IAA-2024NC_CGTGGTTTGCTA
AAGTGTGTATTG	AC	0.00111248892825509	5.3hpf-IAA-2024NC-repA	5.3hpf	5.3hpf-IAA-2024NC_AAGTGTGTATTG
CTAACCTTCAAG	AC	0.00114409288052868	5.3hpf-IAA-2024NC-repA	5.3hpf	5.3hpf-IAA-2024NC_CTAACCTTCAAG
CTAGTGGCTCGA	AC	0.00111763354154045	5.3hpf-IAA-2024NC-repA	5.3hpf	5.3hpf-IAA-2024NC_CTAGTGGCTCGA
GTCATTTACTGT	AC	0.00102056580542772	5.3hpf-IAA-2024NC-repA	5.3hpf	5.3hpf-IAA-2024NC_GTCATTTACTGT
ATGTATGGTCTC	AC	0.00108835218587588	5.3hpf-IAA-2024NC-repA	5.3hpf	5.3hpf-IAA-2024NC_ATGTATGGTCTC
GAGGGGACCCGT	AC	0.00104685779091197	5.3hpf-IAA-2024NC-repA	5.3hpf	5.3hpf-IAA-2024NC_GAGGGGACCCGT
CAAACACTACCA	AC	0.00103030500537714	5.3hpf-IAA-2024NC-repA	5.3hpf	5.3hpf-IAA-2024NC_CAAACACTACCA
CCTAAGATGTTG	AC	0.00103677834770272	5.3hpf-IAA-2024NC-repA	5.3hpf	5.3hpf-IAA-2024NC_CCTAAGATGTTG
TACTCATGTTCC	AC	0.000997113148459401	5.3hpf-IAA-2024NC-repA	5.3hpf	5.3hpf-IAA-2024NC_TACTCATGTTCC
CAAAACAGATAA	AC	0.00102799782306343	5.3hpf-IAA-2024NC-repA	5.3hpf	5.3hpf-IAA-2024NC_CAAAACAGATAA
AGGGATGATCTC	AC	0.00133969484339912	5.3hpf-IAA-2024NC-repA	5.3hpf	5.3hpf-IAA-2024NC_AGGGATGATCTC
GGAGTAGCAATC	AC	0.000940040650406504	5.3hpf-IAA-2024NC-repA	5.3hpf	5.3hpf-IAA-2024NC_GGAGTAGCAATC
AACTCCTAAGTT	AC	0.00105257661411112	5.3hpf-IAA-2024NC-repA	5.3hpf	5.3hpf-IAA-2024NC_AACTCCTAAGTT
TAAAATCTAATT	AC	0.00107225016571139	5.3hpf-IAA-2024NC-repA	5.3hpf	5.3hpf-IAA-2024NC_TAAAATCTAATT
ATTAGGTCTGCA	AC	0.00109749799150694	5.3hpf-IAA-2024NC-repA	5.3hpf	5.3hpf-IAA-2024NC_ATTAGGTCTGCA
GGCCTAATCTGT	AC	0.0011461798663722	5.3hpf-IAA-2024NC-repA	5.3hpf	5.3hpf-IAA-2024NC_GGCCTAATCTGT
CAGACCACTTTC	AC	0.00116935213613541	5.3hpf-IAA-2024NC-repA	5.3hpf	5.3hpf-IAA-2024NC_CAGACCACTTTC
CGACGAACTCTG	AC	0.000976456856549093	5.3hpf-IAA-2024NC-repA	5.3hpf	5.3hpf-IAA-2024NC_CGACGAACTCTG
TTACTGTTCAGA	AC	0.00130247958028508	5.3hpf-IAA-2024NC-repA	5.3hpf	5.3hpf-IAA-2024NC_TTACTGTTCAGA
ACGTCTCACAAC	AC	0.00119440628267957	5.3hpf-IAA-2024NC-repA	5.3hpf	5.3hpf-IAA-2024NC_ACGTCTCACAAC
CGCCAGTTAGAG	AC	0.000899543725411568	5.3hpf-IAA-2024NC-repA	5.3hpf	5.3hpf-IAA-2024NC_CGCCAGTTAGAG
TCGGTGTAAGGA	AC	0.00120400974893162	5.3hpf-IAA-2024NC-repA	5.3hpf	5.3hpf-IAA-2024NC_TCGGTGTAAGGA
ACGACTAGCGAA	AC	0.00120532153991155	5.3hpf-IAA-2024NC-repA	5.3hpf	5.3hpf-IAA-2024NC_ACGACTAGCGAA
TCTTTTTTTTGT	AC	0.00120012857161877	5.3hpf-IAA-2024NC-repA	5.3hpf	5.3hpf-IAA-2024NC_TCTTTTTTTTGT
ATTTGTTTCATC	AC	0.00130255352076348	5.3hpf-IAA-2024NC-repA	5.3hpf	5.3hpf-IAA-2024NC_ATTTGTTTCATC
CCCATCGGTTTA	AC	0.000970319784794116	5.3hpf-IAA-2024NC-repA	5.3hpf	5.3hpf-IAA-2024NC_CCCATCGGTTTA
GTACCTTTACAT	AC	0.00115615706742732	5.3hpf-IAA-2024NC-repA	5.3hpf	5.3hpf-IAA-2024NC_GTACCTTTACAT
TTTGGACCTCTA	AC	0.00120794019353886	5.3hpf-IAA-2024NC-repA	5.3hpf	5.3hpf-IAA-2024NC_TTTGGACCTCTA
ACGCCCCCCGCT	AC	0.00135762528491749	5.3hpf-IAA-2024NC-repA	5.3hpf	5.3hpf-IAA-2024NC_ACGCCCCCCGCT
AGTATCGTTTCC	AC	0.00130381293758455	5.3hpf-IAA-2024NC-repA	5.3hpf	5.3hpf-IAA-2024NC_AGTATCGTTTCC
TGACGGTTATAG	AC	0.00110177899813101	5.3hpf-IAA-2024NC-repA	5.3hpf	5.3hpf-IAA-2024NC_TGACGGTTATAG
CCGAATGTGTTT	AC	0.00104432728965613	5.3hpf-IAA-2024NC-repA	5.3hpf	5.3hpf-IAA-2024NC_CCGAATGTGTTT
ACGCTGACTCTC	AC	0.00128186593417185	5.3hpf-IAA-2024NC-repA	5.3hpf	5.3hpf-IAA-2024NC_ACGCTGACTCTC
AACACTGTGCAT	AC	0.00097070595587942	5.3hpf-IAA-2024NC-repA	5.3hpf	5.3hpf-IAA-2024NC_AACACTGTGCAT
GGCGGTTCGATC	AC	0.000996460536104786	5.3hpf-IAA-2024NC-repA	5.3hpf	5.3hpf-IAA-2024NC_GGCGGTTCGATC
TTGTTCTGGCTT	AC	0.00104919220967478	5.3hpf-IAA-2024NC-repA	5.3hpf	5.3hpf-IAA-2024NC_TTGTTCTGGCTT
ACCATTACATCC	AC	0.00102944115435435	5.3hpf-IAA-2024NC-repA	5.3hpf	5.3hpf-IAA-2024NC_ACCATTACATCC
AATATGCTCCAG	AC	0.00108667695473251	5.3hpf-IAA-2024NC-repA	5.3hpf	5.3hpf-IAA-2024NC_AATATGCTCCAG
GCCAGGTCACGC	AC	0.00103098822564583	5.3hpf-IAA-2024NC-repA	5.3hpf	5.3hpf-IAA-2024NC_GCCAGGTCACGC
TCCTCCTGATGT	AC	0.00115229791861419	5.3hpf-IAA-2024NC-repA	5.3hpf	5.3hpf-IAA-2024NC_TCCTCCTGATGT
CTGGATAGAATC	AC	0.00132995098884319	5.3hpf-IAA-2024NC-repA	5.3hpf	5.3hpf-IAA-2024NC_CTGGATAGAATC
TCTCTTTCGTCG	AC	0.00101298225190778	5.3hpf-IAA-2024NC-repA	5.3hpf	5.3hpf-IAA-2024NC_TCTCTTTCGTCG
TCTTCTGGCCAG	AC	0.00106859676163539	5.3hpf-IAA-2024NC-repA	5.3hpf	5.3hpf-IAA-2024NC_TCTTCTGGCCAG
CTGGGGGTATCT	AC	0.00101726097072669	5.3hpf-IAA-2024NC-repA	5.3hpf	5.3hpf-IAA-2024NC_CTGGGGGTATCT
CGCATGAAGGAA	AC	0.000992617694449189	5.3hpf-IAA-2024NC-repA	5.3hpf	5.3hpf-IAA-2024NC_CGCATGAAGGAA
TATCTGTTTCAT	AC	0.00091505643892625	5.3hpf-IAA-2024NC-repA	5.3hpf	5.3hpf-IAA-2024NC_TATCTGTTTCAT
TGTACACGATGG	AC	0.00120667079893344	5.3hpf-IAA-2024NC-repA	5.3hpf	5.3hpf-IAA-2024NC_TGTACACGATGG
TCGCTACGTGCG	AC	0.00110897708917622	5.3hpf-IAA-2024NC-repA	5.3hpf	5.3hpf-IAA-2024NC_TCGCTACGTGCG
CTTCATCATGCA	AC	0.000962613945041369	5.3hpf-IAA-2024NC-repA	5.3hpf	5.3hpf-IAA-2024NC_CTTCATCATGCA
GACAGGACTGCT	AC	0.00112617078141977	5.3hpf-IAA-2024NC-repA	5.3hpf	5.3hpf-IAA-2024NC_GACAGGACTGCT
CAGCTGACGGCC	AC	0.0011612836331588	5.3hpf-IAA-2024NC-repA	5.3hpf	5.3hpf-IAA-2024NC_CAGCTGACGGCC
CGCAGTTGACGG	AC	0.00118819154997151	5.3hpf-IAA-2024NC-repA	5.3hpf	5.3hpf-IAA-2024NC_CGCAGTTGACGG
AGGGGAACCCGT	AC	0.00100252247590712	5.3hpf-IAA-2024NC-repA	5.3hpf	5.3hpf-IAA-2024NC_AGGGGAACCCGT
TCAGGGATTCGT	AC	0.00131379985622568	5.3hpf-IAA-2024NC-repA	5.3hpf	5.3hpf-IAA-2024NC_TCAGGGATTCGT
TTAATATTTAGA	AC	0.0010904449518984	5.3hpf-IAA-2024NC-repA	5.3hpf	5.3hpf-IAA-2024NC_TTAATATTTAGA
CGGCATGGTTAA	AC	0.00109597258914872	5.3hpf-IAA-2024NC-repA	5.3hpf	5.3hpf-IAA-2024NC_CGGCATGGTTAA
TAATGAATCTTC	AC	0.00108689810031711	5.3hpf-IAA-2024NC-repA	5.3hpf	5.3hpf-IAA-2024NC_TAATGAATCTTC
ACCCACCGGCCC	AC	0.0011330317019208	5.3hpf-IAA-2024NC-repA	5.3hpf	5.3hpf-IAA-2024NC_ACCCACCGGCCC
TCTATTTGGGTT	AC	0.00106368833931658	5.3hpf-IAA-2024NC-repA	5.3hpf	5.3hpf-IAA-2024NC_TCTATTTGGGTT
AACAATAAGGCG	AC	0.00101024635621826	5.3hpf-IAA-2024NC-repA	5.3hpf	5.3hpf-IAA-2024NC_AACAATAAGGCG
CCTGACCGCGCA	AC	0.00113201019572329	5.3hpf-IAA-2024NC-repA	5.3hpf	5.3hpf-IAA-2024NC_CCTGACCGCGCA
TTAACTATAGCT	AC	0.0011179727427598	5.3hpf-IAA-2024NC-repA	5.3hpf	5.3hpf-IAA-2024NC_TTAACTATAGCT
CTATTCCCTGAT	AC	0.0010189161698641	5.3hpf-IAA-2024NC-repA	5.3hpf	5.3hpf-IAA-2024NC_CTATTCCCTGAT
CGATTATGACTC	AC	0.00105746204157039	5.3hpf-IAA-2024NC-repA	5.3hpf	5.3hpf-IAA-2024NC_CGATTATGACTC
CTAACCGAATGC	AC	0.00123147787336511	5.3hpf-IAA-2024NC-repA	5.3hpf	5.3hpf-IAA-2024NC_CTAACCGAATGC
GAGTATGTAGAT	AC	0.0012355006444158	5.3hpf-IAA-2024NC-repA	5.3hpf	5.3hpf-IAA-2024NC_GAGTATGTAGAT
GTTCCCGGTTCA	AC	0.000996915791769214	5.3hpf-IAA-2024NC-repA	5.3hpf	5.3hpf-IAA-2024NC_GTTCCCGGTTCA
AAAATGTACGCA	AC	0.000992405457396062	5.3hpf-IAA-2024NC-repA	5.3hpf	5.3hpf-IAA-2024NC_AAAATGTACGCA
CACGCGTCCCCT	AC	0.00119130163664369	5.3hpf-IAA-2024NC-repA	5.3hpf	5.3hpf-IAA-2024NC_CACGCGTCCCCT
TGACGCTCAAAT	AC	0.00119037312786772	5.3hpf-IAA-2024NC-repA	5.3hpf	5.3hpf-IAA-2024NC_TGACGCTCAAAT
GCTTCGGGACAG	AC	0.00132152222841686	5.3hpf-IAA-2024NC-repA	5.3hpf	5.3hpf-IAA-2024NC_GCTTCGGGACAG
TTAGGTCGCGAA	AC	0.000985110117194135	5.3hpf-IAA-2024NC-repA	5.3hpf	5.3hpf-IAA-2024NC_TTAGGTCGCGAA
CCAATCGTGTCT	AC	0.00107402468700223	5.3hpf-IAA-2024NC-repA	5.3hpf	5.3hpf-IAA-2024NC_CCAATCGTGTCT
TGAAATAGTGTC	AC	0.00131520443582587	5.3hpf-IAA-2024NC-repA	5.3hpf	5.3hpf-IAA-2024NC_TGAAATAGTGTC
CCCATGTCCACA	AC	0.0011141270788061	5.3hpf-IAA-2024NC-repA	5.3hpf	5.3hpf-IAA-2024NC_CCCATGTCCACA
ACGCCGATGGCT	AC	0.00112093885660219	5.3hpf-IAA-2024NC-repA	5.3hpf	5.3hpf-IAA-2024NC_ACGCCGATGGCT
GTGTGGCGGCCA	AC	0.0011043467928511	5.3hpf-IAA-2024NC-repA	5.3hpf	5.3hpf-IAA-2024NC_GTGTGGCGGCCA
TACTCCTTGATA	AC	0.00119073306002413	5.3hpf-IAA-2024NC-repA	5.3hpf	5.3hpf-IAA-2024NC_TACTCCTTGATA
AAATTTTATATA	AC	0.00102027521740487	5.3hpf-IAA-2024NC-repA	5.3hpf	5.3hpf-IAA-2024NC_AAATTTTATATA
CGCAAACACGCC	AC	0.00135578243373776	5.3hpf-IAA-2024NC-repA	5.3hpf	5.3hpf-IAA-2024NC_CGCAAACACGCC
TTATCTCCTGTG	AC	0.00123408551941847	5.3hpf-IAA-2024NC-repA	5.3hpf	5.3hpf-IAA-2024NC_TTATCTCCTGTG
CGCCGTTTGGCA	AC	0.001292546316243	5.3hpf-IAA-2024NC-repA	5.3hpf	5.3hpf-IAA-2024NC_CGCCGTTTGGCA
CTTATCCCGTTC	AC	0.000974403178053442	5.3hpf-IAA-2024NC-repA	5.3hpf	5.3hpf-IAA-2024NC_CTTATCCCGTTC
ATACACGGATAT	AC	0.0010141587834602	5.3hpf-IAA-2024NC-repA	5.3hpf	5.3hpf-IAA-2024NC_ATACACGGATAT
TTCCCTCGGTCT	AC	0.0011501941855037	5.3hpf-IAA-2024NC-repA	5.3hpf	5.3hpf-IAA-2024NC_TTCCCTCGGTCT
TCTCTATAGGGG	AC	0.000991346218349595	5.3hpf-IAA-2024NC-repA	5.3hpf	5.3hpf-IAA-2024NC_TCTCTATAGGGG
GATGGCCGAGTC	AC	0.0012983078720734	5.3hpf-IAA-2024NC-repA	5.3hpf	5.3hpf-IAA-2024NC_GATGGCCGAGTC
TGTGGCCGTCTA	AC	0.000945593359833295	5.3hpf-IAA-2024NC-repA	5.3hpf	5.3hpf-IAA-2024NC_TGTGGCCGTCTA
ATAACGATCGTT	AC	0.00103935248340284	5.3hpf-IAA-2024NC-repA	5.3hpf	5.3hpf-IAA-2024NC_ATAACGATCGTT
GTAAACCGACTT	AC	0.00108895195601791	5.3hpf-IAA-2024NC-repA	5.3hpf	5.3hpf-IAA-2024NC_GTAAACCGACTT
TGATTCGGCTAT	AC	0.0013149306499864	5.3hpf-IAA-2024NC-repA	5.3hpf	5.3hpf-IAA-2024NC_TGATTCGGCTAT
TGAGACTTGTAG	AC	0.00107303486221776	5.3hpf-IAA-2024NC-repA	5.3hpf	5.3hpf-IAA-2024NC_TGAGACTTGTAG
GGTAGGGCGCGT	AC	0.00118423607066589	5.3hpf-IAA-2024NC-repA	5.3hpf	5.3hpf-IAA-2024NC_GGTAGGGCGCGT
TTCCGTGGGCAC	AC	0.00106817995846704	5.3hpf-IAA-2024NC-repA	5.3hpf	5.3hpf-IAA-2024NC_TTCCGTGGGCAC
CCTTACTAACTT	AC	0.00121517415265692	5.3hpf-IAA-2024NC-repA	5.3hpf	5.3hpf-IAA-2024NC_CCTTACTAACTT
GCATTTCTCACC	AC	0.00113092630656738	5.3hpf-IAA-2024NC-repA	5.3hpf	5.3hpf-IAA-2024NC_GCATTTCTCACC
AATGTCCGGATT	AC	0.00104270246381615	5.3hpf-IAA-2024NC-repA	5.3hpf	5.3hpf-IAA-2024NC_AATGTCCGGATT
AGTTTTAGCTCT	AC	0.000928415649934748	5.3hpf-IAA-2024NC-repA	5.3hpf	5.3hpf-IAA-2024NC_AGTTTTAGCTCT
ATCTACACCACT	AC	0.00129272454625368	5.3hpf-IAA-2024NC-repA	5.3hpf	5.3hpf-IAA-2024NC_ATCTACACCACT
AAAGCTAGTAGG	AC	0.00102138068549607	5.3hpf-IAA-2024NC-repA	5.3hpf	5.3hpf-IAA-2024NC_AAAGCTAGTAGG
CATGTCACACCC	AC	0.00115891077942583	5.3hpf-IAA-2024NC-repA	5.3hpf	5.3hpf-IAA-2024NC_CATGTCACACCC
ACGCGCGAGCAC	AC	0.00131179081309167	5.3hpf-IAA-2024NC-repA	5.3hpf	5.3hpf-IAA-2024NC_ACGCGCGAGCAC
CCATTCTAGTGA	AC	0.00104932256969398	5.3hpf-IAA-2024NC-repA	5.3hpf	5.3hpf-IAA-2024NC_CCATTCTAGTGA
TACCAGCAGGAC	AC	0.00108260664764023	5.3hpf-IAA-2024NC-repA	5.3hpf	5.3hpf-IAA-2024NC_TACCAGCAGGAC
CCCCTCTGACAG	AC	0.00111705908807358	5.3hpf-IAA-2024NC-repA	5.3hpf	5.3hpf-IAA-2024NC_CCCCTCTGACAG
GCTGTTTCATAT	AC	0.00111612754019567	5.3hpf-IAA-2024NC-repA	5.3hpf	5.3hpf-IAA-2024NC_GCTGTTTCATAT
ATGCTCGCGTAG	AC	0.0010659086871558	5.3hpf-IAA-2024NC-repA	5.3hpf	5.3hpf-IAA-2024NC_ATGCTCGCGTAG
GCTCCCACCAGA	AC	0.00124116804769841	5.3hpf-IAA-2024NC-repA	5.3hpf	5.3hpf-IAA-2024NC_GCTCCCACCAGA
GTCCTCTCGATT	AC	0.00109278603753263	5.3hpf-IAA-2024NC-repA	5.3hpf	5.3hpf-IAA-2024NC_GTCCTCTCGATT
GCAACTGCCACG	AC	0.00127720695079752	5.3hpf-IAA-2024NC-repA	5.3hpf	5.3hpf-IAA-2024NC_GCAACTGCCACG
TGTAGTGATCAT	AC	0.00111577055563876	5.3hpf-IAA-2024NC-repA	5.3hpf	5.3hpf-IAA-2024NC_TGTAGTGATCAT
CACGGCTTTGGT	AC	0.00108778418361797	5.3hpf-IAA-2024NC-repA	5.3hpf	5.3hpf-IAA-2024NC_CACGGCTTTGGT
AAAGTGTCAGCG	AC	0.00115460007794278	5.3hpf-IAA-2024NC-repA	5.3hpf	5.3hpf-IAA-2024NC_AAAGTGTCAGCG
ATCAAGAAGGGG	AC	0.0012739857366133	5.3hpf-IAA-2024NC-repA	5.3hpf	5.3hpf-IAA-2024NC_ATCAAGAAGGGG
CGCGTGTGGCGC	AC	0.00111422930931653	5.3hpf-IAA-2024NC-repA	5.3hpf	5.3hpf-IAA-2024NC_CGCGTGTGGCGC
TTTTACTTTTGT	AC	0.00112916421563656	5.3hpf-IAA-2024NC-repA	5.3hpf	5.3hpf-IAA-2024NC_TTTTACTTTTGT
AGTCCAACTATA	AC	0.00123057290005013	5.3hpf-IAA-2024NC-repA	5.3hpf	5.3hpf-IAA-2024NC_AGTCCAACTATA
GCGGGCTTGTCT	AC	0.00109881724532621	5.3hpf-IAA-2024NC-repA	5.3hpf	5.3hpf-IAA-2024NC_GCGGGCTTGTCT
CATAACTACGCA	AC	0.00111608843538816	5.3hpf-IAA-2024NC-repA	5.3hpf	5.3hpf-IAA-2024NC_CATAACTACGCA
TTGGGCATGCCT	AC	0.00103311959426576	5.3hpf-IAA-2024NC-repA	5.3hpf	5.3hpf-IAA-2024NC_TTGGGCATGCCT
CGCCAGGATAAC	AC	0.00106858090200634	5.3hpf-IAA-2024NC-repA	5.3hpf	5.3hpf-IAA-2024NC_CGCCAGGATAAC
TCAAATGGTGTT	AC	0.00108956448877691	5.3hpf-IAA-2024NC-repA	5.3hpf	5.3hpf-IAA-2024NC_TCAAATGGTGTT
GTCGCGTAATCG	AC	0.00116072911100741	5.3hpf-IAA-2024NC-repA	5.3hpf	5.3hpf-IAA-2024NC_GTCGCGTAATCG
AGCGGCTATACG	AC	0.00128489259505187	5.3hpf-IAA-2024NC-repA	5.3hpf	5.3hpf-IAA-2024NC_AGCGGCTATACG
AGAAGCCGTGAT	AC	0.00100591097189923	5.3hpf-IAA-2024NC-repA	5.3hpf	5.3hpf-IAA-2024NC_AGAAGCCGTGAT
CCGATAAAGTAC	AC	0.000951302378255946	5.3hpf-IAA-2024NC-repA	5.3hpf	5.3hpf-IAA-2024NC_CCGATAAAGTAC
GTGTATTGTGAG	AC	0.00138935574229692	5.3hpf-IAA-2024NC-repA	5.3hpf	5.3hpf-IAA-2024NC_GTGTATTGTGAG
TATAAGACTCAG	AC	0.0011576692959792	5.3hpf-IAA-2024NC-repA	5.3hpf	5.3hpf-IAA-2024NC_TATAAGACTCAG
GATCTGAATGTA	AC	0.00125668080307602	5.3hpf-IAA-2024NC-repA	5.3hpf	5.3hpf-IAA-2024NC_GATCTGAATGTA
TTAAAGCATCAA	AC	0.00104592691920885	5.3hpf-IAA-2024NC-repA	5.3hpf	5.3hpf-IAA-2024NC_TTAAAGCATCAA
GCGGGTTGTGGG	AC	0.00113886901546234	5.3hpf-IAA-2024NC-repA	5.3hpf	5.3hpf-IAA-2024NC_GCGGGTTGTGGG
GTGGTGCTCGAC	AC	0.0010885254077175	5.3hpf-IAA-2024NC-repA	5.3hpf	5.3hpf-IAA-2024NC_GTGGTGCTCGAC
AGCTTGTGGAGC	AC	0.00107934375899453	5.3hpf-IAA-2024NC-repA	5.3hpf	5.3hpf-IAA-2024NC_AGCTTGTGGAGC
GCCGCTCGTTGA	AC	0.00117959973005314	5.3hpf-IAA-2024NC-repA	5.3hpf	5.3hpf-IAA-2024NC_GCCGCTCGTTGA
GTATGAGCCTCC	AC	0.00120385669533718	5.3hpf-IAA-2024NC-repA	5.3hpf	5.3hpf-IAA-2024NC_GTATGAGCCTCC
GGTACGCACACA	AC	0.00146779403382101	5.3hpf-IAA-2024NC-repA	5.3hpf	5.3hpf-IAA-2024NC_GGTACGCACACA
TGTCGGTGAGTG	AC	0.00105552744538902	5.3hpf-IAA-2024NC-repA	5.3hpf	5.3hpf-IAA-2024NC_TGTCGGTGAGTG
TCAACAGAAATC	AC	0.00114141454833555	5.3hpf-IAA-2024NC-repA	5.3hpf	5.3hpf-IAA-2024NC_TCAACAGAAATC
CCTACTAGTGTC	AC	0.00109403790471177	5.3hpf-IAA-2024NC-repA	5.3hpf	5.3hpf-IAA-2024NC_CCTACTAGTGTC
GGTCCCAGTAAC	AC	0.000967402733964248	5.3hpf-IAA-2024NC-repA	5.3hpf	5.3hpf-IAA-2024NC_GGTCCCAGTAAC
AAACGGCAACGG	AC	0.00125884952426761	5.3hpf-IAA-2024NC-repA	5.3hpf	5.3hpf-IAA-2024NC_AAACGGCAACGG
AAGAGTGGGTAT	AC	0.00133404106403867	5.3hpf-IAA-2024NC-repA	5.3hpf	5.3hpf-IAA-2024NC_AAGAGTGGGTAT
TGATGCCGGTCA	AC	0.00121664323398806	5.3hpf-IAA-2024NC-repA	5.3hpf	5.3hpf-IAA-2024NC_TGATGCCGGTCA
CTAGTGGTAAGC	AC	0.00101845792468612	5.3hpf-IAA-2024NC-repA	5.3hpf	5.3hpf-IAA-2024NC_CTAGTGGTAAGC
ATAGTTGATCAG	AC	0.00106769016050244	5.3hpf-IAA-2024NC-repA	5.3hpf	5.3hpf-IAA-2024NC_ATAGTTGATCAG
TTCTCTATTATG	AC	0.00110711945592987	5.3hpf-IAA-2024NC-repA	5.3hpf	5.3hpf-IAA-2024NC_TTCTCTATTATG
AAAGCTTGCGCC	AC	0.00102988466012006	5.3hpf-IAA-2024NC-repA	5.3hpf	5.3hpf-IAA-2024NC_AAAGCTTGCGCC
CACGATACATTG	AC	0.00110473840715134	5.3hpf-IAA-2024NC-repA	5.3hpf	5.3hpf-IAA-2024NC_CACGATACATTG
AATGAGACTCAC	AC	0.00105441114966159	5.3hpf-IAA-2024NC-repA	5.3hpf	5.3hpf-IAA-2024NC_AATGAGACTCAC
GACCAAGGTATG	AC	0.00139782514851892	5.3hpf-IAA-2024NC-repA	5.3hpf	5.3hpf-IAA-2024NC_GACCAAGGTATG
GGAGAGCACAGT	AC	0.00122332706673354	5.3hpf-IAA-2024NC-repA	5.3hpf	5.3hpf-IAA-2024NC_GGAGAGCACAGT
TTTAAGCGACTG	AC	0.00105938963840351	5.3hpf-IAA-2024NC-repA	5.3hpf	5.3hpf-IAA-2024NC_TTTAAGCGACTG
CCCCCGTGTGTT	AC	0.0011926873829628	5.3hpf-IAA-2024NC-repA	5.3hpf	5.3hpf-IAA-2024NC_CCCCCGTGTGTT
CTTAACGGTATT	AC	0.00103246242287857	5.3hpf-IAA-2024NC-repA	5.3hpf	5.3hpf-IAA-2024NC_CTTAACGGTATT
ATTCGGTAGTAC	AC	0.00105733318860332	5.3hpf-IAA-2024NC-repA	5.3hpf	5.3hpf-IAA-2024NC_ATTCGGTAGTAC
ATTATGGATCCT	AC	0.00108766183604734	5.3hpf-IAA-2024NC-repA	5.3hpf	5.3hpf-IAA-2024NC_ATTATGGATCCT
CCTTTTCTCACC	AC	0.00101387381096992	5.3hpf-IAA-2024NC-repA	5.3hpf	5.3hpf-IAA-2024NC_CCTTTTCTCACC
TGGGCAAATTTT	AC	0.00102486355366889	5.3hpf-IAA-2024NC-repA	5.3hpf	5.3hpf-IAA-2024NC_TGGGCAAATTTT
CATATCGGACGA	AC	0.0010334872330626	5.3hpf-IAA-2024NC-repA	5.3hpf	5.3hpf-IAA-2024NC_CATATCGGACGA
TTCCAGGGTCCT	AC	0.000967158853494213	5.3hpf-IAA-2024NC-repA	5.3hpf	5.3hpf-IAA-2024NC_TTCCAGGGTCCT
TGTCGTATTCAT	AC	0.00121214946735355	5.3hpf-IAA-2024NC-repA	5.3hpf	5.3hpf-IAA-2024NC_TGTCGTATTCAT
GAGCTGGTGAGC	AC	0.00109366731345916	5.3hpf-IAA-2024NC-repA	5.3hpf	5.3hpf-IAA-2024NC_GAGCTGGTGAGC
TAGAACCACCAC	AC	0.000890096986337011	5.3hpf-IAA-2024NC-repA	5.3hpf	5.3hpf-IAA-2024NC_TAGAACCACCAC
GGCAGAATATGA	AC	0.00138492529796878	5.3hpf-IAA-2024NC-repA	5.3hpf	5.3hpf-IAA-2024NC_GGCAGAATATGA
ATGTAGTAGAAC	AC	0.00113339816557408	5.3hpf-IAA-2024NC-repA	5.3hpf	5.3hpf-IAA-2024NC_ATGTAGTAGAAC
AGGACTGTCAGA	AC	0.000995293857439514	5.3hpf-IAA-2024NC-repA	5.3hpf	5.3hpf-IAA-2024NC_AGGACTGTCAGA
ATCTGTTGGAAG	AC	0.00103849539669149	5.3hpf-IAA-2024NC-repA	5.3hpf	5.3hpf-IAA-2024NC_ATCTGTTGGAAG
ACCTAACACTCT	AC	0.00102127584967521	5.3hpf-IAA-2024NC-repA	5.3hpf	5.3hpf-IAA-2024NC_ACCTAACACTCT
TTGTAACATGAA	AC	0.00110829160719276	5.3hpf-IAA-2024NC-repA	5.3hpf	5.3hpf-IAA-2024NC_TTGTAACATGAA
TCAATAGGGATG	AC	0.00133610029280496	5.3hpf-IAA-2024NC-repA	5.3hpf	5.3hpf-IAA-2024NC_TCAATAGGGATG
ACAAACCTTGGC	AC	0.00152020113430392	5.3hpf-IAA-2024NC-repA	5.3hpf	5.3hpf-IAA-2024NC_ACAAACCTTGGC
TCGATCTCTATT	AC	0.00126473536009163	5.3hpf-IAA-2024NC-repA	5.3hpf	5.3hpf-IAA-2024NC_TCGATCTCTATT
GCTCAACCCCGT	AC	0.00140130571276492	5.3hpf-IAA-2024NC-repA	5.3hpf	5.3hpf-IAA-2024NC_GCTCAACCCCGT
CTGGCTGCAAGA	AC	0.00107501671139667	5.3hpf-IAA-2024NC-repA	5.3hpf	5.3hpf-IAA-2024NC_CTGGCTGCAAGA
GACAAAAGAAAC	AC	0.00112966689875335	5.3hpf-IAA-2024NC-repA	5.3hpf	5.3hpf-IAA-2024NC_GACAAAAGAAAC
AAGGCGAGGAGA	AC	0.00115455821618213	5.3hpf-IAA-2024NC-repA	5.3hpf	5.3hpf-IAA-2024NC_AAGGCGAGGAGA
ATGGATATGATG	AC	0.00134006890575131	5.3hpf-IAA-2024NC-repA	5.3hpf	5.3hpf-IAA-2024NC_ATGGATATGATG
AGCTCCAAAATC	AC	0.00112089449233206	5.3hpf-IAA-2024NC-repA	5.3hpf	5.3hpf-IAA-2024NC_AGCTCCAAAATC
GTGTTGCTATAC	AC	0.00109721736877989	5.3hpf-IAA-2024NC-repA	5.3hpf	5.3hpf-IAA-2024NC_GTGTTGCTATAC
TGTTGCTCTATG	AC	0.00112767823581005	5.3hpf-IAA-2024NC-repA	5.3hpf	5.3hpf-IAA-2024NC_TGTTGCTCTATG
GGTGTTCGTCTG	AC	0.00115902834790168	5.3hpf-IAA-2024NC-repA	5.3hpf	5.3hpf-IAA-2024NC_GGTGTTCGTCTG
GTGAATACACAG	AC	0.00112088737997434	5.3hpf-IAA-2024NC-repA	5.3hpf	5.3hpf-IAA-2024NC_GTGAATACACAG
ACTCAGCAGAGT	AC	0.000937489897738171	5.3hpf-IAA-2024NC-repA	5.3hpf	5.3hpf-IAA-2024NC_ACTCAGCAGAGT
TTGCAAAGGTGT	AC	0.00105862871816514	5.3hpf-IAA-2024NC-repA	5.3hpf	5.3hpf-IAA-2024NC_TTGCAAAGGTGT
GCTAGACATTCC	AC	0.00105700140203295	5.3hpf-IAA-2024NC-repA	5.3hpf	5.3hpf-IAA-2024NC_GCTAGACATTCC
ATCGTAAGGATA	AC	0.00124138169675684	5.3hpf-IAA-2024NC-repA	5.3hpf	5.3hpf-IAA-2024NC_ATCGTAAGGATA
TTGATAGTCCAC	AC	0.00105607560966643	5.3hpf-IAA-2024NC-repA	5.3hpf	5.3hpf-IAA-2024NC_TTGATAGTCCAC
CGAGGACGTTGG	AC	0.00101669520547945	5.3hpf-IAA-2024NC-repA	5.3hpf	5.3hpf-IAA-2024NC_CGAGGACGTTGG
TCGTCCTCGATT	AC	0.00109726598965398	5.3hpf-IAA-2024NC-repA	5.3hpf	5.3hpf-IAA-2024NC_TCGTCCTCGATT
AGCTTCATACAC	AC	0.000998429920008144	5.3hpf-IAA-2024NC-repA	5.3hpf	5.3hpf-IAA-2024NC_AGCTTCATACAC
CTAATCGCTCTC	AC	0.00104586974280268	5.3hpf-IAA-2024NC-repA	5.3hpf	5.3hpf-IAA-2024NC_CTAATCGCTCTC
TTTCTTAAATCA	AC	0.00107670707875614	5.3hpf-IAA-2024NC-repA	5.3hpf	5.3hpf-IAA-2024NC_TTTCTTAAATCA
CATTCACCGTAC	AC	0.00104126429639084	5.3hpf-IAA-2024NC-repA	5.3hpf	5.3hpf-IAA-2024NC_CATTCACCGTAC
AATGTTTGATCG	AC	0.00106759516436979	5.3hpf-IAA-2024NC-repA	5.3hpf	5.3hpf-IAA-2024NC_AATGTTTGATCG
GGATGTATTAAT	AC	0.00118600225528021	5.3hpf-IAA-2024NC-repA	5.3hpf	5.3hpf-IAA-2024NC_GGATGTATTAAT
GTAGACCCCGTA	AC	0.00102626984232763	5.3hpf-IAA-2024NC-repA	5.3hpf	5.3hpf-IAA-2024NC_GTAGACCCCGTA
GACAGTACCACT	AC	0.00101573113596831	5.3hpf-IAA-2024NC-repA	5.3hpf	5.3hpf-IAA-2024NC_GACAGTACCACT
GGTAATCTATAT	AC	0.00114766558324148	5.3hpf-IAA-2024NC-repA	5.3hpf	5.3hpf-IAA-2024NC_GGTAATCTATAT
ACTTCGATCTCC	AC	0.00107288088976376	5.3hpf-IAA-2024NC-repA	5.3hpf	5.3hpf-IAA-2024NC_ACTTCGATCTCC
CCCGTCTCTCCG	AC	0.00108391863319319	5.3hpf-IAA-2024NC-repA	5.3hpf	5.3hpf-IAA-2024NC_CCCGTCTCTCCG
GCTGATGACCGT	AC	0.00108380052718198	5.3hpf-IAA-2024NC-repA	5.3hpf	5.3hpf-IAA-2024NC_GCTGATGACCGT
AAGAAGACTTGA	AC	0.00106682657444079	5.3hpf-IAA-2024NC-repA	5.3hpf	5.3hpf-IAA-2024NC_AAGAAGACTTGA
ACAATGACGGCG	AC	0.00110592123238658	5.3hpf-IAA-2024NC-repA	5.3hpf	5.3hpf-IAA-2024NC_ACAATGACGGCG
CTCCCTACATCG	AC	0.00105782512215362	5.3hpf-IAA-2024NC-repA	5.3hpf	5.3hpf-IAA-2024NC_CTCCCTACATCG
AGAACTCATATA	AC	0.00120172385214653	5.3hpf-IAA-2024NC-repA	5.3hpf	5.3hpf-IAA-2024NC_AGAACTCATATA
GCATCTTCGTAC	AC	0.00116135954807965	5.3hpf-IAA-2024NC-repA	5.3hpf	5.3hpf-IAA-2024NC_GCATCTTCGTAC
AGCTTTCATCGT	AC	0.00115705622241372	5.3hpf-IAA-2024NC-repA	5.3hpf	5.3hpf-IAA-2024NC_AGCTTTCATCGT
GTCGCTCCTGCC	AC	0.00141080378689438	5.3hpf-IAA-2024NC-repA	5.3hpf	5.3hpf-IAA-2024NC_GTCGCTCCTGCC
TTCTAGCGTGAT	AC	0.000968123632973574	5.3hpf-IAA-2024NC-repA	5.3hpf	5.3hpf-IAA-2024NC_TTCTAGCGTGAT
ATTATCATTGCC	AC	0.00124200314015888	5.3hpf-IAA-2024NC-repA	5.3hpf	5.3hpf-IAA-2024NC_ATTATCATTGCC
CCAAGGTCCCGT	AC	0.00101251034415616	5.3hpf-IAA-2024NC-repA	5.3hpf	5.3hpf-IAA-2024NC_CCAAGGTCCCGT
TTCCTTCAAAAT	AC	0.00132916005659649	5.3hpf-IAA-2024NC-repA	5.3hpf	5.3hpf-IAA-2024NC_TTCCTTCAAAAT
CAGCTCGGGCAC	AC	0.00106030250840627	5.3hpf-IAA-2024NC-repA	5.3hpf	5.3hpf-IAA-2024NC_CAGCTCGGGCAC
TGAATTTGTGGC	AC	0.00121280868656386	5.3hpf-IAA-2024NC-repA	5.3hpf	5.3hpf-IAA-2024NC_TGAATTTGTGGC
CTTCAATCTCTG	AC	0.00110060428748063	5.3hpf-IAA-2024NC-repA	5.3hpf	5.3hpf-IAA-2024NC_CTTCAATCTCTG
GGACACGTGCTG	AC	0.00118816895372958	5.3hpf-IAA-2024NC-repA	5.3hpf	5.3hpf-IAA-2024NC_GGACACGTGCTG
AAGAAAGACTAT	AC	0.00115559752934672	5.3hpf-IAA-2024NC-repA	5.3hpf	5.3hpf-IAA-2024NC_AAGAAAGACTAT
ACCGTAATAGCA	AC	0.00108125811244603	5.3hpf-IAA-2024NC-repA	5.3hpf	5.3hpf-IAA-2024NC_ACCGTAATAGCA
CAAACACCTACG	AC	0.000979498719832369	5.3hpf-IAA-2024NC-repA	5.3hpf	5.3hpf-IAA-2024NC_CAAACACCTACG
AGAAGGTGCGAT	AC	0.00109806612907179	5.3hpf-IAA-2024NC-repA	5.3hpf	5.3hpf-IAA-2024NC_AGAAGGTGCGAT
TAACCATGACTC	AC	0.00106702180575389	5.3hpf-IAA-2024NC-repA	5.3hpf	5.3hpf-IAA-2024NC_TAACCATGACTC
CCCATGCTGTCA	AC	0.00108554345018975	5.3hpf-IAA-2024NC-repA	5.3hpf	5.3hpf-IAA-2024NC_CCCATGCTGTCA
CGGGCTGTTATT	AC	0.00112113156725732	5.3hpf-IAA-2024NC-repA	5.3hpf	5.3hpf-IAA-2024NC_CGGGCTGTTATT
TAAATATACCAC	AC	0.00104482081655742	5.3hpf-IAA-2024NC-repA	5.3hpf	5.3hpf-IAA-2024NC_TAAATATACCAC
GATAATGATACG	AC	0.00103357017385299	5.3hpf-IAA-2024NC-repA	5.3hpf	5.3hpf-IAA-2024NC_GATAATGATACG
ATTGAACTTCAC	AC	0.000946706019936515	5.3hpf-IAA-2024NC-repA	5.3hpf	5.3hpf-IAA-2024NC_ATTGAACTTCAC
CGGGCGTATGGA	AC	0.0012176418915197	5.3hpf-IAA-2024NC-repA	5.3hpf	5.3hpf-IAA-2024NC_CGGGCGTATGGA
TAGGGGCACCAG	AC	0.0011785205590381	5.3hpf-IAA-2024NC-repA	5.3hpf	5.3hpf-IAA-2024NC_TAGGGGCACCAG
TCATATATCAGT	AC	0.00099599739365168	5.3hpf-IAA-2024NC-repA	5.3hpf	5.3hpf-IAA-2024NC_TCATATATCAGT
CGCTTACCCAGC	AC	0.000960831787624359	5.3hpf-IAA-2024NC-repA	5.3hpf	5.3hpf-IAA-2024NC_CGCTTACCCAGC
TAGTATGTTTGT	AC	0.00118606375092661	5.3hpf-IAA-2024NC-repA	5.3hpf	5.3hpf-IAA-2024NC_TAGTATGTTTGT
TGAAATGGCGGT	AC	0.000947440887186373	5.3hpf-IAA-2024NC-repA	5.3hpf	5.3hpf-IAA-2024NC_TGAAATGGCGGT
ATTGGTCGAAGC	AC	0.00112066091208832	5.3hpf-IAA-2024NC-repA	5.3hpf	5.3hpf-IAA-2024NC_ATTGGTCGAAGC
CCTGTCAACGTT	AC	0.00106738482507205	5.3hpf-IAA-2024NC-repA	5.3hpf	5.3hpf-IAA-2024NC_CCTGTCAACGTT
ACAATCTAGTAC	AC	0.00113252274717661	5.3hpf-IAA-2024NC-repA	5.3hpf	5.3hpf-IAA-2024NC_ACAATCTAGTAC
GGACAGCTGTCT	AC	0.00104313580235188	5.3hpf-IAA-2024NC-repA	5.3hpf	5.3hpf-IAA-2024NC_GGACAGCTGTCT
TAGTTTCCATGT	AC	0.000971208948010402	5.3hpf-IAA-2024NC-repA	5.3hpf	5.3hpf-IAA-2024NC_TAGTTTCCATGT
GACCGGGGTCTA	AC	0.00112047232217889	5.3hpf-IAA-2024NC-repA	5.3hpf	5.3hpf-IAA-2024NC_GACCGGGGTCTA
GAGCACGCTAGG	AC	0.00102712459811471	5.3hpf-IAA-2024NC-repA	5.3hpf	5.3hpf-IAA-2024NC_GAGCACGCTAGG
GCCCAGGCATCG	AC	0.00109076972966599	5.3hpf-IAA-2024NC-repA	5.3hpf	5.3hpf-IAA-2024NC_GCCCAGGCATCG
AATAGACTCCAG	AC	0.00130353817504656	5.3hpf-IAA-2024NC-repA	5.3hpf	5.3hpf-IAA-2024NC_AATAGACTCCAG
TGATGGATATAC	AC	0.00109796738098916	5.3hpf-IAA-2024NC-repA	5.3hpf	5.3hpf-IAA-2024NC_TGATGGATATAC
GCGTAGCTCCTT	AC	0.00109941955841424	5.3hpf-IAA-2024NC-repA	5.3hpf	5.3hpf-IAA-2024NC_GCGTAGCTCCTT
ATCCTTGAGGTC	AC	0.00110819266633605	5.3hpf-IAA-2024NC-repA	5.3hpf	5.3hpf-IAA-2024NC_ATCCTTGAGGTC
TGTCGATTCCAT	AC	0.001139354889404	5.3hpf-IAA-2024NC-repA	5.3hpf	5.3hpf-IAA-2024NC_TGTCGATTCCAT
CGACTTAGGCCG	AC	0.00100213673983033	5.3hpf-IAA-2024NC-repA	5.3hpf	5.3hpf-IAA-2024NC_CGACTTAGGCCG
GCCAATCCTTAA	AC	0.00120920169811136	5.3hpf-IAA-2024NC-repA	5.3hpf	5.3hpf-IAA-2024NC_GCCAATCCTTAA
GAATGGAGTACT	AC	0.00105053153040277	5.3hpf-IAA-2024NC-repA	5.3hpf	5.3hpf-IAA-2024NC_GAATGGAGTACT
TTGGCACCATTT	AC	0.00121253512445125	5.3hpf-IAA-2024NC-repA	5.3hpf	5.3hpf-IAA-2024NC_TTGGCACCATTT
TGCGAGAAAGTA	AC	0.00120615384615385	5.3hpf-IAA-2024NC-repA	5.3hpf	5.3hpf-IAA-2024NC_TGCGAGAAAGTA
AGATTACCAGTA	AC	0.00116572951156913	5.3hpf-IAA-2024NC-repA	5.3hpf	5.3hpf-IAA-2024NC_AGATTACCAGTA
GCCTGCACAGTG	AC	0.00099173737902754	5.3hpf-IAA-2024NC-repA	5.3hpf	5.3hpf-IAA-2024NC_GCCTGCACAGTG
GGCGCAGTGCAG	AC	0.00131338083280594	5.3hpf-IAA-2024NC-repA	5.3hpf	5.3hpf-IAA-2024NC_GGCGCAGTGCAG
CTTCTGCTACTC	AC	0.00132490756862119	5.3hpf-IAA-2024NC-repA	5.3hpf	5.3hpf-IAA-2024NC_CTTCTGCTACTC
CATTCATCCGCC	AC	0.00101991501754254	5.3hpf-IAA-2024NC-repA	5.3hpf	5.3hpf-IAA-2024NC_CATTCATCCGCC
ACACTGGAGTAG	AC	0.00112065026573359	5.3hpf-IAA-2024NC-repA	5.3hpf	5.3hpf-IAA-2024NC_ACACTGGAGTAG
ATAGTGACGTGG	AC	0.00108104162087901	5.3hpf-IAA-2024NC-repA	5.3hpf	5.3hpf-IAA-2024NC_ATAGTGACGTGG
GCTCCCGTAGAC	AC	0.00105226090524938	5.3hpf-IAA-2024NC-repA	5.3hpf	5.3hpf-IAA-2024NC_GCTCCCGTAGAC
TGGGCACGATAG	AC	0.00117132397393699	5.3hpf-IAA-2024NC-repA	5.3hpf	5.3hpf-IAA-2024NC_TGGGCACGATAG
TTCTTCATAGGA	AC	0.00101771931851314	5.3hpf-IAA-2024NC-repA	5.3hpf	5.3hpf-IAA-2024NC_TTCTTCATAGGA
CAGTCACTATCA	AC	0.00112424839573544	5.3hpf-IAA-2024NC-repA	5.3hpf	5.3hpf-IAA-2024NC_CAGTCACTATCA
AACTTGTAAGTC	AC	0.000921895006402049	5.3hpf-IAA-2024NC-repA	5.3hpf	5.3hpf-IAA-2024NC_AACTTGTAAGTC
TCAATATAGAAG	AC	0.0012287035277725	5.3hpf-IAA-2024NC-repA	5.3hpf	5.3hpf-IAA-2024NC_TCAATATAGAAG
CTAATTATGCGG	AC	0.0011214898347639	5.3hpf-IAA-2024NC-repA	5.3hpf	5.3hpf-IAA-2024NC_CTAATTATGCGG
TACTCGCACCTG	AC	0.00112056936616699	5.3hpf-IAA-2024NC-repA	5.3hpf	5.3hpf-IAA-2024NC_TACTCGCACCTG
TGCCCGCCGCGT	AC	0.00114034399832706	5.3hpf-IAA-2024NC-repA	5.3hpf	5.3hpf-IAA-2024NC_TGCCCGCCGCGT
AGGTCGCTGACG	AC	0.00107275125418301	5.3hpf-IAA-2024NC-repA	5.3hpf	5.3hpf-IAA-2024NC_AGGTCGCTGACG
GCCCCGTGAGAA	AC	0.00103361058417238	5.3hpf-IAA-2024NC-repA	5.3hpf	5.3hpf-IAA-2024NC_GCCCCGTGAGAA
TATTAGTACGCT	AC	0.00102145861097589	5.3hpf-IAA-2024NC-repA	5.3hpf	5.3hpf-IAA-2024NC_TATTAGTACGCT
TGTGGACTGGCA	AC	0.00139036674469745	5.3hpf-IAA-2024NC-repA	5.3hpf	5.3hpf-IAA-2024NC_TGTGGACTGGCA
CGCCTTCCTATA	AC	0.00118304509581109	5.3hpf-IAA-2024NC-repA	5.3hpf	5.3hpf-IAA-2024NC_CGCCTTCCTATA
GGAGCGTTTAAC	AC	0.0012857244898769	5.3hpf-IAA-2024NC-repA	5.3hpf	5.3hpf-IAA-2024NC_GGAGCGTTTAAC
AGTTTTCCTGGA	AC	0.00118705432469327	5.3hpf-IAA-2024NC-repA	5.3hpf	5.3hpf-IAA-2024NC_AGTTTTCCTGGA
TCTAGCGCCATA	AC	0.00114559667295622	5.3hpf-IAA-2024NC-repA	5.3hpf	5.3hpf-IAA-2024NC_TCTAGCGCCATA
GGGCAACGGAAA	AC	0.00115866114291059	5.3hpf-IAA-2024NC-repA	5.3hpf	5.3hpf-IAA-2024NC_GGGCAACGGAAA
CGCAGAGTACGC	AC	0.00101814620063924	5.3hpf-IAA-2024NC-repA	5.3hpf	5.3hpf-IAA-2024NC_CGCAGAGTACGC
TGCCATAACTGG	AC	0.00116865543117235	5.3hpf-IAA-2024NC-repA	5.3hpf	5.3hpf-IAA-2024NC_TGCCATAACTGG
CAGGCTCTGGCT	AC	0.000932071987316852	5.3hpf-IAA-2024NC-repA	5.3hpf	5.3hpf-IAA-2024NC_CAGGCTCTGGCT
TTTTATGATCAC	AC	0.00108345903637527	5.3hpf-IAA-2024NC-repA	5.3hpf	5.3hpf-IAA-2024NC_TTTTATGATCAC
CGATTCCTACAG	AC	0.00108099608875961	5.3hpf-IAA-2024NC-repA	5.3hpf	5.3hpf-IAA-2024NC_CGATTCCTACAG
AGATGACCTCAC	AC	0.00116572760831552	5.3hpf-IAA-2024NC-repA	5.3hpf	5.3hpf-IAA-2024NC_AGATGACCTCAC
CCCTAAGATCCG	AC	0.00119116135827665	5.3hpf-IAA-2024NC-repA	5.3hpf	5.3hpf-IAA-2024NC_CCCTAAGATCCG
TCACGAACTGAC	AC	0.00111906461633448	5.3hpf-IAA-2024NC-repA	5.3hpf	5.3hpf-IAA-2024NC_TCACGAACTGAC
TTCTTGTTCAAT	AC	0.00108954577445726	5.3hpf-IAA-2024NC-repA	5.3hpf	5.3hpf-IAA-2024NC_TTCTTGTTCAAT
TAGGACGAATTA	AC	0.00116577592750428	5.3hpf-IAA-2024NC-repA	5.3hpf	5.3hpf-IAA-2024NC_TAGGACGAATTA
TTTAAAACTTAC	AC	0.00112873823995846	5.3hpf-IAA-2024NC-repA	5.3hpf	5.3hpf-IAA-2024NC_TTTAAAACTTAC
CCGTGAAGCACG	AC	0.00113331570397794	5.3hpf-IAA-2024NC-repA	5.3hpf	5.3hpf-IAA-2024NC_CCGTGAAGCACG
CCTGTGAGGACC	AC	0.00107658712731177	5.3hpf-IAA-2024NC-repA	5.3hpf	5.3hpf-IAA-2024NC_CCTGTGAGGACC
GTCCGCGTCGAA	AC	0.00115884010640259	5.3hpf-IAA-2024NC-repA	5.3hpf	5.3hpf-IAA-2024NC_GTCCGCGTCGAA
CCATCCGTCTCA	AC	0.00117289499593339	5.3hpf-IAA-2024NC-repA	5.3hpf	5.3hpf-IAA-2024NC_CCATCCGTCTCA
GAAGAGAGAGCC	AC	0.00104535994158061	5.3hpf-IAA-2024NC-repA	5.3hpf	5.3hpf-IAA-2024NC_GAAGAGAGAGCC
ACCTTGTTGTAT	AC	0.00111139955219522	5.3hpf-IAA-2024NC-repA	5.3hpf	5.3hpf-IAA-2024NC_ACCTTGTTGTAT
GAATATCAACAG	AC	0.00126966714406151	5.3hpf-IAA-2024NC-repA	5.3hpf	5.3hpf-IAA-2024NC_GAATATCAACAG
CCCTACTATGTT	AC	0.00114675535690194	5.3hpf-IAA-2024NC-repA	5.3hpf	5.3hpf-IAA-2024NC_CCCTACTATGTT
ACTGGGCGGCTA	AC	0.00117277596069897	5.3hpf-IAA-2024NC-repA	5.3hpf	5.3hpf-IAA-2024NC_ACTGGGCGGCTA
TCCCTATGAAGT	AC	0.00105028159723984	5.3hpf-IAA-2024NC-repA	5.3hpf	5.3hpf-IAA-2024NC_TCCCTATGAAGT
CCTATAAATCTG	AC	0.00112743924569681	5.3hpf-IAA-2024NC-repA	5.3hpf	5.3hpf-IAA-2024NC_CCTATAAATCTG
AGATGTTCCTCC	AC	0.00100669762090644	5.3hpf-IAA-2024NC-repA	5.3hpf	5.3hpf-IAA-2024NC_AGATGTTCCTCC
AGTCTATATAAC	AC	0.00106395779634075	5.3hpf-IAA-2024NC-repA	5.3hpf	5.3hpf-IAA-2024NC_AGTCTATATAAC
CGACGTCTAACC	AC	0.00100289633131367	5.3hpf-IAA-2024NC-repA	5.3hpf	5.3hpf-IAA-2024NC_CGACGTCTAACC
TTGCCGCCCTCA	AC	0.00103587538025805	5.3hpf-IAA-2024NC-repA	5.3hpf	5.3hpf-IAA-2024NC_TTGCCGCCCTCA
AAAATGAACTGA	AC	0.00104206423060924	5.3hpf-IAA-2024NC-repA	5.3hpf	5.3hpf-IAA-2024NC_AAAATGAACTGA
TGGAATATGTTC	AC	0.00122097245941543	5.3hpf-IAA-2024NC-repA	5.3hpf	5.3hpf-IAA-2024NC_TGGAATATGTTC
GCCCAATCTCTC	AC	0.0010614946106215	5.3hpf-IAA-2024NC-repA	5.3hpf	5.3hpf-IAA-2024NC_GCCCAATCTCTC
CCTCATTGCTTC	AC	0.00112815710128533	5.3hpf-IAA-2024NC-repA	5.3hpf	5.3hpf-IAA-2024NC_CCTCATTGCTTC
TAGGCGCACCCT	AC	0.0011891374875593	5.3hpf-IAA-2024NC-repA	5.3hpf	5.3hpf-IAA-2024NC_TAGGCGCACCCT
GAGCTTTTCGGT	AC	0.00104133290611983	5.3hpf-IAA-2024NC-repA	5.3hpf	5.3hpf-IAA-2024NC_GAGCTTTTCGGT
CTCTCTTTACTT	AC	0.00116097621871294	5.3hpf-IAA-2024NC-repA	5.3hpf	5.3hpf-IAA-2024NC_CTCTCTTTACTT
GATGAGAGGAAC	AC	0.000998885757357279	5.3hpf-IAA-2024NC-repA	5.3hpf	5.3hpf-IAA-2024NC_GATGAGAGGAAC
GTTTGTTAAAGC	AC	0.00112211829136555	5.3hpf-IAA-2024NC-repA	5.3hpf	5.3hpf-IAA-2024NC_GTTTGTTAAAGC
CAGGCATTTAGC	AC	0.00101539297615018	5.3hpf-IAA-2024NC-repA	5.3hpf	5.3hpf-IAA-2024NC_CAGGCATTTAGC
ATCTTAACCTCG	AC	0.00106747570088207	5.3hpf-IAA-2024NC-repA	5.3hpf	5.3hpf-IAA-2024NC_ATCTTAACCTCG
CACTATAGCGCA	AC	0.00106506983557179	5.3hpf-IAA-2024NC-repA	5.3hpf	5.3hpf-IAA-2024NC_CACTATAGCGCA
CTTGTGATCCGG	AC	0.00111627906976744	5.3hpf-IAA-2024NC-repA	5.3hpf	5.3hpf-IAA-2024NC_CTTGTGATCCGG
ACCACGGATTTT	AC	0.00117264067394947	5.3hpf-IAA-2024NC-repA	5.3hpf	5.3hpf-IAA-2024NC_ACCACGGATTTT
TTATGTAGAGTA	AC	0.001021188335172	5.3hpf-IAA-2024NC-repA	5.3hpf	5.3hpf-IAA-2024NC_TTATGTAGAGTA
ATTCCGTCACTC	AC	0.00115616550066526	5.3hpf-IAA-2024NC-repA	5.3hpf	5.3hpf-IAA-2024NC_ATTCCGTCACTC
GTAAGTGTATTA	AC	0.00121912462683846	5.3hpf-IAA-2024NC-repA	5.3hpf	5.3hpf-IAA-2024NC_GTAAGTGTATTA
TACAGCCGGACG	AC	0.00112935347549424	5.3hpf-IAA-2024NC-repA	5.3hpf	5.3hpf-IAA-2024NC_TACAGCCGGACG
TACCAATATATG	AC	0.0011099395082968	5.3hpf-IAA-2024NC-repA	5.3hpf	5.3hpf-IAA-2024NC_TACCAATATATG
TGTCAACCCGGC	AC	0.00100523480767772	5.3hpf-IAA-2024NC-repA	5.3hpf	5.3hpf-IAA-2024NC_TGTCAACCCGGC
CTTACCCAGGAG	AC	0.00108354267905378	5.3hpf-IAA-2024NC-repA	5.3hpf	5.3hpf-IAA-2024NC_CTTACCCAGGAG
ATTTCTCAAGTC	AC	0.00115747209956589	5.3hpf-IAA-2024NC-repA	5.3hpf	5.3hpf-IAA-2024NC_ATTTCTCAAGTC
AAACCCGATCCG	AC	0.00112574371188404	5.3hpf-IAA-2024NC-repA	5.3hpf	5.3hpf-IAA-2024NC_AAACCCGATCCG
TTCAGTTTGCTC	AC	0.0010270294551231	5.3hpf-IAA-2024NC-repA	5.3hpf	5.3hpf-IAA-2024NC_TTCAGTTTGCTC
AGATAGGACCAG	AC	0.000972048364651007	5.3hpf-IAA-2024NC-repA	5.3hpf	5.3hpf-IAA-2024NC_AGATAGGACCAG
GTTAGGCATGTA	AC	0.00121184262760912	5.3hpf-IAA-2024NC-repA	5.3hpf	5.3hpf-IAA-2024NC_GTTAGGCATGTA
GTTCTGGTGTGT	AC	0.00105037471232715	5.3hpf-IAA-2024NC-repA	5.3hpf	5.3hpf-IAA-2024NC_GTTCTGGTGTGT
CTTCTCACGCGT	AC	0.00110522907104441	5.3hpf-IAA-2024NC-repA	5.3hpf	5.3hpf-IAA-2024NC_CTTCTCACGCGT
CGACAGAATTCC	AC	0.0011213957639275	5.3hpf-IAA-2024NC-repA	5.3hpf	5.3hpf-IAA-2024NC_CGACAGAATTCC
ACTTGGTGTATG	AC	0.00103510269308297	5.3hpf-IAA-2024NC-repA	5.3hpf	5.3hpf-IAA-2024NC_ACTTGGTGTATG
GAAGTCTCAGTG	AC	0.00101248007353047	5.3hpf-IAA-2024NC-repA	5.3hpf	5.3hpf-IAA-2024NC_GAAGTCTCAGTG
TGTCGTACAATG	AC	0.00107965269913175	5.3hpf-IAA-2024NC-repA	5.3hpf	5.3hpf-IAA-2024NC_TGTCGTACAATG
CATTGGCTACAC	AC	0.0011134040408888	5.3hpf-IAA-2024NC-repA	5.3hpf	5.3hpf-IAA-2024NC_CATTGGCTACAC
TGTCTCGGTTCT	AC	0.0011086276262852	5.3hpf-IAA-2024NC-repA	5.3hpf	5.3hpf-IAA-2024NC_TGTCTCGGTTCT
TCGGTGCATATG	AC	0.0010018605982539	5.3hpf-IAA-2024NC-repA	5.3hpf	5.3hpf-IAA-2024NC_TCGGTGCATATG
GATAGGGTATCG	AC	0.00112885593421741	5.3hpf-IAA-2024NC-repA	5.3hpf	5.3hpf-IAA-2024NC_GATAGGGTATCG
CCGGCGTGCTAG	AC	0.00120860079792318	5.3hpf-IAA-2024NC-repA	5.3hpf	5.3hpf-IAA-2024NC_CCGGCGTGCTAG
TCCACTGAGGTG	AC	0.00110095783331498	5.3hpf-IAA-2024NC-repA	5.3hpf	5.3hpf-IAA-2024NC_TCCACTGAGGTG
GATGCACCTTGC	AC	0.00115419041786404	5.3hpf-IAA-2024NC-repA	5.3hpf	5.3hpf-IAA-2024NC_GATGCACCTTGC
CGCCATTGGCCT	AC	0.00113234195915452	5.3hpf-IAA-2024NC-repA	5.3hpf	5.3hpf-IAA-2024NC_CGCCATTGGCCT
ATAAACGTTTGT	AC	0.000917296543626624	5.3hpf-IAA-2024NC-repA	5.3hpf	5.3hpf-IAA-2024NC_ATAAACGTTTGT
GTTACGCCAACT	AC	0.00117433138874157	5.3hpf-IAA-2024NC-repA	5.3hpf	5.3hpf-IAA-2024NC_GTTACGCCAACT
CTGAAGGCCTCC	AC	0.00107560422067096	5.3hpf-IAA-2024NC-repA	5.3hpf	5.3hpf-IAA-2024NC_CTGAAGGCCTCC
TATCACATGTTA	AC	0.00116834378417504	5.3hpf-IAA-2024NC-repA	5.3hpf	5.3hpf-IAA-2024NC_TATCACATGTTA
CGGTAAAGTTCA	AC	0.0010483064428673	5.3hpf-IAA-2024NC-repA	5.3hpf	5.3hpf-IAA-2024NC_CGGTAAAGTTCA
CCGTGCCTGGAC	AC	0.00113836890328431	5.3hpf-IAA-2024NC-repA	5.3hpf	5.3hpf-IAA-2024NC_CCGTGCCTGGAC
TTTGCCGCTATC	AC	0.00104913274961025	5.3hpf-IAA-2024NC-repA	5.3hpf	5.3hpf-IAA-2024NC_TTTGCCGCTATC
CCGTGCTTTCTC	AC	0.00113611694044432	5.3hpf-IAA-2024NC-repA	5.3hpf	5.3hpf-IAA-2024NC_CCGTGCTTTCTC
TTGTTCGGTTCA	AC	0.00114990110850467	5.3hpf-IAA-2024NC-repA	5.3hpf	5.3hpf-IAA-2024NC_TTGTTCGGTTCA
TCGCCATTCTTC	AC	0.00104992642851304	5.3hpf-IAA-2024NC-repA	5.3hpf	5.3hpf-IAA-2024NC_TCGCCATTCTTC
GTGGTCCCACGA	AC	0.00119076853220403	5.3hpf-IAA-2024NC-repA	5.3hpf	5.3hpf-IAA-2024NC_GTGGTCCCACGA
AAATTGTTTGAC	AC	0.00109758144699973	5.3hpf-IAA-2024NC-repA	5.3hpf	5.3hpf-IAA-2024NC_AAATTGTTTGAC
GAAAGCTCCGTT	AC	0.00104627053635132	5.3hpf-IAA-2024NC-repA	5.3hpf	5.3hpf-IAA-2024NC_GAAAGCTCCGTT
AAGTGATCGTCA	AC	0.00123898753885542	5.3hpf-IAA-2024NC-repA	5.3hpf	5.3hpf-IAA-2024NC_AAGTGATCGTCA
ATTTCGTGTTGA	AC	0.00108415743167959	5.3hpf-IAA-2024NC-repA	5.3hpf	5.3hpf-IAA-2024NC_ATTTCGTGTTGA
GACCGTCTGCAT	AC	0.000977635576239416	5.3hpf-IAA-2024NC-repA	5.3hpf	5.3hpf-IAA-2024NC_GACCGTCTGCAT
CAGGGTGTTCTA	AC	0.00118028760909721	5.3hpf-IAA-2024NC-repA	5.3hpf	5.3hpf-IAA-2024NC_CAGGGTGTTCTA
GTCAGGAGGCTA	AC	0.00101760265088047	5.3hpf-IAA-2024NC-repA	5.3hpf	5.3hpf-IAA-2024NC_GTCAGGAGGCTA
TAAATGCTTTTC	AC	0.00118273211117682	5.3hpf-IAA-2024NC-repA	5.3hpf	5.3hpf-IAA-2024NC_TAAATGCTTTTC
AGGTTGACACAA	AC	0.00105815016112741	5.3hpf-IAA-2024NC-repA	5.3hpf	5.3hpf-IAA-2024NC_AGGTTGACACAA
GCCGCACTCATC	AC	0.00110483285457243	5.3hpf-IAA-2024NC-repA	5.3hpf	5.3hpf-IAA-2024NC_GCCGCACTCATC
GCGTTGGCGAGG	AC	0.000960621070929123	5.3hpf-IAA-2024NC-repA	5.3hpf	5.3hpf-IAA-2024NC_GCGTTGGCGAGG
TAAAGTTCATCG	AC	0.000986140546756433	5.3hpf-IAA-2024NC-repA	5.3hpf	5.3hpf-IAA-2024NC_TAAAGTTCATCG
AATGTGTTGCTA	AC	0.000997593199215646	5.3hpf-IAA-2024NC-repA	5.3hpf	5.3hpf-IAA-2024NC_AATGTGTTGCTA
TAGGGACAGTAT	AC	0.00117325126376917	5.3hpf-IAA-2024NC-repA	5.3hpf	5.3hpf-IAA-2024NC_TAGGGACAGTAT
GAGGCGGCCGAC	AC	0.00129975231135199	5.3hpf-IAA-2024NC-repA	5.3hpf	5.3hpf-IAA-2024NC_GAGGCGGCCGAC
CATGCTTACGAT	AC	0.00110031485932898	5.3hpf-IAA-2024NC-repA	5.3hpf	5.3hpf-IAA-2024NC_CATGCTTACGAT
TCGCTGGTAGAA	AC	0.00105042016806723	5.3hpf-IAA-2024NC-repA	5.3hpf	5.3hpf-IAA-2024NC_TCGCTGGTAGAA
TGAATGCTGCGG	AC	0.00106913756236636	5.3hpf-IAA-2024NC-repA	5.3hpf	5.3hpf-IAA-2024NC_TGAATGCTGCGG
CCGCTTGGCGAT	AC	0.00117330693281246	5.3hpf-IAA-2024NC-repA	5.3hpf	5.3hpf-IAA-2024NC_CCGCTTGGCGAT
CCAGGTGGCTAG	AC	0.00123467622652862	5.3hpf-IAA-2024NC-repA	5.3hpf	5.3hpf-IAA-2024NC_CCAGGTGGCTAG
ACCACAGTAACA	AC	0.00120271381578947	5.3hpf-IAA-2024NC-repA	5.3hpf	5.3hpf-IAA-2024NC_ACCACAGTAACA
GATCCATACCTA	AC	0.00114203789712392	5.3hpf-IAA-2024NC-repA	5.3hpf	5.3hpf-IAA-2024NC_GATCCATACCTA
GCCATGAGATAG	AC	0.00138274697034921	5.3hpf-IAA-2024NC-repA	5.3hpf	5.3hpf-IAA-2024NC_GCCATGAGATAG
CACATCCATCAC	AC	0.00120247445610621	5.3hpf-IAA-2024NC-repA	5.3hpf	5.3hpf-IAA-2024NC_CACATCCATCAC
TATACGGGTCAC	AC	0.000996524938675388	5.3hpf-IAA-2024NC-repA	5.3hpf	5.3hpf-IAA-2024NC_TATACGGGTCAC
GAGCCGGTGTGA	AC	0.00120744186670513	5.3hpf-IAA-2024NC-repA	5.3hpf	5.3hpf-IAA-2024NC_GAGCCGGTGTGA
TTACATTGTTTG	AC	0.00112136806904423	5.3hpf-IAA-2024NC-repA	5.3hpf	5.3hpf-IAA-2024NC_TTACATTGTTTG
AGTTTTTGTCTT	AC	0.00156289986473147	5.3hpf-IAA-2024NC-repA	5.3hpf	5.3hpf-IAA-2024NC_AGTTTTTGTCTT
CGGTCCTCACCT	AC	0.00104541953140325	5.3hpf-IAA-2024NC-repA	5.3hpf	5.3hpf-IAA-2024NC_CGGTCCTCACCT
CCGTCAGGCCAC	AC	0.00116750694848426	5.3hpf-IAA-2024NC-repA	5.3hpf	5.3hpf-IAA-2024NC_CCGTCAGGCCAC
CCGGGGTTATCA	AC	0.00117616373774009	5.3hpf-IAA-2024NC-repA	5.3hpf	5.3hpf-IAA-2024NC_CCGGGGTTATCA
GCCCATATATAA	AC	0.00122556739761644	5.3hpf-IAA-2024NC-repA	5.3hpf	5.3hpf-IAA-2024NC_GCCCATATATAA
CTGAGGCCTACT	AC	0.0010897558598848	5.3hpf-IAA-2024NC-repA	5.3hpf	5.3hpf-IAA-2024NC_CTGAGGCCTACT
ATCGCCTTTTTG	AC	0.00108259094590351	5.3hpf-IAA-2024NC-repA	5.3hpf	5.3hpf-IAA-2024NC_ATCGCCTTTTTG
AGATCAGCGCTT	AC	0.00115786562250869	5.3hpf-IAA-2024NC-repA	5.3hpf	5.3hpf-IAA-2024NC_AGATCAGCGCTT
GAACGTTACGTG	AC	0.00116552581428192	5.3hpf-IAA-2024NC-repA	5.3hpf	5.3hpf-IAA-2024NC_GAACGTTACGTG
CACATAAGACCC	AC	0.00113646896674015	5.3hpf-IAA-2024NC-repA	5.3hpf	5.3hpf-IAA-2024NC_CACATAAGACCC
ACTCTCACTCAA	AC	0.00114861021856834	5.3hpf-IAA-2024NC-repA	5.3hpf	5.3hpf-IAA-2024NC_ACTCTCACTCAA
GACCGGGCCAAT	AC	0.00114626203700004	5.3hpf-IAA-2024NC-repA	5.3hpf	5.3hpf-IAA-2024NC_GACCGGGCCAAT
AGGGTGGTTGAC	AC	0.00104822276541046	5.3hpf-IAA-2024NC-repA	5.3hpf	5.3hpf-IAA-2024NC_AGGGTGGTTGAC
GCAGATAGGAGG	AC	0.000929769417184538	5.3hpf-IAA-2024NC-repA	5.3hpf	5.3hpf-IAA-2024NC_GCAGATAGGAGG
ATCATTCGTAGG	AC	0.00100382538864321	5.3hpf-IAA-2024NC-repA	5.3hpf	5.3hpf-IAA-2024NC_ATCATTCGTAGG
CTATCTCGAAAT	AC	0.00110978100133793	5.3hpf-IAA-2024NC-repA	5.3hpf	5.3hpf-IAA-2024NC_CTATCTCGAAAT
AGCAGACTGGCC	AC	0.00106449928363885	5.3hpf-IAA-2024NC-repA	5.3hpf	5.3hpf-IAA-2024NC_AGCAGACTGGCC
GGGTCACGTGGA	AC	0.00109261959565041	5.3hpf-IAA-2024NC-repA	5.3hpf	5.3hpf-IAA-2024NC_GGGTCACGTGGA
CGAACAATTATC	AC	0.00110711921068913	5.3hpf-IAA-2024NC-repA	5.3hpf	5.3hpf-IAA-2024NC_CGAACAATTATC
TCTTGGACGCTG	AC	0.00128078396334914	5.3hpf-IAA-2024NC-repA	5.3hpf	5.3hpf-IAA-2024NC_TCTTGGACGCTG
CACAAAATTATC	AC	0.00115296183830381	5.3hpf-IAA-2024NC-repA	5.3hpf	5.3hpf-IAA-2024NC_CACAAAATTATC
GCCGAACCGCGT	AC	0.0011638384141763	5.3hpf-IAA-2024NC-repA	5.3hpf	5.3hpf-IAA-2024NC_GCCGAACCGCGT
GTCAGGAGGCTC	AC	0.00095735232021433	5.3hpf-IAA-2024NC-repA	5.3hpf	5.3hpf-IAA-2024NC_GTCAGGAGGCTC
CCACTGAGGATC	AC	0.00109328060235008	5.3hpf-IAA-2024NC-repA	5.3hpf	5.3hpf-IAA-2024NC_CCACTGAGGATC
CACTAATAATCC	AC	0.00114151841151845	5.3hpf-IAA-2024NC-repA	5.3hpf	5.3hpf-IAA-2024NC_CACTAATAATCC
AGTACAAGGGAA	AC	0.00120558418489677	5.3hpf-IAA-2024NC-repA	5.3hpf	5.3hpf-IAA-2024NC_AGTACAAGGGAA
CGTTTTCTGTTT	AC	0.00111667883258869	5.3hpf-IAA-2024NC-repA	5.3hpf	5.3hpf-IAA-2024NC_CGTTTTCTGTTT
GGTCGTAGACGC	AC	0.00124374539575022	5.3hpf-IAA-2024NC-repA	5.3hpf	5.3hpf-IAA-2024NC_GGTCGTAGACGC
ACTCCGACCTCC	AC	0.0010989406500066	5.3hpf-IAA-2024NC-repA	5.3hpf	5.3hpf-IAA-2024NC_ACTCCGACCTCC
ACCTATTCGGCA	AC	0.00114968958381237	5.3hpf-IAA-2024NC-repA	5.3hpf	5.3hpf-IAA-2024NC_ACCTATTCGGCA
CGAAAGCTGAAG	AC	0.00111871312662655	5.3hpf-IAA-2024NC-repA	5.3hpf	5.3hpf-IAA-2024NC_CGAAAGCTGAAG
CGCCTTCTGAGT	AC	0.00117948267209531	5.3hpf-IAA-2024NC-repA	5.3hpf	5.3hpf-IAA-2024NC_CGCCTTCTGAGT
GTAGGTAGTTAG	AC	0.00112551645533552	5.3hpf-IAA-2024NC-repA	5.3hpf	5.3hpf-IAA-2024NC_GTAGGTAGTTAG
TTGGGTCGGATC	AC	0.00112194909639574	5.3hpf-IAA-2024NC-repA	5.3hpf	5.3hpf-IAA-2024NC_TTGGGTCGGATC
AAGAAGAATGCA	AC	0.000952695493115187	5.3hpf-IAA-2024NC-repA	5.3hpf	5.3hpf-IAA-2024NC_AAGAAGAATGCA
CATCTGTTGCGG	AC	0.00107514888435018	5.3hpf-IAA-2024NC-repA	5.3hpf	5.3hpf-IAA-2024NC_CATCTGTTGCGG
CGGGTTGGCTGA	AC	0.00111553878180823	5.3hpf-IAA-2024NC-repA	5.3hpf	5.3hpf-IAA-2024NC_CGGGTTGGCTGA
GCAGTCCGACAA	AC	0.001144409131046	5.3hpf-IAA-2024NC-repA	5.3hpf	5.3hpf-IAA-2024NC_GCAGTCCGACAA
GCCGCCTCCCGG	AC	0.00117583450129394	5.3hpf-IAA-2024NC-repA	5.3hpf	5.3hpf-IAA-2024NC_GCCGCCTCCCGG
GCGATCAGGTAG	AC	0.000995983651723965	5.3hpf-IAA-2024NC-repA	5.3hpf	5.3hpf-IAA-2024NC_GCGATCAGGTAG
GATCCTGGTGGA	AC	0.00109224626512458	5.3hpf-IAA-2024NC-repA	5.3hpf	5.3hpf-IAA-2024NC_GATCCTGGTGGA
TACGCATAATCT	AC	0.00123334208991376	5.3hpf-IAA-2024NC-repA	5.3hpf	5.3hpf-IAA-2024NC_TACGCATAATCT
CTTGGCCCGTCT	AC	0.00113657999042273	5.3hpf-IAA-2024NC-repA	5.3hpf	5.3hpf-IAA-2024NC_CTTGGCCCGTCT
TCAATCAAGGCG	AC	0.00115573110964816	5.3hpf-IAA-2024NC-repA	5.3hpf	5.3hpf-IAA-2024NC_TCAATCAAGGCG
ATACGACCGCTC	AC	0.00111407165337517	5.3hpf-IAA-2024NC-repA	5.3hpf	5.3hpf-IAA-2024NC_ATACGACCGCTC
CAACCGTATAGC	AC	0.00103043117522683	5.3hpf-IAA-2024NC-repA	5.3hpf	5.3hpf-IAA-2024NC_CAACCGTATAGC
GTGAACAGATCG	AC	0.00106802460512381	5.3hpf-IAA-2024NC-repA	5.3hpf	5.3hpf-IAA-2024NC_GTGAACAGATCG
CAGCGCACATAA	AC	0.00123956359166112	5.3hpf-IAA-2024NC-repA	5.3hpf	5.3hpf-IAA-2024NC_CAGCGCACATAA
GGGTTTCCCACC	AC	0.00112148790678748	5.3hpf-IAA-2024NC-repA	5.3hpf	5.3hpf-IAA-2024NC_GGGTTTCCCACC
CTCACGCCTCTT	AC	0.00110090004737091	5.3hpf-IAA-2024NC-repA	5.3hpf	5.3hpf-IAA-2024NC_CTCACGCCTCTT
AACCTGCGGGTC	AC	0.00104929320081586	5.3hpf-IAA-2024NC-repA	5.3hpf	5.3hpf-IAA-2024NC_AACCTGCGGGTC
TCAATCCTCGCA	AC	0.00102833346107662	5.3hpf-IAA-2024NC-repA	5.3hpf	5.3hpf-IAA-2024NC_TCAATCCTCGCA
ATTCGCCTGGTT	AC	0.00111837129431019	5.3hpf-IAA-2024NC-repA	5.3hpf	5.3hpf-IAA-2024NC_ATTCGCCTGGTT
GCTCGGGACAGT	AC	0.00112953290749651	5.3hpf-IAA-2024NC-repA	5.3hpf	5.3hpf-IAA-2024NC_GCTCGGGACAGT
GTCCGTGACCTC	AC	0.00129918890087427	5.3hpf-IAA-2024NC-repA	5.3hpf	5.3hpf-IAA-2024NC_GTCCGTGACCTC
GAAGACACGACC	AC	0.00131035128251863	5.3hpf-IAA-2024NC-repA	5.3hpf	5.3hpf-IAA-2024NC_GAAGACACGACC
AGCCTTCATCGT	AC	0.00108117800936669	5.3hpf-IAA-2024NC-repA	5.3hpf	5.3hpf-IAA-2024NC_AGCCTTCATCGT
GCCCAGTCTTGC	AC	0.00100198639407949	5.3hpf-IAA-2024NC-repA	5.3hpf	5.3hpf-IAA-2024NC_GCCCAGTCTTGC
TCGAAATATCAG	AC	0.00128377029070265	5.3hpf-IAA-2024NC-repA	5.3hpf	5.3hpf-IAA-2024NC_TCGAAATATCAG
CGCGGCAATGGC	AC	0.00107570768421926	5.3hpf-IAA-2024NC-repA	5.3hpf	5.3hpf-IAA-2024NC_CGCGGCAATGGC
TGCCTTCAGGCG	AC	0.00104650237974641	5.3hpf-IAA-2024NC-repA	5.3hpf	5.3hpf-IAA-2024NC_TGCCTTCAGGCG
GTTATAAGCCGG	AC	0.00105392417547354	5.3hpf-IAA-2024NC-repA	5.3hpf	5.3hpf-IAA-2024NC_GTTATAAGCCGG
TTATTTCAGTCA	AC	0.00119433543763863	5.3hpf-IAA-2024NC-repA	5.3hpf	5.3hpf-IAA-2024NC_TTATTTCAGTCA
AGGCGGTCCGGC	AC	0.00120575873414351	5.3hpf-IAA-2024NC-repA	5.3hpf	5.3hpf-IAA-2024NC_AGGCGGTCCGGC
CATTCTTAGCCA	AC	0.000974951712297268	5.3hpf-IAA-2024NC-repA	5.3hpf	5.3hpf-IAA-2024NC_CATTCTTAGCCA
AAAGTCGGCTCG	AC	0.00110842038047734	5.3hpf-IAA-2024NC-repA	5.3hpf	5.3hpf-IAA-2024NC_AAAGTCGGCTCG
TCGAATGTTTAC	AC	0.00112879072355712	5.3hpf-IAA-2024NC-repA	5.3hpf	5.3hpf-IAA-2024NC_TCGAATGTTTAC
TGAATCCAGGCA	AC	0.00139308680672164	5.3hpf-IAA-2024NC-repA	5.3hpf	5.3hpf-IAA-2024NC_TGAATCCAGGCA
ACTCCGTTCCAC	AC	0.00109505507482876	5.3hpf-IAA-2024NC-repA	5.3hpf	5.3hpf-IAA-2024NC_ACTCCGTTCCAC
TAGATTAATTTC	AC	0.000961295033186693	5.3hpf-IAA-2024NC-repA	5.3hpf	5.3hpf-IAA-2024NC_TAGATTAATTTC
CCCTGCGCTTAA	AC	0.00116402902642594	5.3hpf-IAA-2024NC-repA	5.3hpf	5.3hpf-IAA-2024NC_CCCTGCGCTTAA
CGTTAGGCAGTT	AC	0.00103287388253731	5.3hpf-IAA-2024NC-repA	5.3hpf	5.3hpf-IAA-2024NC_CGTTAGGCAGTT
GCCTCCACACTC	AC	0.00104615371790944	5.3hpf-IAA-2024NC-repA	5.3hpf	5.3hpf-IAA-2024NC_GCCTCCACACTC
AACACACCTCAG	AC	0.00116038668660571	5.3hpf-IAA-2024NC-repA	5.3hpf	5.3hpf-IAA-2024NC_AACACACCTCAG
AGCTCTTCAAAC	AC	0.00120610067651283	5.3hpf-IAA-2024NC-repA	5.3hpf	5.3hpf-IAA-2024NC_AGCTCTTCAAAC
GCGATTCACTGT	AC	0.00107783308687231	5.3hpf-IAA-2024NC-repA	5.3hpf	5.3hpf-IAA-2024NC_GCGATTCACTGT
TTATAAATATCT	AC	0.000972583939397214	5.3hpf-IAA-2024NC-repA	5.3hpf	5.3hpf-IAA-2024NC_TTATAAATATCT
AGGAGTATCCGA	AC	0.00102983036726759	5.3hpf-IAA-2024NC-repA	5.3hpf	5.3hpf-IAA-2024NC_AGGAGTATCCGA
GTAGGTCCGATG	AC	0.00105240848065834	5.3hpf-IAA-2024NC-repA	5.3hpf	5.3hpf-IAA-2024NC_GTAGGTCCGATG
GGTTAAGATTCA	AC	0.00121541334238669	5.3hpf-IAA-2024NC-repA	5.3hpf	5.3hpf-IAA-2024NC_GGTTAAGATTCA
ACCACGCTTTCT	AC	0.0011262596324837	5.3hpf-IAA-2024NC-repA	5.3hpf	5.3hpf-IAA-2024NC_ACCACGCTTTCT
TATCTATCCAGA	AC	0.00107571255164888	5.3hpf-IAA-2024NC-repA	5.3hpf	5.3hpf-IAA-2024NC_TATCTATCCAGA
GTCCTTGTGGGG	AC	0.00118137384144239	5.3hpf-IAA-2024NC-repA	5.3hpf	5.3hpf-IAA-2024NC_GTCCTTGTGGGG
TACGCGATACGA	AC	0.00120247959585628	5.3hpf-IAA-2024NC-repA	5.3hpf	5.3hpf-IAA-2024NC_TACGCGATACGA
TTCCCGTCTGTG	AC	0.000807377762310771	5.3hpf-IAA-2024NC-repA	5.3hpf	5.3hpf-IAA-2024NC_TTCCCGTCTGTG
GCGAGTATTTAA	AC	0.0013717883847754	5.3hpf-IAA-2024NC-repA	5.3hpf	5.3hpf-IAA-2024NC_GCGAGTATTTAA
GTTCGTGTCGAG	AC	0.00106280761613428	5.3hpf-IAA-2024NC-repA	5.3hpf	5.3hpf-IAA-2024NC_GTTCGTGTCGAG
GATCTGTGACCC	AC	0.000934326210653187	5.3hpf-IAA-2024NC-repA	5.3hpf	5.3hpf-IAA-2024NC_GATCTGTGACCC
CATCTGAGTCAA	AC	0.00133646182315163	5.3hpf-IAA-2024NC-repA	5.3hpf	5.3hpf-IAA-2024NC_CATCTGAGTCAA
TGGTTACAATGT	AC	0.00128002027754895	5.3hpf-IAA-2024NC-repA	5.3hpf	5.3hpf-IAA-2024NC_TGGTTACAATGT
CGCTGGCTTTAG	AC	0.000931448013557743	5.3hpf-IAA-2024NC-repA	5.3hpf	5.3hpf-IAA-2024NC_CGCTGGCTTTAG
TAATCCATTTGA	AC	0.00107345952643579	5.3hpf-IAA-2024NC-repA	5.3hpf	5.3hpf-IAA-2024NC_TAATCCATTTGA
CTCCTGAGTCCT	AC	0.00105734201255782	5.3hpf-IAA-2024NC-repA	5.3hpf	5.3hpf-IAA-2024NC_CTCCTGAGTCCT
CGGATCTCAATA	AC	0.00103204015574424	5.3hpf-IAA-2024NC-repA	5.3hpf	5.3hpf-IAA-2024NC_CGGATCTCAATA
CAAAAGTTACTC	AC	0.00113639082274696	5.3hpf-IAA-2024NC-repA	5.3hpf	5.3hpf-IAA-2024NC_CAAAAGTTACTC
GGTGTCTGAGGG	AC	0.00104477952414627	5.3hpf-IAA-2024NC-repA	5.3hpf	5.3hpf-IAA-2024NC_GGTGTCTGAGGG
ACGATGTCTATT	AC	0.00108570658986605	5.3hpf-IAA-2024NC-repA	5.3hpf	5.3hpf-IAA-2024NC_ACGATGTCTATT
GGTATCTCATTC	AC	0.00107602134546409	5.3hpf-IAA-2024NC-repA	5.3hpf	5.3hpf-IAA-2024NC_GGTATCTCATTC
CTCCGGAGCCTG	AC	0.00144693345162278	5.3hpf-IAA-2024NC-repA	5.3hpf	5.3hpf-IAA-2024NC_CTCCGGAGCCTG
TTTTCACGCCCT	AC	0.00113604444305733	5.3hpf-IAA-2024NC-repA	5.3hpf	5.3hpf-IAA-2024NC_TTTTCACGCCCT
CCTAAATAAATG	AC	0.00102412256872759	5.3hpf-IAA-2024NC-repA	5.3hpf	5.3hpf-IAA-2024NC_CCTAAATAAATG
CTTGTAGGCCGC	AC	0.00110833629271534	5.3hpf-IAA-2024NC-repA	5.3hpf	5.3hpf-IAA-2024NC_CTTGTAGGCCGC
CTCGTCGAGCTC	AC	0.00106161835123593	5.3hpf-IAA-2024NC-repA	5.3hpf	5.3hpf-IAA-2024NC_CTCGTCGAGCTC
CGATTTGGGTGT	AC	0.0011226685656693	5.3hpf-IAA-2024NC-repA	5.3hpf	5.3hpf-IAA-2024NC_CGATTTGGGTGT
AAGTTTGGTGAA	AC	0.00115272358064581	5.3hpf-IAA-2024NC-repA	5.3hpf	5.3hpf-IAA-2024NC_AAGTTTGGTGAA
AAGCCTAGTTAT	AC	0.00109918331706816	5.3hpf-IAA-2024NC-repA	5.3hpf	5.3hpf-IAA-2024NC_AAGCCTAGTTAT
AGCAGCACGGAA	AC	0.00114729680769695	5.3hpf-IAA-2024NC-repA	5.3hpf	5.3hpf-IAA-2024NC_AGCAGCACGGAA
AGGGTTGGTAAG	AC	0.0012104400453915	5.3hpf-IAA-2024NC-repA	5.3hpf	5.3hpf-IAA-2024NC_AGGGTTGGTAAG
AACTTATCGGAC	AC	0.0011485715909137	5.3hpf-IAA-2024NC-repA	5.3hpf	5.3hpf-IAA-2024NC_AACTTATCGGAC
GGGCGAGCGAGC	AC	0.00109119251753702	5.3hpf-IAA-2024NC-repA	5.3hpf	5.3hpf-IAA-2024NC_GGGCGAGCGAGC
ATCCCGGCCATC	AC	0.00117675900956117	5.3hpf-IAA-2024NC-repA	5.3hpf	5.3hpf-IAA-2024NC_ATCCCGGCCATC
CCCTCCAACGAA	AC	0.00113549502043891	5.3hpf-IAA-2024NC-repA	5.3hpf	5.3hpf-IAA-2024NC_CCCTCCAACGAA
TTACCGGTGACT	AC	0.000992911186958493	5.3hpf-IAA-2024NC-repA	5.3hpf	5.3hpf-IAA-2024NC_TTACCGGTGACT
TATATCGCGTCG	AC	0.0010997728338081	5.3hpf-IAA-2024NC-repA	5.3hpf	5.3hpf-IAA-2024NC_TATATCGCGTCG
CGAGCCGGACTA	AC	0.00112944273968402	5.3hpf-IAA-2024NC-repA	5.3hpf	5.3hpf-IAA-2024NC_CGAGCCGGACTA
CTTATCCTGAGA	AC	0.00125510626961104	5.3hpf-IAA-2024NC-repA	5.3hpf	5.3hpf-IAA-2024NC_CTTATCCTGAGA
AATGGACGGGGT	AC	0.00110350076103501	5.3hpf-IAA-2024NC-repA	5.3hpf	5.3hpf-IAA-2024NC_AATGGACGGGGT
AGCCGCGATCAA	AC	0.00115660421003932	5.3hpf-IAA-2024NC-repA	5.3hpf	5.3hpf-IAA-2024NC_AGCCGCGATCAA
CGTACTAAGACC	AC	0.0011345995699076	5.3hpf-IAA-2024NC-repA	5.3hpf	5.3hpf-IAA-2024NC_CGTACTAAGACC
CGATACGTTGTA	AC	0.00107018733576333	5.3hpf-IAA-2024NC-repA	5.3hpf	5.3hpf-IAA-2024NC_CGATACGTTGTA
GTAATTAGCTAG	AC	0.000980790110916264	5.3hpf-IAA-2024NC-repA	5.3hpf	5.3hpf-IAA-2024NC_GTAATTAGCTAG
TTAGGTTCAGTT	AC	0.00105608904906366	5.3hpf-IAA-2024NC-repA	5.3hpf	5.3hpf-IAA-2024NC_TTAGGTTCAGTT
GCTCAGCCCTTT	AC	0.00105966981208739	5.3hpf-IAA-2024NC-repA	5.3hpf	5.3hpf-IAA-2024NC_GCTCAGCCCTTT
AGCGACTATTTA	AC	0.0010994085182172	5.3hpf-IAA-2024NC-repA	5.3hpf	5.3hpf-IAA-2024NC_AGCGACTATTTA
AACTTAGATTCT	AC	0.00108583169608711	5.3hpf-IAA-2024NC-repA	5.3hpf	5.3hpf-IAA-2024NC_AACTTAGATTCT
TGTGTCGAGTAA	AC	0.00117249415562327	5.3hpf-IAA-2024NC-repA	5.3hpf	5.3hpf-IAA-2024NC_TGTGTCGAGTAA
CCCAAGCTGCGT	AC	0.00113239290798499	5.3hpf-IAA-2024NC-repA	5.3hpf	5.3hpf-IAA-2024NC_CCCAAGCTGCGT
ATCATCCGCAGC	AC	0.00114005800514905	5.3hpf-IAA-2024NC-repA	5.3hpf	5.3hpf-IAA-2024NC_ATCATCCGCAGC
TCTGTACATCGC	AC	0.00120570520237464	5.3hpf-IAA-2024NC-repA	5.3hpf	5.3hpf-IAA-2024NC_TCTGTACATCGC
CCCAGCAGCCTA	AC	0.00113144809962901	5.3hpf-IAA-2024NC-repA	5.3hpf	5.3hpf-IAA-2024NC_CCCAGCAGCCTA
GTGGCTGGTATT	AC	0.00110386801318675	5.3hpf-IAA-2024NC-repA	5.3hpf	5.3hpf-IAA-2024NC_GTGGCTGGTATT
AATATCCACACG	AC	0.00107125668241638	5.3hpf-IAA-2024NC-repA	5.3hpf	5.3hpf-IAA-2024NC_AATATCCACACG
CCGGAAAGACCC	AC	0.00119151150767292	5.3hpf-IAA-2024NC-repA	5.3hpf	5.3hpf-IAA-2024NC_CCGGAAAGACCC
AAAGTGTGAACG	AC	0.00108551295035143	5.3hpf-IAA-2024NC-repA	5.3hpf	5.3hpf-IAA-2024NC_AAAGTGTGAACG
TCGGGAGCCTGC	AC	0.00117271701779924	5.3hpf-IAA-2024NC-repA	5.3hpf	5.3hpf-IAA-2024NC_TCGGGAGCCTGC
TCCATGGAATCG	AC	0.00103543188310793	5.3hpf-IAA-2024NC-repA	5.3hpf	5.3hpf-IAA-2024NC_TCCATGGAATCG
CCATTTGACCTT	AC	0.00112900861248212	5.3hpf-IAA-2024NC-repA	5.3hpf	5.3hpf-IAA-2024NC_CCATTTGACCTT
CGCTCCTGCGCT	AC	0.00111012593441607	5.3hpf-IAA-2024NC-repA	5.3hpf	5.3hpf-IAA-2024NC_CGCTCCTGCGCT
TGACTCGCCCAG	AC	0.00116962993275391	5.3hpf-IAA-2024NC-repA	5.3hpf	5.3hpf-IAA-2024NC_TGACTCGCCCAG
AGTCCGTCTTTT	AC	0.00125689733555593	5.3hpf-IAA-2024NC-repA	5.3hpf	5.3hpf-IAA-2024NC_AGTCCGTCTTTT
TTCTGCTTCGGC	AC	0.00103317902197377	5.3hpf-IAA-2024NC-repA	5.3hpf	5.3hpf-IAA-2024NC_TTCTGCTTCGGC
TAGGTCTCGCCT	AC	0.00108769839642868	5.3hpf-IAA-2024NC-repA	5.3hpf	5.3hpf-IAA-2024NC_TAGGTCTCGCCT
CTAGCATCTATG	AC	0.00105721474104105	5.3hpf-IAA-2024NC-repA	5.3hpf	5.3hpf-IAA-2024NC_CTAGCATCTATG
TAGTCCTGATTC	AC	0.00105396987442162	5.3hpf-IAA-2024NC-repA	5.3hpf	5.3hpf-IAA-2024NC_TAGTCCTGATTC
GCATGCTTAAAG	AC	0.00111953657626393	5.3hpf-IAA-2024NC-repA	5.3hpf	5.3hpf-IAA-2024NC_GCATGCTTAAAG
TAGTTGTTCGTC	AC	0.00104729602540891	5.3hpf-IAA-2024NC-repA	5.3hpf	5.3hpf-IAA-2024NC_TAGTTGTTCGTC
GAGCCGAGAATT	AC	0.00116699384011372	5.3hpf-IAA-2024NC-repA	5.3hpf	5.3hpf-IAA-2024NC_GAGCCGAGAATT
TGGTCGATTCGT	AC	0.000942010473879167	5.3hpf-IAA-2024NC-repA	5.3hpf	5.3hpf-IAA-2024NC_TGGTCGATTCGT
CAAATGTTGACA	AC	0.00105803601537735	5.3hpf-IAA-2024NC-repA	5.3hpf	5.3hpf-IAA-2024NC_CAAATGTTGACA
GGCAAAACTATT	AC	0.00120335293210141	5.3hpf-IAA-2024NC-repA	5.3hpf	5.3hpf-IAA-2024NC_GGCAAAACTATT
TATCAACTTCTT	AC	0.00103395527309609	5.3hpf-IAA-2024NC-repA	5.3hpf	5.3hpf-IAA-2024NC_TATCAACTTCTT
GGGTATTCAAAC	AC	0.0011368713477455	5.3hpf-IAA-2024NC-repA	5.3hpf	5.3hpf-IAA-2024NC_GGGTATTCAAAC
GACTTCGTGATG	AC	0.00120545159332819	5.3hpf-IAA-2024NC-repA	5.3hpf	5.3hpf-IAA-2024NC_GACTTCGTGATG
CAGGTATACGAA	AC	0.00105458945049389	5.3hpf-IAA-2024NC-repA	5.3hpf	5.3hpf-IAA-2024NC_CAGGTATACGAA
TCGACATTATCG	AC	0.000957419187329612	5.3hpf-IAA-2024NC-repA	5.3hpf	5.3hpf-IAA-2024NC_TCGACATTATCG
CGCAGCCAGTAC	AC	0.00116208289524653	5.3hpf-IAA-2024NC-repA	5.3hpf	5.3hpf-IAA-2024NC_CGCAGCCAGTAC
CGAGGCGCGGGT	AC	0.00114371244085639	5.3hpf-IAA-2024NC-repA	5.3hpf	5.3hpf-IAA-2024NC_CGAGGCGCGGGT
TTCCCATAACTT	AC	0.00106821223214414	5.3hpf-IAA-2024NC-repA	5.3hpf	5.3hpf-IAA-2024NC_TTCCCATAACTT
CTTACTCTACAC	AC	0.000906207521522429	5.3hpf-IAA-2024NC-repA	5.3hpf	5.3hpf-IAA-2024NC_CTTACTCTACAC
CGTGGTGCGAAC	AC	0.00172529007958204	5.3hpf-IAA-2024NC-repA	5.3hpf	5.3hpf-IAA-2024NC_CGTGGTGCGAAC
TCGCTATTCTAT	AC	0.00112942632347363	5.3hpf-IAA-2024NC-repA	5.3hpf	5.3hpf-IAA-2024NC_TCGCTATTCTAT
GAGTGTCTTTTA	AC	0.00122054267204957	5.3hpf-IAA-2024NC-repA	5.3hpf	5.3hpf-IAA-2024NC_GAGTGTCTTTTA
TTTGATACGCGA	AC	0.000913531114327062	5.3hpf-IAA-2024NC-repA	5.3hpf	5.3hpf-IAA-2024NC_TTTGATACGCGA
CATATGGGCCGG	AC	0.00105372933278293	5.3hpf-IAA-2024NC-repA	5.3hpf	5.3hpf-IAA-2024NC_CATATGGGCCGG
TAACTGTTTCTG	AC	0.000927736714418248	5.3hpf-IAA-2024NC-repA	5.3hpf	5.3hpf-IAA-2024NC_TAACTGTTTCTG
CTTCACGGACGC	AC	0.00103901662771793	5.3hpf-IAA-2024NC-repA	5.3hpf	5.3hpf-IAA-2024NC_CTTCACGGACGC
TCATTGCTGAAT	AC	0.00125164624154259	5.3hpf-IAA-2024NC-repA	5.3hpf	5.3hpf-IAA-2024NC_TCATTGCTGAAT
CTCGGGGCATCC	AC	0.00114514743773261	5.3hpf-IAA-2024NC-repA	5.3hpf	5.3hpf-IAA-2024NC_CTCGGGGCATCC
TTGTGTACTCAA	AC	0.00125759328085876	5.3hpf-IAA-2024NC-repA	5.3hpf	5.3hpf-IAA-2024NC_TTGTGTACTCAA
GCAGCTCTCGTA	AC	0.00142158535198453	5.3hpf-IAA-2024NC-repA	5.3hpf	5.3hpf-IAA-2024NC_GCAGCTCTCGTA
GCGCCTGTGCTT	AC	0.00116974425696614	5.3hpf-IAA-2024NC-repA	5.3hpf	5.3hpf-IAA-2024NC_GCGCCTGTGCTT
CAGAAATTCCAC	AC	0.00103293928612418	5.3hpf-IAA-2024NC-repA	5.3hpf	5.3hpf-IAA-2024NC_CAGAAATTCCAC
ACATCACAGCGG	AC	0.00125786839686285	5.3hpf-IAA-2024NC-repA	5.3hpf	5.3hpf-IAA-2024NC_ACATCACAGCGG
TCTTCTTAATGC	AC	0.00117832238548729	5.3hpf-IAA-2024NC-repA	5.3hpf	5.3hpf-IAA-2024NC_TCTTCTTAATGC
GCCGCTTGTCCC	AC	0.000907232129558165	5.3hpf-IAA-2024NC-repA	5.3hpf	5.3hpf-IAA-2024NC_GCCGCTTGTCCC
ATCTTAACCTCA	AC	0.00121163686985215	5.3hpf-IAA-2024NC-repA	5.3hpf	5.3hpf-IAA-2024NC_ATCTTAACCTCA
CCGATCTTATAG	AC	0.0011717432343664	5.3hpf-IAA-2024NC-repA	5.3hpf	5.3hpf-IAA-2024NC_CCGATCTTATAG
CCGTTATGTGTC	AC	0.00101191934470234	5.3hpf-IAA-2024NC-repA	5.3hpf	5.3hpf-IAA-2024NC_CCGTTATGTGTC
AGGCTTTTCTGA	AC	0.000975634586670286	5.3hpf-IAA-2024NC-repA	5.3hpf	5.3hpf-IAA-2024NC_AGGCTTTTCTGA
TAGACATTTGTC	AC	0.00112186186962942	5.3hpf-IAA-2024NC-repA	5.3hpf	5.3hpf-IAA-2024NC_TAGACATTTGTC
GTTATGCTTCTT	AC	0.00114952338786679	5.3hpf-IAA-2024NC-repA	5.3hpf	5.3hpf-IAA-2024NC_GTTATGCTTCTT
CTAAGAATTACG	AC	0.00101670859191695	5.3hpf-IAA-2024NC-repA	5.3hpf	5.3hpf-IAA-2024NC_CTAAGAATTACG
CCATGCGGGATA	AC	0.00103897436555223	5.3hpf-IAA-2024NC-repA	5.3hpf	5.3hpf-IAA-2024NC_CCATGCGGGATA
AGAACATCGGAC	AC	0.0011082266340412	5.3hpf-IAA-2024NC-repA	5.3hpf	5.3hpf-IAA-2024NC_AGAACATCGGAC
GATCACATGCGC	AC	0.00120833092053197	5.3hpf-IAA-2024NC-repA	5.3hpf	5.3hpf-IAA-2024NC_GATCACATGCGC
TCGTTCACAGAT	AC	0.0012434771358337	5.3hpf-IAA-2024NC-repA	5.3hpf	5.3hpf-IAA-2024NC_TCGTTCACAGAT
AAGCGTTTCGCC	AC	0.00104786251233896	5.3hpf-IAA-2024NC-repA	5.3hpf	5.3hpf-IAA-2024NC_AAGCGTTTCGCC
TACTTATCCTGG	AC	0.00112429821739083	5.3hpf-IAA-2024NC-repA	5.3hpf	5.3hpf-IAA-2024NC_TACTTATCCTGG
CTGCCTAAGGAC	AC	0.00100038676663097	5.3hpf-IAA-2024NC-repA	5.3hpf	5.3hpf-IAA-2024NC_CTGCCTAAGGAC
GCATACGTTAGT	AC	0.00107613992237283	5.3hpf-IAA-2024NC-repA	5.3hpf	5.3hpf-IAA-2024NC_GCATACGTTAGT
CGTAACGTGCCC	AC	0.0010805725523237	5.3hpf-IAA-2024NC-repA	5.3hpf	5.3hpf-IAA-2024NC_CGTAACGTGCCC
CGGACTCGAACG	AC	0.00112408563183679	5.3hpf-IAA-2024NC-repA	5.3hpf	5.3hpf-IAA-2024NC_CGGACTCGAACG
CACTCAGCCGCA	AC	0.00115206203879455	5.3hpf-IAA-2024NC-repA	5.3hpf	5.3hpf-IAA-2024NC_CACTCAGCCGCA
ATGCGACAGTCA	AC	0.00103239127629372	5.3hpf-IAA-2024NC-repA	5.3hpf	5.3hpf-IAA-2024NC_ATGCGACAGTCA
AGGCCAGCCCTT	AC	0.00107993638499732	5.3hpf-IAA-2024NC-repA	5.3hpf	5.3hpf-IAA-2024NC_AGGCCAGCCCTT
AATGCAGCCCAC	AC	0.00115119211599758	5.3hpf-IAA-2024NC-repA	5.3hpf	5.3hpf-IAA-2024NC_AATGCAGCCCAC
CGCCCTATCCAT	AC	0.00105829503489413	5.3hpf-IAA-2024NC-repA	5.3hpf	5.3hpf-IAA-2024NC_CGCCCTATCCAT
GCATCATGTCCT	AC	0.00103294193744266	5.3hpf-IAA-2024NC-repA	5.3hpf	5.3hpf-IAA-2024NC_GCATCATGTCCT
GACTGGTGTGCA	AC	0.00112697531426867	5.3hpf-IAA-2024NC-repA	5.3hpf	5.3hpf-IAA-2024NC_GACTGGTGTGCA
ACTAGTGCCGTG	AC	0.000928766189502386	5.3hpf-IAA-2024NC-repA	5.3hpf	5.3hpf-IAA-2024NC_ACTAGTGCCGTG
AGGATTGAATGT	AC	0.00124403838418663	5.3hpf-IAA-2024NC-repA	5.3hpf	5.3hpf-IAA-2024NC_AGGATTGAATGT
CCACTGAGGATT	AC	0.000873135491918299	5.3hpf-IAA-2024NC-repA	5.3hpf	5.3hpf-IAA-2024NC_CCACTGAGGATT
ATGTTACGAGTC	AC	0.00107983745140731	5.3hpf-IAA-2024NC-repA	5.3hpf	5.3hpf-IAA-2024NC_ATGTTACGAGTC
ATTCAGCACCCG	AC	0.000953335623208115	5.3hpf-IAA-2024NC-repA	5.3hpf	5.3hpf-IAA-2024NC_ATTCAGCACCCG
ATATCGGCAAAC	AC	0.00108245934763783	5.3hpf-IAA-2024NC-repA	5.3hpf	5.3hpf-IAA-2024NC_ATATCGGCAAAC
ATAAATAATTCT	AC	0.00101209007601677	5.3hpf-IAA-2024NC-repA	5.3hpf	5.3hpf-IAA-2024NC_ATAAATAATTCT
TAGGTTCATATG	AC	0.00113271796026341	5.3hpf-IAA-2024NC-repA	5.3hpf	5.3hpf-IAA-2024NC_TAGGTTCATATG
TTACTGCTGTCC	AC	0.00111176126389702	5.3hpf-IAA-2024NC-repA	5.3hpf	5.3hpf-IAA-2024NC_TTACTGCTGTCC
TGGCCGGTTTAC	AC	0.000956901461932789	5.3hpf-IAA-2024NC-repA	5.3hpf	5.3hpf-IAA-2024NC_TGGCCGGTTTAC
CTTTTCTCTATT	AC	0.00107498364539684	5.3hpf-IAA-2024NC-repA	5.3hpf	5.3hpf-IAA-2024NC_CTTTTCTCTATT
CCTTCCGTGAAT	AC	0.00102338752274194	5.3hpf-IAA-2024NC-repA	5.3hpf	5.3hpf-IAA-2024NC_CCTTCCGTGAAT
AAGGACCTGTAG	AC	0.00102482659391077	5.3hpf-IAA-2024NC-repA	5.3hpf	5.3hpf-IAA-2024NC_AAGGACCTGTAG
TAGGATGGTTTC	AC	0.00104141206975336	5.3hpf-IAA-2024NC-repA	5.3hpf	5.3hpf-IAA-2024NC_TAGGATGGTTTC
ATACAACGAAGG	AC	0.00103706067374755	5.3hpf-IAA-2024NC-repA	5.3hpf	5.3hpf-IAA-2024NC_ATACAACGAAGG
ACTTCCGGAGAG	AC	0.0010091370781094	5.3hpf-IAA-2024NC-repA	5.3hpf	5.3hpf-IAA-2024NC_ACTTCCGGAGAG
GCGAGTCGTATG	AC	0.00106726498188378	5.3hpf-IAA-2024NC-repA	5.3hpf	5.3hpf-IAA-2024NC_GCGAGTCGTATG
TTAAAAGGGTGA	AC	0.00107747855746314	5.3hpf-IAA-2024NC-repA	5.3hpf	5.3hpf-IAA-2024NC_TTAAAAGGGTGA
GCACGTACACAA	AC	0.00108660372832084	5.3hpf-IAA-2024NC-repA	5.3hpf	5.3hpf-IAA-2024NC_GCACGTACACAA
GAAGAGCCCGTA	AC	0.00101337123604969	5.3hpf-IAA-2024NC-repA	5.3hpf	5.3hpf-IAA-2024NC_GAAGAGCCCGTA
CGGGGACCAGTA	AC	0.00108103811454235	5.3hpf-IAA-2024NC-repA	5.3hpf	5.3hpf-IAA-2024NC_CGGGGACCAGTA
AAGAGAAGCCGA	AC	0.00121488458596433	5.3hpf-IAA-2024NC-repA	5.3hpf	5.3hpf-IAA-2024NC_AAGAGAAGCCGA
GGGTATTCGGCT	AC	0.00108018694010144	5.3hpf-IAA-2024NC-repA	5.3hpf	5.3hpf-IAA-2024NC_GGGTATTCGGCT
TACGCGATACGC	AC	0.00101402545317823	5.3hpf-IAA-2024NC-repA	5.3hpf	5.3hpf-IAA-2024NC_TACGCGATACGC
GTTTCTAAATTC	AC	0.00107688653100008	5.3hpf-IAA-2024NC-repA	5.3hpf	5.3hpf-IAA-2024NC_GTTTCTAAATTC
CATGACATCATC	AC	0.0012078303871894	5.3hpf-IAA-2024NC-repA	5.3hpf	5.3hpf-IAA-2024NC_CATGACATCATC
ACTGCCAGTTGC	AC	0.00123264632452026	5.3hpf-IAA-2024NC-repA	5.3hpf	5.3hpf-IAA-2024NC_ACTGCCAGTTGC
CATATGGAAAAC	AC	0.000985387973704739	5.3hpf-IAA-2024NC-repA	5.3hpf	5.3hpf-IAA-2024NC_CATATGGAAAAC
CTGCTCATCTCT	AC	0.00101685634948571	5.3hpf-IAA-2024NC-repA	5.3hpf	5.3hpf-IAA-2024NC_CTGCTCATCTCT
ACCTATGAACTA	AC	0.00108032695988124	5.3hpf-IAA-2024NC-repA	5.3hpf	5.3hpf-IAA-2024NC_ACCTATGAACTA
AGTCCACAGCGT	AC	0.00110026243296549	5.3hpf-IAA-2024NC-repA	5.3hpf	5.3hpf-IAA-2024NC_AGTCCACAGCGT
TGTCCCTTCAAG	AC	0.0010689990281827	5.3hpf-IAA-2024NC-repA	5.3hpf	5.3hpf-IAA-2024NC_TGTCCCTTCAAG
ATCCATTTACTA	AC	0.00114503816793893	5.3hpf-IAA-2024NC-repA	5.3hpf	5.3hpf-IAA-2024NC_ATCCATTTACTA
CTATCGTTATAG	AC	0.00105859786261303	5.3hpf-IAA-2024NC-repA	5.3hpf	5.3hpf-IAA-2024NC_CTATCGTTATAG
CGTAACCAGCTC	AC	0.00118539127708766	5.3hpf-IAA-2024NC-repA	5.3hpf	5.3hpf-IAA-2024NC_CGTAACCAGCTC
GGTAGAGTAAGT	AC	0.00100349630856715	5.3hpf-IAA-2024NC-repA	5.3hpf	5.3hpf-IAA-2024NC_GGTAGAGTAAGT
CGTCAGAATGAG	AC	0.00108420672208168	5.3hpf-IAA-2024NC-repA	5.3hpf	5.3hpf-IAA-2024NC_CGTCAGAATGAG
TATTTCAGTACT	AC	0.00103079617601985	5.3hpf-IAA-2024NC-repA	5.3hpf	5.3hpf-IAA-2024NC_TATTTCAGTACT
AGAACCCATGAA	AC	0.00120391451014983	5.3hpf-IAA-2024NC-repA	5.3hpf	5.3hpf-IAA-2024NC_AGAACCCATGAA
AGCCTTGTGCCT	AC	0.00103392649156353	5.3hpf-IAA-2024NC-repA	5.3hpf	5.3hpf-IAA-2024NC_AGCCTTGTGCCT
TTGCTGGCGTAC	AC	0.0010959405805988	5.3hpf-IAA-2024NC-repA	5.3hpf	5.3hpf-IAA-2024NC_TTGCTGGCGTAC
AATCCCGCGATT	AC	0.00106292078471566	5.3hpf-IAA-2024NC-repA	5.3hpf	5.3hpf-IAA-2024NC_AATCCCGCGATT
TACCAGCCCTCC	AC	0.000943195706466869	5.3hpf-IAA-2024NC-repA	5.3hpf	5.3hpf-IAA-2024NC_TACCAGCCCTCC
CTGTTAACTCAG	AC	0.00094038171821174	5.3hpf-IAA-2024NC-repA	5.3hpf	5.3hpf-IAA-2024NC_CTGTTAACTCAG
ATACTTCAGGAC	AC	0.000939033127761216	5.3hpf-IAA-2024NC-repA	5.3hpf	5.3hpf-IAA-2024NC_ATACTTCAGGAC
AGCTACTGTGAA	AC	0.00123370281289652	5.3hpf-IAA-2024NC-repA	5.3hpf	5.3hpf-IAA-2024NC_AGCTACTGTGAA
CGGGCAACACTC	AC	0.00122096555591905	5.3hpf-IAA-2024NC-repA	5.3hpf	5.3hpf-IAA-2024NC_CGGGCAACACTC
CCGGCTCAGTGA	AC	0.00127603001008799	5.3hpf-IAA-2024NC-repA	5.3hpf	5.3hpf-IAA-2024NC_CCGGCTCAGTGA
ATTTACTGCCTA	AC	0.000992937955636673	5.3hpf-IAA-2024NC-repA	5.3hpf	5.3hpf-IAA-2024NC_ATTTACTGCCTA
TTTCGTGAACTT	AC	0.00121742637557977	5.3hpf-IAA-2024NC-repA	5.3hpf	5.3hpf-IAA-2024NC_TTTCGTGAACTT
TATGCAACGAGC	AC	0.00121827671552598	5.3hpf-IAA-2024NC-repA	5.3hpf	5.3hpf-IAA-2024NC_TATGCAACGAGC
CGTAGGATGGTA	AC	0.0010112660047471	5.3hpf-IAA-2024NC-repA	5.3hpf	5.3hpf-IAA-2024NC_CGTAGGATGGTA
GTTGTCTAGTGG	AC	0.00129708283527048	5.3hpf-IAA-2024NC-repA	5.3hpf	5.3hpf-IAA-2024NC_GTTGTCTAGTGG
GGCCCAGTTGGG	AC	0.00107173569842513	5.3hpf-IAA-2024NC-repA	5.3hpf	5.3hpf-IAA-2024NC_GGCCCAGTTGGG
CCGGCCCTTTTT	AC	0.0011432530375032	5.3hpf-IAA-2024NC-repA	5.3hpf	5.3hpf-IAA-2024NC_CCGGCCCTTTTT
AGGTAATAGTGT	AC	0.00109996727654762	5.3hpf-IAA-2024NC-repA	5.3hpf	5.3hpf-IAA-2024NC_AGGTAATAGTGT
AACTTGCCTATC	AC	0.00100636816577028	5.3hpf-IAA-2024NC-repA	5.3hpf	5.3hpf-IAA-2024NC_AACTTGCCTATC
TAGGGCCCTTGC	AC	0.00112555611796361	5.3hpf-IAA-2024NC-repA	5.3hpf	5.3hpf-IAA-2024NC_TAGGGCCCTTGC
AGAGACTGTGTT	AC	0.00128806961300664	5.3hpf-IAA-2024NC-repA	5.3hpf	5.3hpf-IAA-2024NC_AGAGACTGTGTT
CCTGTTTTCTCC	AC	0.00107674900016164	5.3hpf-IAA-2024NC-repA	5.3hpf	5.3hpf-IAA-2024NC_CCTGTTTTCTCC
TTCGTACACGGT	AC	0.00116374811174575	5.3hpf-IAA-2024NC-repA	5.3hpf	5.3hpf-IAA-2024NC_TTCGTACACGGT
ATTAAGGGACGA	AC	0.00109150344904009	5.3hpf-IAA-2024NC-repA	5.3hpf	5.3hpf-IAA-2024NC_ATTAAGGGACGA
ACTCTCACCTTG	AC	0.00114173624383865	5.3hpf-IAA-2024NC-repA	5.3hpf	5.3hpf-IAA-2024NC_ACTCTCACCTTG
ATAAAACATTGC	AC	0.000896640799291227	5.3hpf-IAA-2024NC-repA	5.3hpf	5.3hpf-IAA-2024NC_ATAAAACATTGC
TCTTTAACATCA	AC	0.00109153742414026	5.3hpf-IAA-2024NC-repA	5.3hpf	5.3hpf-IAA-2024NC_TCTTTAACATCA
GAGTGGTGCGTG	AC	0.000982399734624487	5.3hpf-IAA-2024NC-repA	5.3hpf	5.3hpf-IAA-2024NC_GAGTGGTGCGTG
CTAGCTGTATCG	AC	0.00110785345001231	5.3hpf-IAA-2024NC-repA	5.3hpf	5.3hpf-IAA-2024NC_CTAGCTGTATCG
TTACTGGCCGCA	AC	0.00107419435423432	5.3hpf-IAA-2024NC-repA	5.3hpf	5.3hpf-IAA-2024NC_TTACTGGCCGCA
GCTTTGGCCATC	AC	0.00107581255362947	5.3hpf-IAA-2024NC-repA	5.3hpf	5.3hpf-IAA-2024NC_GCTTTGGCCATC
TCGGCCTCACAG	AC	0.00115840944286603	5.3hpf-IAA-2024NC-repA	5.3hpf	5.3hpf-IAA-2024NC_TCGGCCTCACAG
TTCAGCGACTTA	AC	0.00109524507827107	5.3hpf-IAA-2024NC-repA	5.3hpf	5.3hpf-IAA-2024NC_TTCAGCGACTTA
GCGTCGAGAACC	AC	0.00105582137986538	5.3hpf-IAA-2024NC-repA	5.3hpf	5.3hpf-IAA-2024NC_GCGTCGAGAACC
AGGCAAATTTCA	AC	0.00118903327758941	5.3hpf-IAA-2024NC-repA	5.3hpf	5.3hpf-IAA-2024NC_AGGCAAATTTCA
AAATCAAAATAT	AC	0.00118654804337755	5.3hpf-IAA-2024NC-repA	5.3hpf	5.3hpf-IAA-2024NC_AAATCAAAATAT
ACATCCACTTCG	AC	0.00103289688623055	5.3hpf-IAA-2024NC-repA	5.3hpf	5.3hpf-IAA-2024NC_ACATCCACTTCG
CGATGATAAGGT	AC	0.00111789091247846	5.3hpf-IAA-2024NC-repA	5.3hpf	5.3hpf-IAA-2024NC_CGATGATAAGGT
TCGTGTGCCTGT	AC	0.00115651388561839	5.3hpf-IAA-2024NC-repA	5.3hpf	5.3hpf-IAA-2024NC_TCGTGTGCCTGT
GACCTAACCCAT	AC	0.00121922662326478	5.3hpf-IAA-2024NC-repA	5.3hpf	5.3hpf-IAA-2024NC_GACCTAACCCAT
TTGACCCGCACT	AC	0.00130525797315602	5.3hpf-IAA-2024NC-repA	5.3hpf	5.3hpf-IAA-2024NC_TTGACCCGCACT
TGGTTGAATATG	AC	0.0010729867458056	5.3hpf-IAA-2024NC-repA	5.3hpf	5.3hpf-IAA-2024NC_TGGTTGAATATG
ACCACCATGCAC	AC	0.00106052215333051	5.3hpf-IAA-2024NC-repA	5.3hpf	5.3hpf-IAA-2024NC_ACCACCATGCAC
CAGTCAGTTACT	AC	0.00102945834653152	5.3hpf-IAA-2024NC-repA	5.3hpf	5.3hpf-IAA-2024NC_CAGTCAGTTACT
CCTCAGAGTAGG	AC	0.00101244200050862	5.3hpf-IAA-2024NC-repA	5.3hpf	5.3hpf-IAA-2024NC_CCTCAGAGTAGG
GGAGGCGAGCAA	AC	0.00104387664857603	5.3hpf-IAA-2024NC-repA	5.3hpf	5.3hpf-IAA-2024NC_GGAGGCGAGCAA
TACAGAGAGCGA	AC	0.00121825006274552	5.3hpf-IAA-2024NC-repA	5.3hpf	5.3hpf-IAA-2024NC_TACAGAGAGCGA
GACTATACCCTG	AC	0.00105930234719099	5.3hpf-IAA-2024NC-repA	5.3hpf	5.3hpf-IAA-2024NC_GACTATACCCTG
TGGGCTAAATGC	AC	0.000919195685317602	5.3hpf-IAA-2024NC-repA	5.3hpf	5.3hpf-IAA-2024NC_TGGGCTAAATGC
GAGTCCCCATGT	AC	0.00116340623813042	5.3hpf-IAA-2024NC-repA	5.3hpf	5.3hpf-IAA-2024NC_GAGTCCCCATGT
GCGGCCGGGGTG	AC	0.00135600924207416	5.3hpf-IAA-2024NC-repA	5.3hpf	5.3hpf-IAA-2024NC_GCGGCCGGGGTG
CTCTCTATGTTG	AC	0.000806476952564492	5.3hpf-IAA-2024NC-repA	5.3hpf	5.3hpf-IAA-2024NC_CTCTCTATGTTG
GAACACCGAACT	AC	0.000937273004194297	5.3hpf-IAA-2024NC-repA	5.3hpf	5.3hpf-IAA-2024NC_GAACACCGAACT
TTCGGTCCTCGA	AC	0.0011720350365872	5.3hpf-IAA-2024NC-repA	5.3hpf	5.3hpf-IAA-2024NC_TTCGGTCCTCGA
CTTCGCTACTTA	AC	0.00118027892768188	5.3hpf-IAA-2024NC-repA	5.3hpf	5.3hpf-IAA-2024NC_CTTCGCTACTTA
CGCGATGCCCTC	AC	0.00123089764798747	5.3hpf-IAA-2024NC-repA	5.3hpf	5.3hpf-IAA-2024NC_CGCGATGCCCTC
CACTTGTGCGTC	AC	0.000899409157368928	5.3hpf-IAA-2024NC-repA	5.3hpf	5.3hpf-IAA-2024NC_CACTTGTGCGTC
CCACACGAGGTG	AC	0.00114619942184353	5.3hpf-IAA-2024NC-repA	5.3hpf	5.3hpf-IAA-2024NC_CCACACGAGGTG
AGTCGGCGCATC	AC	0.00108519041237236	5.3hpf-IAA-2024NC-repA	5.3hpf	5.3hpf-IAA-2024NC_AGTCGGCGCATC
CTGAAATGGGTC	AC	0.000942136144635787	5.3hpf-IAA-2024NC-repA	5.3hpf	5.3hpf-IAA-2024NC_CTGAAATGGGTC
GGTCTTAAGCAG	AC	0.00101745532818725	5.3hpf-IAA-2024NC-repA	5.3hpf	5.3hpf-IAA-2024NC_GGTCTTAAGCAG
ACTTCCTCACCC	AC	0.00104982228911853	5.3hpf-IAA-2024NC-repA	5.3hpf	5.3hpf-IAA-2024NC_ACTTCCTCACCC
ACACTAACCATA	AC	0.00115267861992384	5.3hpf-IAA-2024NC-repA	5.3hpf	5.3hpf-IAA-2024NC_ACACTAACCATA
CCTTCATTTAGA	AC	0.00104642541079672	5.3hpf-IAA-2024NC-repA	5.3hpf	5.3hpf-IAA-2024NC_CCTTCATTTAGA
GGGATGAGACCG	AC	0.00104629871828407	5.3hpf-IAA-2024NC-repA	5.3hpf	5.3hpf-IAA-2024NC_GGGATGAGACCG
GACTGTAGGTCT	AC	0.00104128719861506	5.3hpf-IAA-2024NC-repA	5.3hpf	5.3hpf-IAA-2024NC_GACTGTAGGTCT
AACATTTATACA	AC	0.00106831993555054	5.3hpf-IAA-2024NC-repA	5.3hpf	5.3hpf-IAA-2024NC_AACATTTATACA
GAGTATGTAGAA	AC	0.000973792525576208	5.3hpf-IAA-2024NC-repA	5.3hpf	5.3hpf-IAA-2024NC_GAGTATGTAGAA
GGGAAGGAAGGT	AC	0.000938928241028403	5.3hpf-IAA-2024NC-repA	5.3hpf	5.3hpf-IAA-2024NC_GGGAAGGAAGGT
CACTACCGCGAT	AC	0.0010578983086934	5.3hpf-IAA-2024NC-repA	5.3hpf	5.3hpf-IAA-2024NC_CACTACCGCGAT
GTTAGTTGGCAC	AC	0.00102632367810018	5.3hpf-IAA-2024NC-repA	5.3hpf	5.3hpf-IAA-2024NC_GTTAGTTGGCAC
CAGGAATGAATT	AC	0.00103006675744519	5.3hpf-IAA-2024NC-repA	5.3hpf	5.3hpf-IAA-2024NC_CAGGAATGAATT
TATCCGGGCCAG	AC	0.00111831932581321	5.3hpf-IAA-2024NC-repA	5.3hpf	5.3hpf-IAA-2024NC_TATCCGGGCCAG
TGGTTTCTTAGC	AC	0.0010149687257604	5.3hpf-IAA-2024NC-repA	5.3hpf	5.3hpf-IAA-2024NC_TGGTTTCTTAGC
TTCGACCCACTA	AC	0.000956310898932245	5.3hpf-IAA-2024NC-repA	5.3hpf	5.3hpf-IAA-2024NC_TTCGACCCACTA
ATTACATTCGAA	AC	0.0010375998030319	5.3hpf-IAA-2024NC-repA	5.3hpf	5.3hpf-IAA-2024NC_ATTACATTCGAA
AATCTCTACCCA	AC	0.00111113203638487	5.3hpf-IAA-2024NC-repA	5.3hpf	5.3hpf-IAA-2024NC_AATCTCTACCCA
ATTTCTTCTGAA	AC	0.000990685513522347	5.3hpf-IAA-2024NC-repA	5.3hpf	5.3hpf-IAA-2024NC_ATTTCTTCTGAA
ATTTAGCATACG	AC	0.000964117694184077	5.3hpf-IAA-2024NC-repA	5.3hpf	5.3hpf-IAA-2024NC_ATTTAGCATACG
TCTCCAGTCATC	AC	0.00104187737435818	5.3hpf-IAA-2024NC-repA	5.3hpf	5.3hpf-IAA-2024NC_TCTCCAGTCATC
CTAAATGGAAAG	AC	0.00107856542306092	5.3hpf-IAA-2024NC-repA	5.3hpf	5.3hpf-IAA-2024NC_CTAAATGGAAAG
GGATATAATGTC	AC	0.001185662493423	5.3hpf-IAA-2024NC-repA	5.3hpf	5.3hpf-IAA-2024NC_GGATATAATGTC
GAGCATGGACCG	AC	0.00103266273999847	5.3hpf-IAA-2024NC-repA	5.3hpf	5.3hpf-IAA-2024NC_GAGCATGGACCG
CTAGACTTCAAC	AC	0.000974375984741687	5.3hpf-IAA-2024NC-repA	5.3hpf	5.3hpf-IAA-2024NC_CTAGACTTCAAC
CTCGAATTTTTC	AC	0.0011116919695725	5.3hpf-IAA-2024NC-repA	5.3hpf	5.3hpf-IAA-2024NC_CTCGAATTTTTC
GACAGACTCCTC	AC	0.00100555559836337	5.3hpf-IAA-2024NC-repA	5.3hpf	5.3hpf-IAA-2024NC_GACAGACTCCTC
AGTGGAAATCGG	AC	0.00106889570066396	5.3hpf-IAA-2024NC-repA	5.3hpf	5.3hpf-IAA-2024NC_AGTGGAAATCGG
TAATATGTTAGG	AC	0.00101689050916256	5.3hpf-IAA-2024NC-repA	5.3hpf	5.3hpf-IAA-2024NC_TAATATGTTAGG
GGTTATTAAGGC	AC	0.00114491491422924	5.3hpf-IAA-2024NC-repA	5.3hpf	5.3hpf-IAA-2024NC_GGTTATTAAGGC
AAAAGGCAGGTA	AC	0.00103156158632581	5.3hpf-IAA-2024NC-repA	5.3hpf	5.3hpf-IAA-2024NC_AAAAGGCAGGTA
TACCTGATAGAG	AC	0.00116162789523126	5.3hpf-IAA-2024NC-repA	5.3hpf	5.3hpf-IAA-2024NC_TACCTGATAGAG
AGGCGTGGACTT	AC	0.000961503408552368	5.3hpf-IAA-2024NC-repA	5.3hpf	5.3hpf-IAA-2024NC_AGGCGTGGACTT
GTGAAAAGGAAT	AC	0.00133724983712983	5.3hpf-IAA-2024NC-repA	5.3hpf	5.3hpf-IAA-2024NC_GTGAAAAGGAAT
GCTGTTTCATAA	AC	0.000933985393506207	5.3hpf-IAA-2024NC-repA	5.3hpf	5.3hpf-IAA-2024NC_GCTGTTTCATAA
GAAAAATGCAAA	AC	0.000915080527086384	5.3hpf-IAA-2024NC-repA	5.3hpf	5.3hpf-IAA-2024NC_GAAAAATGCAAA
GGTCTTTCTAAT	AC	0.00111304076674217	5.3hpf-IAA-2024NC-repA	5.3hpf	5.3hpf-IAA-2024NC_GGTCTTTCTAAT
ACATACACGTCA	AC	0.00105642555306985	5.3hpf-IAA-2024NC-repA	5.3hpf	5.3hpf-IAA-2024NC_ACATACACGTCA
CCATTAGAGTTC	AC	0.00108038451275309	5.3hpf-IAA-2024NC-repA	5.3hpf	5.3hpf-IAA-2024NC_CCATTAGAGTTC
TAGACGCATAGT	AC	0.00146818923327896	5.3hpf-IAA-2024NC-repA	5.3hpf	5.3hpf-IAA-2024NC_TAGACGCATAGT
TCAAGCGGCACG	AC	0.000982563955981135	5.3hpf-IAA-2024NC-repA	5.3hpf	5.3hpf-IAA-2024NC_TCAAGCGGCACG
TCTAACGAGGCA	AC	0.00121049703848051	5.3hpf-IAA-2024NC-repA	5.3hpf	5.3hpf-IAA-2024NC_TCTAACGAGGCA
TATTAACAGCTA	AC	0.00110943279431029	5.3hpf-IAA-2024NC-repA	5.3hpf	5.3hpf-IAA-2024NC_TATTAACAGCTA
ACAGGAAGCATG	AC	0.000920326058374967	5.3hpf-IAA-2024NC-repA	5.3hpf	5.3hpf-IAA-2024NC_ACAGGAAGCATG
ACGCAAAGGGCC	AC	0.00131977487977913	5.3hpf-IAA-2024NC-repA	5.3hpf	5.3hpf-IAA-2024NC_ACGCAAAGGGCC
GTTATCTAAGAC	AC	0.00115780477293147	5.3hpf-IAA-2024NC-repA	5.3hpf	5.3hpf-IAA-2024NC_GTTATCTAAGAC
ACTAATTAGATT	AC	0.00108345585227315	5.3hpf-IAA-2024NC-repA	5.3hpf	5.3hpf-IAA-2024NC_ACTAATTAGATT
GCCATTAGAATG	AC	0.00110690261627218	5.3hpf-IAA-2024NC-repA	5.3hpf	5.3hpf-IAA-2024NC_GCCATTAGAATG
GTCAGGAGGCTT	AC	0.00109182636195926	5.3hpf-IAA-2024NC-repA	5.3hpf	5.3hpf-IAA-2024NC_GTCAGGAGGCTT
AGAAGACCTAAC	AC	0.00105854197349043	5.3hpf-IAA-2024NC-repA	5.3hpf	5.3hpf-IAA-2024NC_AGAAGACCTAAC
CACCCTAGATTC	AC	0.00105188023592171	5.3hpf-IAA-2024NC-repA	5.3hpf	5.3hpf-IAA-2024NC_CACCCTAGATTC
ATGGTCGTTTCG	AC	0.00102638292880813	5.3hpf-IAA-2024NC-repA	5.3hpf	5.3hpf-IAA-2024NC_ATGGTCGTTTCG
CTGGTTACCCAT	AC	0.00108123329667235	5.3hpf-IAA-2024NC-repA	5.3hpf	5.3hpf-IAA-2024NC_CTGGTTACCCAT
CAATGGGCACAA	AC	0.00108423069851373	5.3hpf-IAA-2024NC-repA	5.3hpf	5.3hpf-IAA-2024NC_CAATGGGCACAA
TACTCCCAAAAG	AC	0.00103932975905294	5.3hpf-IAA-2024NC-repA	5.3hpf	5.3hpf-IAA-2024NC_TACTCCCAAAAG
ACTAGACAAGTA	AC	0.00115295926210607	5.3hpf-IAA-2024NC-repA	5.3hpf	5.3hpf-IAA-2024NC_ACTAGACAAGTA
CGGAATTATATC	AC	0.00110647407603401	5.3hpf-IAA-2024NC-repA	5.3hpf	5.3hpf-IAA-2024NC_CGGAATTATATC
GTATAATGAGGT	AC	0.0015123745562206	5.3hpf-IAA-2024NC-repA	5.3hpf	5.3hpf-IAA-2024NC_GTATAATGAGGT
AGGTGTAGACAT	AC	0.00112950478274681	5.3hpf-IAA-2024NC-repA	5.3hpf	5.3hpf-IAA-2024NC_AGGTGTAGACAT
CGCAGAGCGCCC	AC	0.00116919553118134	5.3hpf-IAA-2024NC-repA	5.3hpf	5.3hpf-IAA-2024NC_CGCAGAGCGCCC
ATGATCTAGATA	AC	0.00134084064423203	5.3hpf-IAA-2024NC-repA	5.3hpf	5.3hpf-IAA-2024NC_ATGATCTAGATA
ACGACTGAAAGT	AC	0.00120221696959817	5.3hpf-IAA-2024NC-repA	5.3hpf	5.3hpf-IAA-2024NC_ACGACTGAAAGT
ACCTTTGAAAAA	AC	0.00107208026069921	5.3hpf-IAA-2024NC-repA	5.3hpf	5.3hpf-IAA-2024NC_ACCTTTGAAAAA
GAAGACTAATTC	AC	0.00101058755749488	5.3hpf-IAA-2024NC-repA	5.3hpf	5.3hpf-IAA-2024NC_GAAGACTAATTC
CTGTTTGCATGC	AC	0.00121369147274144	5.3hpf-IAA-2024NC-repA	5.3hpf	5.3hpf-IAA-2024NC_CTGTTTGCATGC
TTTGGCAATACT	AC	0.0011228373235445	5.3hpf-IAA-2024NC-repA	5.3hpf	5.3hpf-IAA-2024NC_TTTGGCAATACT
CGTGCTATCACC	AC	0.00100850766724419	5.3hpf-IAA-2024NC-repA	5.3hpf	5.3hpf-IAA-2024NC_CGTGCTATCACC
ATATAGGAGACA	AC	0.00108412611135894	5.3hpf-IAA-2024NC-repA	5.3hpf	5.3hpf-IAA-2024NC_ATATAGGAGACA
CGTAAGCGATTA	AC	0.00114003870042354	5.3hpf-IAA-2024NC-repA	5.3hpf	5.3hpf-IAA-2024NC_CGTAAGCGATTA
GAAGTAGGTTAT	AC	0.00106983999831355	5.3hpf-IAA-2024NC-repA	5.3hpf	5.3hpf-IAA-2024NC_GAAGTAGGTTAT
TCAGACTAGACT	AC	0.00103570921995306	5.3hpf-IAA-2024NC-repA	5.3hpf	5.3hpf-IAA-2024NC_TCAGACTAGACT
CATTCACCGTAA	AC	0.00104852921669814	5.3hpf-IAA-2024NC-repA	5.3hpf	5.3hpf-IAA-2024NC_CATTCACCGTAA
GGGTGCCACGTA	AC	0.000997550568900126	5.3hpf-IAA-2024NC-repA	5.3hpf	5.3hpf-IAA-2024NC_GGGTGCCACGTA
GACTTCAGCCAT	AC	0.00112953778715319	5.3hpf-IAA-2024NC-repA	5.3hpf	5.3hpf-IAA-2024NC_GACTTCAGCCAT
GAATCATAACTA	AC	0.0010265169868031	5.3hpf-IAA-2024NC-repA	5.3hpf	5.3hpf-IAA-2024NC_GAATCATAACTA
ATACGAGAAGTC	AC	0.0011355474227862	5.3hpf-IAA-2024NC-repA	5.3hpf	5.3hpf-IAA-2024NC_ATACGAGAAGTC
GGTGATCGAGCA	AC	0.00105288932419197	5.3hpf-IAA-2024NC-repA	5.3hpf	5.3hpf-IAA-2024NC_GGTGATCGAGCA
GTGATGCGATCT	AC	0.00116731934982029	5.3hpf-IAA-2024NC-repA	5.3hpf	5.3hpf-IAA-2024NC_GTGATGCGATCT
ATCATCATTGTA	AC	0.00110347458262096	5.3hpf-IAA-2024NC-repA	5.3hpf	5.3hpf-IAA-2024NC_ATCATCATTGTA
GCCGCTCGTTGT	AC	0.00125870423691731	5.3hpf-IAA-2024NC-repA	5.3hpf	5.3hpf-IAA-2024NC_GCCGCTCGTTGT
ATTCAGGGTGAT	AC	0.00120438933000268	5.3hpf-IAA-2024NC-repA	5.3hpf	5.3hpf-IAA-2024NC_ATTCAGGGTGAT
ACGCAGAGTAGT	AC	0.00107416475791802	5.3hpf-IAA-2024NC-repA	5.3hpf	5.3hpf-IAA-2024NC_ACGCAGAGTAGT
TGGACTTCTAGT	AC	0.00120369507771523	5.3hpf-IAA-2024NC-repA	5.3hpf	5.3hpf-IAA-2024NC_TGGACTTCTAGT
CACATCAGATGG	AC	0.00106494083205184	5.3hpf-IAA-2024NC-repA	5.3hpf	5.3hpf-IAA-2024NC_CACATCAGATGG
AGGTTGTTGTAG	AC	0.00102642365636416	5.3hpf-IAA-2024NC-repA	5.3hpf	5.3hpf-IAA-2024NC_AGGTTGTTGTAG
TCATAACTTGCA	AC	0.00102480961937055	5.3hpf-IAA-2024NC-repA	5.3hpf	5.3hpf-IAA-2024NC_TCATAACTTGCA
GGGAGGCGCGTC	AC	0.00106619879883933	5.3hpf-IAA-2024NC-repA	5.3hpf	5.3hpf-IAA-2024NC_GGGAGGCGCGTC
TACTCAAGTCAT	AC	0.00103784654586856	5.3hpf-IAA-2024NC-repA	5.3hpf	5.3hpf-IAA-2024NC_TACTCAAGTCAT
GCATGGCGGATC	AC	0.00125998893401023	5.3hpf-IAA-2024NC-repA	5.3hpf	5.3hpf-IAA-2024NC_GCATGGCGGATC
AGACACACCAGG	AC	0.000944519406302087	5.3hpf-IAA-2024NC-repA	5.3hpf	5.3hpf-IAA-2024NC_AGACACACCAGG
ATCAGGGGGCAC	AC	0.00113381918792875	5.3hpf-IAA-2024NC-repA	5.3hpf	5.3hpf-IAA-2024NC_ATCAGGGGGCAC
CCTCAACCAGGC	AC	0.00105206418890397	5.3hpf-IAA-2024NC-repA	5.3hpf	5.3hpf-IAA-2024NC_CCTCAACCAGGC
TAACTAGAGAGA	AC	0.00105991297556622	5.3hpf-IAA-2024NC-repA	5.3hpf	5.3hpf-IAA-2024NC_TAACTAGAGAGA
TACGGACGCGCA	AC	0.00126171799175601	5.3hpf-IAA-2024NC-repA	5.3hpf	5.3hpf-IAA-2024NC_TACGGACGCGCA
CTCAGCTCTCAG	AC	0.00138052507557185	5.3hpf-IAA-2024NC-repA	5.3hpf	5.3hpf-IAA-2024NC_CTCAGCTCTCAG
AGCGAGGTCAAG	AC	0.00133499056299774	5.3hpf-IAA-2024NC-repA	5.3hpf	5.3hpf-IAA-2024NC_AGCGAGGTCAAG
GCGCGCGATTGG	AC	0.00120390638154571	5.3hpf-IAA-2024NC-repA	5.3hpf	5.3hpf-IAA-2024NC_GCGCGCGATTGG
GGTAAGGAATTT	AC	0.00108076846614014	5.3hpf-IAA-2024NC-repA	5.3hpf	5.3hpf-IAA-2024NC_GGTAAGGAATTT
AGGGTTGTTACG	AC	0.00100748746365031	5.3hpf-IAA-2024NC-repA	5.3hpf	5.3hpf-IAA-2024NC_AGGGTTGTTACG
TGTTCTATTGGA	AC	0.0011450967429671	5.3hpf-IAA-2024NC-repA	5.3hpf	5.3hpf-IAA-2024NC_TGTTCTATTGGA
AACTACAAAGCT	AC	0.00111013115343943	5.3hpf-IAA-2024NC-repA	5.3hpf	5.3hpf-IAA-2024NC_AACTACAAAGCT
TTGTCGGGGCGG	AC	0.00120743241732442	5.3hpf-IAA-2024NC-repA	5.3hpf	5.3hpf-IAA-2024NC_TTGTCGGGGCGG
GTAATACGTTAA	AC	0.00113424210687541	5.3hpf-IAA-2024NC-repA	5.3hpf	5.3hpf-IAA-2024NC_GTAATACGTTAA
ACATTGCAGTAG	AC	0.00110548960242212	5.3hpf-IAA-2024NC-repA	5.3hpf	5.3hpf-IAA-2024NC_ACATTGCAGTAG
GATGAGAAGCAG	AC	0.00118949629599888	5.3hpf-IAA-2024NC-repA	5.3hpf	5.3hpf-IAA-2024NC_GATGAGAAGCAG
TCGATGCTCTTA	AC	0.00107776041386	5.3hpf-IAA-2024NC-repA	5.3hpf	5.3hpf-IAA-2024NC_TCGATGCTCTTA
TTTGAGTTCTCA	AC	0.000850437484667593	5.3hpf-IAA-2024NC-repA	5.3hpf	5.3hpf-IAA-2024NC_TTTGAGTTCTCA
GTATAAAATATT	AC	0.00106456405517015	5.3hpf-IAA-2024NC-repA	5.3hpf	5.3hpf-IAA-2024NC_GTATAAAATATT
TGTTTCACTCGA	AC	0.00102420398866001	5.3hpf-IAA-2024NC-repA	5.3hpf	5.3hpf-IAA-2024NC_TGTTTCACTCGA
TAGCTACGGGAC	AC	0.001128860769463	5.3hpf-IAA-2024NC-repA	5.3hpf	5.3hpf-IAA-2024NC_TAGCTACGGGAC
CAAGCCGGACAT	AC	0.00108687321902586	5.3hpf-IAA-2024NC-repA	5.3hpf	5.3hpf-IAA-2024NC_CAAGCCGGACAT
TCTAAGCCTCCC	AC	0.00101094782522931	5.3hpf-IAA-2024NC-repA	5.3hpf	5.3hpf-IAA-2024NC_TCTAAGCCTCCC
TGTCGATAGGAA	AC	0.00113761512301976	5.3hpf-IAA-2024NC-repA	5.3hpf	5.3hpf-IAA-2024NC_TGTCGATAGGAA
ACGCACAGCTTA	AC	0.00104736866315421	5.3hpf-IAA-2024NC-repA	5.3hpf	5.3hpf-IAA-2024NC_ACGCACAGCTTA
GACAGCGCCTAC	AC	0.00113497849249336	5.3hpf-IAA-2024NC-repA	5.3hpf	5.3hpf-IAA-2024NC_GACAGCGCCTAC
CGCATGCTCACC	AC	0.00122970435550974	5.3hpf-IAA-2024NC-repA	5.3hpf	5.3hpf-IAA-2024NC_CGCATGCTCACC
GTCTACTTTGTA	AC	0.00119045899724977	5.3hpf-IAA-2024NC-repA	5.3hpf	5.3hpf-IAA-2024NC_GTCTACTTTGTA
CGAGTCAATCCC	AC	0.00118966949877507	5.3hpf-IAA-2024NC-repA	5.3hpf	5.3hpf-IAA-2024NC_CGAGTCAATCCC
AGAATCGGTCGC	AC	0.000958496032588865	5.3hpf-IAA-2024NC-repA	5.3hpf	5.3hpf-IAA-2024NC_AGAATCGGTCGC
CAAGCCTGGCCT	AC	0.000956759415433473	5.3hpf-IAA-2024NC-repA	5.3hpf	5.3hpf-IAA-2024NC_CAAGCCTGGCCT
CCCTGGGGCACA	AC	0.00119169220292816	5.3hpf-IAA-2024NC-repA	5.3hpf	5.3hpf-IAA-2024NC_CCCTGGGGCACA
GTGATTTCAAGC	AC	0.00110162436351668	5.3hpf-IAA-2024NC-repA	5.3hpf	5.3hpf-IAA-2024NC_GTGATTTCAAGC
CTTAATGGAACC	AC	0.00119637998572063	5.3hpf-IAA-2024NC-repA	5.3hpf	5.3hpf-IAA-2024NC_CTTAATGGAACC
CTAATTCACGCT	AC	0.00107079684827576	5.3hpf-IAA-2024NC-repA	5.3hpf	5.3hpf-IAA-2024NC_CTAATTCACGCT
GCACCCAACAAG	AC	0.00111793621709756	5.3hpf-IAA-2024NC-repA	5.3hpf	5.3hpf-IAA-2024NC_GCACCCAACAAG
TTACGAACATTT	AC	0.00121194286444438	5.3hpf-IAA-2024NC-repA	5.3hpf	5.3hpf-IAA-2024NC_TTACGAACATTT
AACTCGGCGCCC	AC	0.00118568609151967	5.3hpf-IAA-2024NC-repA	5.3hpf	5.3hpf-IAA-2024NC_AACTCGGCGCCC
TGAGTAACCGTC	AC	0.000958405213724363	5.3hpf-IAA-2024NC-repA	5.3hpf	5.3hpf-IAA-2024NC_TGAGTAACCGTC
ATTAAGTTCCTC	AC	0.00107647111932162	5.3hpf-IAA-2024NC-repA	5.3hpf	5.3hpf-IAA-2024NC_ATTAAGTTCCTC
GACTCCCTCGTC	AC	0.000945616757973502	5.3hpf-IAA-2024NC-repA	5.3hpf	5.3hpf-IAA-2024NC_GACTCCCTCGTC
TAGTGTAGCAAG	AC	0.0010487676979549	5.3hpf-IAA-2024NC-repA	5.3hpf	5.3hpf-IAA-2024NC_TAGTGTAGCAAG
ATAGCAGGCGGC	AC	0.00104791213455722	5.3hpf-IAA-2024NC-repA	5.3hpf	5.3hpf-IAA-2024NC_ATAGCAGGCGGC
CGGAACCTCTAG	AC	0.00118226039641334	5.3hpf-IAA-2024NC-repA	5.3hpf	5.3hpf-IAA-2024NC_CGGAACCTCTAG
TCGTGTGTGGGG	AC	0.00101539257534601	5.3hpf-IAA-2024NC-repA	5.3hpf	5.3hpf-IAA-2024NC_TCGTGTGTGGGG
TTTGATTATCAA	AC	0.000843612194030805	5.3hpf-IAA-2024NC-repA	5.3hpf	5.3hpf-IAA-2024NC_TTTGATTATCAA
TGTCCCATCATG	AC	0.000986786685600135	5.3hpf-IAA-2024NC-repA	5.3hpf	5.3hpf-IAA-2024NC_TGTCCCATCATG
ATGTGATGCAGC	AC	0.0012404536752575	5.3hpf-IAA-2024NC-repA	5.3hpf	5.3hpf-IAA-2024NC_ATGTGATGCAGC
TTACTCACAGAC	AC	0.00103544781638848	5.3hpf-IAA-2024NC-repA	5.3hpf	5.3hpf-IAA-2024NC_TTACTCACAGAC
AGTAGATCGGGA	AC	0.00108447653051335	5.3hpf-IAA-2024NC-repA	5.3hpf	5.3hpf-IAA-2024NC_AGTAGATCGGGA
CATCACACCATG	AC	0.00102923129994175	5.3hpf-IAA-2024NC-repA	5.3hpf	5.3hpf-IAA-2024NC_CATCACACCATG
AACTTACGATTG	AC	0.00112943302462164	5.3hpf-IAA-2024NC-repA	5.3hpf	5.3hpf-IAA-2024NC_AACTTACGATTG
CCCGTGTTGACT	AC	0.00115543972880252	5.3hpf-IAA-2024NC-repA	5.3hpf	5.3hpf-IAA-2024NC_CCCGTGTTGACT
GCATAGCTCTTA	AC	0.00107335100827509	5.3hpf-IAA-2024NC-repA	5.3hpf	5.3hpf-IAA-2024NC_GCATAGCTCTTA
ATTATGGGATTC	AC	0.00101122964276128	5.3hpf-IAA-2024NC-repA	5.3hpf	5.3hpf-IAA-2024NC_ATTATGGGATTC
TAATGAAAGTGT	AC	0.000992156891145181	5.3hpf-IAA-2024NC-repA	5.3hpf	5.3hpf-IAA-2024NC_TAATGAAAGTGT
CGGGTGCAGATA	AC	0.000948670029762995	5.3hpf-IAA-2024NC-repA	5.3hpf	5.3hpf-IAA-2024NC_CGGGTGCAGATA
TTGCCGCGACCG	AC	0.00106907716042676	5.3hpf-IAA-2024NC-repA	5.3hpf	5.3hpf-IAA-2024NC_TTGCCGCGACCG
GGCATCAGAATA	AC	0.0010204409590538	5.3hpf-IAA-2024NC-repA	5.3hpf	5.3hpf-IAA-2024NC_GGCATCAGAATA
TCGGATTGAGCT	AC	0.00113379375925779	5.3hpf-IAA-2024NC-repA	5.3hpf	5.3hpf-IAA-2024NC_TCGGATTGAGCT
TAAACTTGTTGC	AC	0.00105464094748943	5.3hpf-IAA-2024NC-repA	5.3hpf	5.3hpf-IAA-2024NC_TAAACTTGTTGC
CGGCTTCGAGTG	AC	0.000914777607033916	5.3hpf-IAA-2024NC-repA	5.3hpf	5.3hpf-IAA-2024NC_CGGCTTCGAGTG
GAGCGATCCGAA	AC	0.00121149668579068	5.3hpf-IAA-2024NC-repA	5.3hpf	5.3hpf-IAA-2024NC_GAGCGATCCGAA
CCAAGCACGACT	AC	0.00114881052221825	5.3hpf-IAA-2024NC-repA	5.3hpf	5.3hpf-IAA-2024NC_CCAAGCACGACT
AAGTGGAAGACT	AC	0.00104926741874196	5.3hpf-IAA-2024NC-repA	5.3hpf	5.3hpf-IAA-2024NC_AAGTGGAAGACT
GGCCCTAATTTT	AC	0.00116162756929431	5.3hpf-IAA-2024NC-repA	5.3hpf	5.3hpf-IAA-2024NC_GGCCCTAATTTT
CGCCCTGGGCGA	AC	0.00116095825406004	5.3hpf-IAA-2024NC-repA	5.3hpf	5.3hpf-IAA-2024NC_CGCCCTGGGCGA
TTCATCGGAAAT	AC	0.00131873113338759	5.3hpf-IAA-2024NC-repA	5.3hpf	5.3hpf-IAA-2024NC_TTCATCGGAAAT
GCTACCGTACCC	AC	0.0012676623757385	5.3hpf-IAA-2024NC-repA	5.3hpf	5.3hpf-IAA-2024NC_GCTACCGTACCC
CTTATTGTATGC	AC	0.00111054485155971	5.3hpf-IAA-2024NC-repA	5.3hpf	5.3hpf-IAA-2024NC_CTTATTGTATGC
CCTCGTACTGTT	AC	0.0010564291637835	5.3hpf-IAA-2024NC-repA	5.3hpf	5.3hpf-IAA-2024NC_CCTCGTACTGTT
ACTGTTAATCCC	AC	0.000971125641042696	5.3hpf-IAA-2024NC-repA	5.3hpf	5.3hpf-IAA-2024NC_ACTGTTAATCCC
CTGCCTGTTCGG	AC	0.00102619767249634	5.3hpf-IAA-2024NC-repA	5.3hpf	5.3hpf-IAA-2024NC_CTGCCTGTTCGG
AGACGATGAAAC	AC	0.00106865751763285	5.3hpf-IAA-2024NC-repA	5.3hpf	5.3hpf-IAA-2024NC_AGACGATGAAAC
GCCAAATTGATG	AC	0.0012042637819388	5.3hpf-IAA-2024NC-repA	5.3hpf	5.3hpf-IAA-2024NC_GCCAAATTGATG
ACCTATCCATAA	AC	0.00110944456348356	5.3hpf-IAA-2024NC-repA	5.3hpf	5.3hpf-IAA-2024NC_ACCTATCCATAA
GCCACTCGCAGC	AC	0.00125815051873746	5.3hpf-IAA-2024NC-repA	5.3hpf	5.3hpf-IAA-2024NC_GCCACTCGCAGC
AACACACGAAAC	AC	0.00109552408186655	5.3hpf-IAA-2024NC-repA	5.3hpf	5.3hpf-IAA-2024NC_AACACACGAAAC
GCCGCTTCTAAA	AC	0.000970629881697346	5.3hpf-IAA-2024NC-repA	5.3hpf	5.3hpf-IAA-2024NC_GCCGCTTCTAAA
GTTATCCATGTG	AC	0.00101240111523807	5.3hpf-IAA-2024NC-repA	5.3hpf	5.3hpf-IAA-2024NC_GTTATCCATGTG
CGCTACGAAGAG	AC	0.00112069788914006	5.3hpf-IAA-2024NC-repA	5.3hpf	5.3hpf-IAA-2024NC_CGCTACGAAGAG
CTATTTAATACC	AC	0.00112123868368479	5.3hpf-IAA-2024NC-repA	5.3hpf	5.3hpf-IAA-2024NC_CTATTTAATACC
AGGTTCCTGACC	AC	0.0010295706184175	5.3hpf-IAA-2024NC-repA	5.3hpf	5.3hpf-IAA-2024NC_AGGTTCCTGACC
CTACAACGTCAC	AC	0.00123165899111064	5.3hpf-IAA-2024NC-repA	5.3hpf	5.3hpf-IAA-2024NC_CTACAACGTCAC
ACAGATACGGTA	AC	0.000958522133147438	5.3hpf-IAA-2024NC-repA	5.3hpf	5.3hpf-IAA-2024NC_ACAGATACGGTA
CAGCAGCGTACC	AC	0.0011902071250692	5.3hpf-IAA-2024NC-repA	5.3hpf	5.3hpf-IAA-2024NC_CAGCAGCGTACC
GTCATTCATCAA	AC	0.00115976782232581	5.3hpf-IAA-2024NC-repA	5.3hpf	5.3hpf-IAA-2024NC_GTCATTCATCAA
AAGACAGTGTCA	AC	0.00103306018139454	5.3hpf-IAA-2024NC-repA	5.3hpf	5.3hpf-IAA-2024NC_AAGACAGTGTCA
ATACCCTGAAAA	AC	0.00109962234105508	5.3hpf-IAA-2024NC-repA	5.3hpf	5.3hpf-IAA-2024NC_ATACCCTGAAAA
CTTGATGTCGTG	AC	0.00112955901595064	5.3hpf-IAA-2024NC-repA	5.3hpf	5.3hpf-IAA-2024NC_CTTGATGTCGTG
TGTAGTCTATCC	AC	0.001075129977417	5.3hpf-IAA-2024NC-repA	5.3hpf	5.3hpf-IAA-2024NC_TGTAGTCTATCC
CATCCGATGTAG	AC	0.00101756887274065	5.3hpf-IAA-2024NC-repA	5.3hpf	5.3hpf-IAA-2024NC_CATCCGATGTAG
TATTACATCTTT	AC	0.00101216317172002	5.3hpf-IAA-2024NC-repA	5.3hpf	5.3hpf-IAA-2024NC_TATTACATCTTT
GTTATAGCCATT	AC	0.00107340560931103	5.3hpf-IAA-2024NC-repA	5.3hpf	5.3hpf-IAA-2024NC_GTTATAGCCATT
GAGCCTGGACTA	AC	0.00105235890295632	5.3hpf-IAA-2024NC-repA	5.3hpf	5.3hpf-IAA-2024NC_GAGCCTGGACTA
TTAGTGAGGACA	AC	0.00103271736503263	5.3hpf-IAA-2024NC-repA	5.3hpf	5.3hpf-IAA-2024NC_TTAGTGAGGACA
GAGTAGAAGACT	AC	0.00126105760697972	5.3hpf-IAA-2024NC-repA	5.3hpf	5.3hpf-IAA-2024NC_GAGTAGAAGACT
AGTTTCATTGTG	AC	0.00113123547943706	5.3hpf-IAA-2024NC-repA	5.3hpf	5.3hpf-IAA-2024NC_AGTTTCATTGTG
GCGTGCGTCGGT	AC	0.0010089209855565	5.3hpf-IAA-2024NC-repA	5.3hpf	5.3hpf-IAA-2024NC_GCGTGCGTCGGT
TGCTCCCCTGAA	AC	0.00115922497530223	5.3hpf-IAA-2024NC-repA	5.3hpf	5.3hpf-IAA-2024NC_TGCTCCCCTGAA
AGCCATTGTGCC	AC	0.000913785536939179	5.3hpf-IAA-2024NC-repA	5.3hpf	5.3hpf-IAA-2024NC_AGCCATTGTGCC
TGTGCGTGATAA	AC	0.000869261022123753	5.3hpf-IAA-2024NC-repA	5.3hpf	5.3hpf-IAA-2024NC_TGTGCGTGATAA
TAGGGACTCAAA	AC	0.00108139869232019	5.3hpf-IAA-2024NC-repA	5.3hpf	5.3hpf-IAA-2024NC_TAGGGACTCAAA
TGAATTGTTGGG	AC	0.000968755830474906	5.3hpf-IAA-2024NC-repA	5.3hpf	5.3hpf-IAA-2024NC_TGAATTGTTGGG
AGGACTGTACGT	AC	0.00106378406258059	5.3hpf-IAA-2024NC-repA	5.3hpf	5.3hpf-IAA-2024NC_AGGACTGTACGT
AAGATAGGCTCC	AC	0.00110318386096266	5.3hpf-IAA-2024NC-repA	5.3hpf	5.3hpf-IAA-2024NC_AAGATAGGCTCC
TTAAAACAACTG	AC	0.000950360627916843	5.3hpf-IAA-2024NC-repA	5.3hpf	5.3hpf-IAA-2024NC_TTAAAACAACTG
CGGCGTCGGGTG	AC	0.00103404110313385	5.3hpf-IAA-2024NC-repA	5.3hpf	5.3hpf-IAA-2024NC_CGGCGTCGGGTG
AGTTGTCTCATC	AC	0.000977743013581739	5.3hpf-IAA-2024NC-repA	5.3hpf	5.3hpf-IAA-2024NC_AGTTGTCTCATC
AATTGGTTACGC	AC	0.00105366238163893	5.3hpf-IAA-2024NC-repA	5.3hpf	5.3hpf-IAA-2024NC_AATTGGTTACGC
AAATTGGCTCGC	AC	0.00109932231157324	5.3hpf-IAA-2024NC-repA	5.3hpf	5.3hpf-IAA-2024NC_AAATTGGCTCGC
ACCTACGGGAGG	AC	0.000978776385580321	5.3hpf-IAA-2024NC-repA	5.3hpf	5.3hpf-IAA-2024NC_ACCTACGGGAGG
GATGTTTAGTTT	AC	0.0012331201566788	5.3hpf-IAA-2024NC-repA	5.3hpf	5.3hpf-IAA-2024NC_GATGTTTAGTTT
CGCACTATAGAG	AC	0.00106192933703851	5.3hpf-IAA-2024NC-repA	5.3hpf	5.3hpf-IAA-2024NC_CGCACTATAGAG
CTACTACAAGGT	AC	0.0011643100641648	5.3hpf-IAA-2024NC-repA	5.3hpf	5.3hpf-IAA-2024NC_CTACTACAAGGT
GCCCGGAACGTG	AC	0.00114991503975934	5.3hpf-IAA-2024NC-repA	5.3hpf	5.3hpf-IAA-2024NC_GCCCGGAACGTG
TTTTTTATTACA	AC	0.00125623376377117	5.3hpf-IAA-2024NC-repA	5.3hpf	5.3hpf-IAA-2024NC_TTTTTTATTACA
TGCTAGTCAGCT	AC	0.000973187534004092	5.3hpf-IAA-2024NC-repA	5.3hpf	5.3hpf-IAA-2024NC_TGCTAGTCAGCT
GCCGCCCAGGGT	AC	0.00102738944148066	5.3hpf-IAA-2024NC-repA	5.3hpf	5.3hpf-IAA-2024NC_GCCGCCCAGGGT
ATCAAACGGGTA	AC	0.00110710788862367	5.3hpf-IAA-2024NC-repA	5.3hpf	5.3hpf-IAA-2024NC_ATCAAACGGGTA
CGGATCGCATTG	AC	0.00106003851116342	5.3hpf-IAA-2024NC-repA	5.3hpf	5.3hpf-IAA-2024NC_CGGATCGCATTG
TCTTCACCGCTT	AC	0.0010832241849269	5.3hpf-IAA-2024NC-repA	5.3hpf	5.3hpf-IAA-2024NC_TCTTCACCGCTT
TCGCGCAGCTGT	AC	0.00124669591519743	5.3hpf-IAA-2024NC-repA	5.3hpf	5.3hpf-IAA-2024NC_TCGCGCAGCTGT
GGGCTGCCCTGA	AC	0.00108891408006125	5.3hpf-IAA-2024NC-repA	5.3hpf	5.3hpf-IAA-2024NC_GGGCTGCCCTGA
GATTAGTTGGCA	AC	0.000952358830224617	5.3hpf-IAA-2024NC-repA	5.3hpf	5.3hpf-IAA-2024NC_GATTAGTTGGCA
ACTCTCGACCTT	AC	0.00116827082641885	5.3hpf-IAA-2024NC-repA	5.3hpf	5.3hpf-IAA-2024NC_ACTCTCGACCTT
GACTCAACAAGG	AC	0.00111215375525666	5.3hpf-IAA-2024NC-repA	5.3hpf	5.3hpf-IAA-2024NC_GACTCAACAAGG
CTCGAAGGATAA	AC	0.00114270020548987	5.3hpf-IAA-2024NC-repA	5.3hpf	5.3hpf-IAA-2024NC_CTCGAAGGATAA
TACCGACAAGCT	AC	0.0011472454402847	5.3hpf-IAA-2024NC-repA	5.3hpf	5.3hpf-IAA-2024NC_TACCGACAAGCT
GCCCACTCAAAC	AC	0.00128486316616472	5.3hpf-IAA-2024NC-repA	5.3hpf	5.3hpf-IAA-2024NC_GCCCACTCAAAC
GGTCTAATCAGG	AC	0.00133274100399822	5.3hpf-IAA-2024NC-repA	5.3hpf	5.3hpf-IAA-2024NC_GGTCTAATCAGG
ACCGCCACTTAT	AC	0.00110735131271866	5.3hpf-IAA-2024NC-repA	5.3hpf	5.3hpf-IAA-2024NC_ACCGCCACTTAT
GTTGTTTACCGG	AC	0.00104860791520355	5.3hpf-IAA-2024NC-repA	5.3hpf	5.3hpf-IAA-2024NC_GTTGTTTACCGG
CTCCTGTAGTGA	AC	0.00109285119847824	5.3hpf-IAA-2024NC-repA	5.3hpf	5.3hpf-IAA-2024NC_CTCCTGTAGTGA
AATAATCTTAAA	AC	0.00102138429957949	5.3hpf-IAA-2024NC-repA	5.3hpf	5.3hpf-IAA-2024NC_AATAATCTTAAA
CCATACATAGCT	AC	0.000985978037527378	5.3hpf-IAA-2024NC-repA	5.3hpf	5.3hpf-IAA-2024NC_CCATACATAGCT
CTAGACATAGTC	AC	0.000909748785278611	5.3hpf-IAA-2024NC-repA	5.3hpf	5.3hpf-IAA-2024NC_CTAGACATAGTC
GTCTAGAGCGGT	AC	0.00110285779968996	5.3hpf-IAA-2024NC-repA	5.3hpf	5.3hpf-IAA-2024NC_GTCTAGAGCGGT
GGCCGAAGAAGC	AC	0.00113153355613955	5.3hpf-IAA-2024NC-repA	5.3hpf	5.3hpf-IAA-2024NC_GGCCGAAGAAGC
AAATGAAGCTCG	AC	0.00101129664318467	5.3hpf-IAA-2024NC-repA	5.3hpf	5.3hpf-IAA-2024NC_AAATGAAGCTCG
GGGCCCGACTCC	AC	0.00105449981806165	5.3hpf-IAA-2024NC-repA	5.3hpf	5.3hpf-IAA-2024NC_GGGCCCGACTCC
TTCCGCACAACT	AC	0.00104825842653327	5.3hpf-IAA-2024NC-repA	5.3hpf	5.3hpf-IAA-2024NC_TTCCGCACAACT
CAGAGCGCAAGT	AC	0.00118555999273915	5.3hpf-IAA-2024NC-repA	5.3hpf	5.3hpf-IAA-2024NC_CAGAGCGCAAGT
CCATCGTGAGCT	AC	0.000977878424913909	5.3hpf-IAA-2024NC-repA	5.3hpf	5.3hpf-IAA-2024NC_CCATCGTGAGCT
TCTTCCACGCCG	AC	0.00113547187843875	5.3hpf-IAA-2024NC-repA	5.3hpf	5.3hpf-IAA-2024NC_TCTTCCACGCCG
ATGTAACGTGAG	AC	0.00112021492265065	5.3hpf-IAA-2024NC-repA	5.3hpf	5.3hpf-IAA-2024NC_ATGTAACGTGAG
CAACGAATTACG	AC	0.00111483891575874	5.3hpf-IAA-2024NC-repA	5.3hpf	5.3hpf-IAA-2024NC_CAACGAATTACG
GAAACAGGATGC	AC	0.00104722466319379	5.3hpf-IAA-2024NC-repA	5.3hpf	5.3hpf-IAA-2024NC_GAAACAGGATGC
CGTTACCTGCAG	AC	0.00109292214117703	5.3hpf-IAA-2024NC-repA	5.3hpf	5.3hpf-IAA-2024NC_CGTTACCTGCAG
CCTTTGACATAA	AC	0.0012009429626225	5.3hpf-IAA-2024NC-repA	5.3hpf	5.3hpf-IAA-2024NC_CCTTTGACATAA
CTATGTCTCCTT	AC	0.00136616014026885	5.3hpf-IAA-2024NC-repA	5.3hpf	5.3hpf-IAA-2024NC_CTATGTCTCCTT
TAGCCACGCTCG	AC	0.0012037750385208	5.3hpf-IAA-2024NC-repA	5.3hpf	5.3hpf-IAA-2024NC_TAGCCACGCTCG
ACACATTAGTAG	AC	0.00113427641542874	5.3hpf-IAA-2024NC-repA	5.3hpf	5.3hpf-IAA-2024NC_ACACATTAGTAG
GTCTCTTTGCCA	AC	0.00106025153553671	5.3hpf-IAA-2024NC-repA	5.3hpf	5.3hpf-IAA-2024NC_GTCTCTTTGCCA
TTTGGTATTCAA	AC	0.00100228862666169	5.3hpf-IAA-2024NC-repA	5.3hpf	5.3hpf-IAA-2024NC_TTTGGTATTCAA
GGCTGTTCTTCT	AC	0.00106354127337797	5.3hpf-IAA-2024NC-repA	5.3hpf	5.3hpf-IAA-2024NC_GGCTGTTCTTCT
ATCATTTCTTCA	AC	0.00119633835012124	5.3hpf-IAA-2024NC-repA	5.3hpf	5.3hpf-IAA-2024NC_ATCATTTCTTCA
GGTTGCGTAGCC	AC	0.00104315186742405	5.3hpf-IAA-2024NC-repA	5.3hpf	5.3hpf-IAA-2024NC_GGTTGCGTAGCC
ATGAGTAATATG	AC	0.00100252527989422	5.3hpf-IAA-2024NC-repA	5.3hpf	5.3hpf-IAA-2024NC_ATGAGTAATATG
CAGACGAATCGC	AC	0.00119447816478352	5.3hpf-IAA-2024NC-repA	5.3hpf	5.3hpf-IAA-2024NC_CAGACGAATCGC
GGCAGAAGGGTC	AC	0.00108363080061193	5.3hpf-IAA-2024NC-repA	5.3hpf	5.3hpf-IAA-2024NC_GGCAGAAGGGTC
CTATTTTAATGG	AC	0.00113958126202811	5.3hpf-IAA-2024NC-repA	5.3hpf	5.3hpf-IAA-2024NC_CTATTTTAATGG
CCAATACGGTCA	AC	0.00108705581437837	5.3hpf-IAA-2024NC-repA	5.3hpf	5.3hpf-IAA-2024NC_CCAATACGGTCA
CACCCGCGATCC	AC	0.00121133080604339	5.3hpf-IAA-2024NC-repA	5.3hpf	5.3hpf-IAA-2024NC_CACCCGCGATCC
GGGGCGCTGGGT	AC	0.00116695918443557	5.3hpf-IAA-2024NC-repA	5.3hpf	5.3hpf-IAA-2024NC_GGGGCGCTGGGT
AAATACATTGTC	AC	0.00118544861821145	5.3hpf-IAA-2024NC-repA	5.3hpf	5.3hpf-IAA-2024NC_AAATACATTGTC
GAAAACGTCGTG	AC	0.000977020616193147	5.3hpf-IAA-2024NC-repA	5.3hpf	5.3hpf-IAA-2024NC_GAAAACGTCGTG
TCTCAGACATTC	AC	0.00126217982979073	5.3hpf-IAA-2024NC-repA	5.3hpf	5.3hpf-IAA-2024NC_TCTCAGACATTC
CAGCTTCTTGCC	AC	0.0010797777544816	5.3hpf-IAA-2024NC-repA	5.3hpf	5.3hpf-IAA-2024NC_CAGCTTCTTGCC
CATTTGAGACAG	AC	0.00140191169776969	5.3hpf-IAA-2024NC-repA	5.3hpf	5.3hpf-IAA-2024NC_CATTTGAGACAG
TTTTACTTCTCG	AC	0.000964770322420017	5.3hpf-IAA-2024NC-repA	5.3hpf	5.3hpf-IAA-2024NC_TTTTACTTCTCG
AGAATTTCATTC	AC	0.00107932201621266	5.3hpf-IAA-2024NC-repA	5.3hpf	5.3hpf-IAA-2024NC_AGAATTTCATTC
TAGTCAACCATT	AC	0.00115911286198602	5.3hpf-IAA-2024NC-repA	5.3hpf	5.3hpf-IAA-2024NC_TAGTCAACCATT
GCTAATTAGATC	AC	0.00101764524159988	5.3hpf-IAA-2024NC-repA	5.3hpf	5.3hpf-IAA-2024NC_GCTAATTAGATC
ATGTGCCCGTCA	AC	0.00112440920872084	5.3hpf-IAA-2024NC-repA	5.3hpf	5.3hpf-IAA-2024NC_ATGTGCCCGTCA
AACTCGCTCACG	AC	0.00124662813102119	5.3hpf-IAA-2024NC-repA	5.3hpf	5.3hpf-IAA-2024NC_AACTCGCTCACG
CCCAAAAAAGGA	AC	0.00109484056384289	5.3hpf-IAA-2024NC-repA	5.3hpf	5.3hpf-IAA-2024NC_CCCAAAAAAGGA
ACTCCGCTTCCG	AC	0.00102701740452162	5.3hpf-IAA-2024NC-repA	5.3hpf	5.3hpf-IAA-2024NC_ACTCCGCTTCCG
CGCCCAACCTGA	AC	0.00119985707031764	5.3hpf-IAA-2024NC-repA	5.3hpf	5.3hpf-IAA-2024NC_CGCCCAACCTGA
GTGTGAGGCCCT	AC	0.00110274074441195	5.3hpf-IAA-2024NC-repA	5.3hpf	5.3hpf-IAA-2024NC_GTGTGAGGCCCT
GTGTCGTGGTCC	AC	0.00102899709114945	5.3hpf-IAA-2024NC-repA	5.3hpf	5.3hpf-IAA-2024NC_GTGTCGTGGTCC
TGCAGGTAGGTT	AC	0.000988172626156462	5.3hpf-IAA-2024NC-repA	5.3hpf	5.3hpf-IAA-2024NC_TGCAGGTAGGTT
CAGCAGACTTAT	AC	0.0011286553041099	5.3hpf-IAA-2024NC-repA	5.3hpf	5.3hpf-IAA-2024NC_CAGCAGACTTAT
CCTAGAAGCTGA	AC	0.00111370733518223	5.3hpf-IAA-2024NC-repA	5.3hpf	5.3hpf-IAA-2024NC_CCTAGAAGCTGA
GAACGCAATACA	AC	0.00116090647447215	5.3hpf-IAA-2024NC-repA	5.3hpf	5.3hpf-IAA-2024NC_GAACGCAATACA
CTGCAGCGTTTA	AC	0.00110650522139462	5.3hpf-IAA-2024NC-repA	5.3hpf	5.3hpf-IAA-2024NC_CTGCAGCGTTTA
CTCCTGTGTTCC	AC	0.001154716473092	5.3hpf-IAA-2024NC-repA	5.3hpf	5.3hpf-IAA-2024NC_CTCCTGTGTTCC
TAGCATCCATAT	AC	0.00107453050596565	5.3hpf-IAA-2024NC-repA	5.3hpf	5.3hpf-IAA-2024NC_TAGCATCCATAT
TTACTGTGGTAG	AC	0.00109389157797381	5.3hpf-IAA-2024NC-repA	5.3hpf	5.3hpf-IAA-2024NC_TTACTGTGGTAG
TTTACTACGAGG	AC	0.00111471646469329	5.3hpf-IAA-2024NC-repA	5.3hpf	5.3hpf-IAA-2024NC_TTTACTACGAGG
AGAATGTATCTA	AC	0.000963627866190635	5.3hpf-IAA-2024NC-repA	5.3hpf	5.3hpf-IAA-2024NC_AGAATGTATCTA
TGTCATCGTACG	AC	0.00103444312478449	5.3hpf-IAA-2024NC-repA	5.3hpf	5.3hpf-IAA-2024NC_TGTCATCGTACG
TTCACATGACCG	AC	0.00118398086101041	5.3hpf-IAA-2024NC-repA	5.3hpf	5.3hpf-IAA-2024NC_TTCACATGACCG
TTTGCGACTGTT	AC	0.00102007118482369	5.3hpf-IAA-2024NC-repA	5.3hpf	5.3hpf-IAA-2024NC_TTTGCGACTGTT
CTCCTACTGACG	AC	0.00132157740392036	5.3hpf-IAA-2024NC-repA	5.3hpf	5.3hpf-IAA-2024NC_CTCCTACTGACG
CGCGTAATCCCC	AC	0.00111827956989247	5.3hpf-IAA-2024NC-repA	5.3hpf	5.3hpf-IAA-2024NC_CGCGTAATCCCC
GTGCTACCATCT	AC	0.000956382397789429	5.3hpf-IAA-2024NC-repA	5.3hpf	5.3hpf-IAA-2024NC_GTGCTACCATCT
GAGGCTCAGCAA	AC	0.00150658138182587	5.3hpf-IAA-2024NC-repA	5.3hpf	5.3hpf-IAA-2024NC_GAGGCTCAGCAA
CGAACCGTGTAT	AC	0.00111539064814653	5.3hpf-IAA-2024NC-repA	5.3hpf	5.3hpf-IAA-2024NC_CGAACCGTGTAT
GTGAGTAGTTAC	AC	0.00108679072605247	5.3hpf-IAA-2024NC-repA	5.3hpf	5.3hpf-IAA-2024NC_GTGAGTAGTTAC
GGTGCGCCGATC	AC	0.00106231219837922	5.3hpf-IAA-2024NC-repA	5.3hpf	5.3hpf-IAA-2024NC_GGTGCGCCGATC
ACTATCCCTGTA	AC	0.00102328975758345	5.3hpf-IAA-2024NC-repA	5.3hpf	5.3hpf-IAA-2024NC_ACTATCCCTGTA
CGTACAGACCTT	AC	0.00101052480774446	5.3hpf-IAA-2024NC-repA	5.3hpf	5.3hpf-IAA-2024NC_CGTACAGACCTT
AATGTTAACATA	AC	0.00122836138180066	5.3hpf-IAA-2024NC-repA	5.3hpf	5.3hpf-IAA-2024NC_AATGTTAACATA
CGGTCCCGCGAC	AC	0.00123663879127741	5.3hpf-IAA-2024NC-repA	5.3hpf	5.3hpf-IAA-2024NC_CGGTCCCGCGAC
AATACCTCTACT	AC	0.000991827697190536	5.3hpf-IAA-2024NC-repA	5.3hpf	5.3hpf-IAA-2024NC_AATACCTCTACT
ATACTTAGGGTT	AC	0.00100928938188375	5.3hpf-IAA-2024NC-repA	5.3hpf	5.3hpf-IAA-2024NC_ATACTTAGGGTT
GGCCCGCGCCTA	AC	0.00132292536698665	5.3hpf-IAA-2024NC-repA	5.3hpf	5.3hpf-IAA-2024NC_GGCCCGCGCCTA
CGTACCAATAGA	AC	0.00103846537043708	5.3hpf-IAA-2024NC-repA	5.3hpf	5.3hpf-IAA-2024NC_CGTACCAATAGA
GCTCAGCACCAA	AC	0.00125254168361122	5.3hpf-IAA-2024NC-repA	5.3hpf	5.3hpf-IAA-2024NC_GCTCAGCACCAA
ACGCCTGTCAAA	AC	0.00124437287267138	5.3hpf-IAA-2024NC-repA	5.3hpf	5.3hpf-IAA-2024NC_ACGCCTGTCAAA
CAAGAACCCCCA	AC	0.00116393290705217	5.3hpf-IAA-2024NC-repA	5.3hpf	5.3hpf-IAA-2024NC_CAAGAACCCCCA
GGCTAGCGGTTG	AC	0.0012589220479964	5.3hpf-IAA-2024NC-repA	5.3hpf	5.3hpf-IAA-2024NC_GGCTAGCGGTTG
CCCTGCCTCACT	AC	0.00105850793880954	5.3hpf-IAA-2024NC-repA	5.3hpf	5.3hpf-IAA-2024NC_CCCTGCCTCACT
ACTTGAGTGAAG	AC	0.000921418068942983	5.3hpf-IAA-2024NC-repA	5.3hpf	5.3hpf-IAA-2024NC_ACTTGAGTGAAG
AGATATCTTTGC	AC	0.00113590629901417	5.3hpf-IAA-2024NC-repA	5.3hpf	5.3hpf-IAA-2024NC_AGATATCTTTGC
ATGACTGCAAGC	AC	0.00112229740881334	5.3hpf-IAA-2024NC-repA	5.3hpf	5.3hpf-IAA-2024NC_ATGACTGCAAGC
GCCTGTTCGAAT	AC	0.00110505789183881	5.3hpf-IAA-2024NC-repA	5.3hpf	5.3hpf-IAA-2024NC_GCCTGTTCGAAT
GGCGTCTCGTAC	AC	0.00114922639433484	5.3hpf-IAA-2024NC-repA	5.3hpf	5.3hpf-IAA-2024NC_GGCGTCTCGTAC
GTGCCTCAGACT	AC	0.00110999773951828	5.3hpf-IAA-2024NC-repA	5.3hpf	5.3hpf-IAA-2024NC_GTGCCTCAGACT
TGCCAATCCGAT	AC	0.00107047279214987	5.3hpf-IAA-2024NC-repA	5.3hpf	5.3hpf-IAA-2024NC_TGCCAATCCGAT
ACGTTCCGGATG	AC	0.00105613778536031	5.3hpf-IAA-2024NC-repA	5.3hpf	5.3hpf-IAA-2024NC_ACGTTCCGGATG
TTTCGCGACGGC	AC	0.00107039657473096	5.3hpf-IAA-2024NC-repA	5.3hpf	5.3hpf-IAA-2024NC_TTTCGCGACGGC
GTGAATCGCCAC	AC	0.00103599220961121	5.3hpf-IAA-2024NC-repA	5.3hpf	5.3hpf-IAA-2024NC_GTGAATCGCCAC
GCTGACCGTGCC	AC	0.00108354154812854	5.3hpf-IAA-2024NC-repA	5.3hpf	5.3hpf-IAA-2024NC_GCTGACCGTGCC
CAGCCAGATTTA	AC	0.00132184641072319	5.3hpf-IAA-2024NC-repA	5.3hpf	5.3hpf-IAA-2024NC_CAGCCAGATTTA
TTACGAGAGTGG	AC	0.00118964448148055	5.3hpf-IAA-2024NC-repA	5.3hpf	5.3hpf-IAA-2024NC_TTACGAGAGTGG
AGTCCGCATTAA	AC	0.00100872965699737	5.3hpf-IAA-2024NC-repA	5.3hpf	5.3hpf-IAA-2024NC_AGTCCGCATTAA
TGCTCATATCTG	AC	0.00102717776542146	5.3hpf-IAA-2024NC-repA	5.3hpf	5.3hpf-IAA-2024NC_TGCTCATATCTG
TAAGGGAGAAAA	AC	0.00126932220345729	5.3hpf-IAA-2024NC-repA	5.3hpf	5.3hpf-IAA-2024NC_TAAGGGAGAAAA
GTCATTTAATTA	AC	0.00109678968857577	5.3hpf-IAA-2024NC-repA	5.3hpf	5.3hpf-IAA-2024NC_GTCATTTAATTA
GTATTACGGAGG	AC	0.00105270154474071	5.3hpf-IAA-2024NC-repA	5.3hpf	5.3hpf-IAA-2024NC_GTATTACGGAGG
GTAGGACTACAG	AC	0.00106986975361436	5.3hpf-IAA-2024NC-repA	5.3hpf	5.3hpf-IAA-2024NC_GTAGGACTACAG
TCTGAATTATCT	AC	0.000946439065724555	5.3hpf-IAA-2024NC-repA	5.3hpf	5.3hpf-IAA-2024NC_TCTGAATTATCT
GGCGCAGCCAAA	AC	0.00118113626949593	5.3hpf-IAA-2024NC-repA	5.3hpf	5.3hpf-IAA-2024NC_GGCGCAGCCAAA
CCGCCATCCTAC	AC	0.00116924172508866	5.3hpf-IAA-2024NC-repA	5.3hpf	5.3hpf-IAA-2024NC_CCGCCATCCTAC
TGTTGCACAACC	AC	0.00114780805687204	5.3hpf-IAA-2024NC-repA	5.3hpf	5.3hpf-IAA-2024NC_TGTTGCACAACC
ATGGCAATATTC	AC	0.000993898284244663	5.3hpf-IAA-2024NC-repA	5.3hpf	5.3hpf-IAA-2024NC_ATGGCAATATTC
GCGCACCTTGCT	AC	0.000913366505350692	5.3hpf-IAA-2024NC-repA	5.3hpf	5.3hpf-IAA-2024NC_GCGCACCTTGCT
TCTCAAAGTTAT	AC	0.00113115171185543	5.3hpf-IAA-2024NC-repA	5.3hpf	5.3hpf-IAA-2024NC_TCTCAAAGTTAT
AGAATCTGACGT	AC	0.00110900999530803	5.3hpf-IAA-2024NC-repA	5.3hpf	5.3hpf-IAA-2024NC_AGAATCTGACGT
CAGGTTCGCCGA	AC	0.00103105332120891	5.3hpf-IAA-2024NC-repA	5.3hpf	5.3hpf-IAA-2024NC_CAGGTTCGCCGA
CTCATTTGCAAG	AC	0.00119811947334835	5.3hpf-IAA-2024NC-repA	5.3hpf	5.3hpf-IAA-2024NC_CTCATTTGCAAG
GTCTTCTGGCAT	AC	0.00122552986824398	5.3hpf-IAA-2024NC-repA	5.3hpf	5.3hpf-IAA-2024NC_GTCTTCTGGCAT
AATTCACATTCC	AC	0.00110461434231262	5.3hpf-IAA-2024NC-repA	5.3hpf	5.3hpf-IAA-2024NC_AATTCACATTCC
TTGAAGATACAA	AC	0.00112585636947252	5.3hpf-IAA-2024NC-repA	5.3hpf	5.3hpf-IAA-2024NC_TTGAAGATACAA
CCGATAATTGCA	AC	0.00116666441875835	5.3hpf-IAA-2024NC-repA	5.3hpf	5.3hpf-IAA-2024NC_CCGATAATTGCA
ATCCCCATTACG	AC	0.000870618517677341	5.3hpf-IAA-2024NC-repA	5.3hpf	5.3hpf-IAA-2024NC_ATCCCCATTACG
TTCTTATAGCTA	AC	0.00106493635147853	5.3hpf-IAA-2024NC-repA	5.3hpf	5.3hpf-IAA-2024NC_TTCTTATAGCTA
GATAGCTGTCTA	AC	0.00116630840065026	5.3hpf-IAA-2024NC-repA	5.3hpf	5.3hpf-IAA-2024NC_GATAGCTGTCTA
GCCGTCATCTCG	AC	0.00143316419413565	5.3hpf-IAA-2024NC-repA	5.3hpf	5.3hpf-IAA-2024NC_GCCGTCATCTCG
TGCGTACGGGGA	AC	0.00109108658824881	5.3hpf-IAA-2024NC-repA	5.3hpf	5.3hpf-IAA-2024NC_TGCGTACGGGGA
AACTTGGTATGA	AC	0.000921315956460194	5.3hpf-IAA-2024NC-repA	5.3hpf	5.3hpf-IAA-2024NC_AACTTGGTATGA
GCCACGAACGTG	AC	0.00117919464639024	5.3hpf-IAA-2024NC-repA	5.3hpf	5.3hpf-IAA-2024NC_GCCACGAACGTG
CACCCCAGCTGC	AC	0.00114721733098554	5.3hpf-IAA-2024NC-repA	5.3hpf	5.3hpf-IAA-2024NC_CACCCCAGCTGC
CCGCTCGGCGGT	AC	0.00109061178696219	5.3hpf-IAA-2024NC-repA	5.3hpf	5.3hpf-IAA-2024NC_CCGCTCGGCGGT
TGGCGGAAGGCG	AC	0.00108048810306601	5.3hpf-IAA-2024NC-repA	5.3hpf	5.3hpf-IAA-2024NC_TGGCGGAAGGCG
ACGCACATCAGC	AC	0.00119447255087467	5.3hpf-IAA-2024NC-repA	5.3hpf	5.3hpf-IAA-2024NC_ACGCACATCAGC
CTACCATCGAAA	AC	0.00101645786320131	5.3hpf-IAA-2024NC-repA	5.3hpf	5.3hpf-IAA-2024NC_CTACCATCGAAA
CTACGCCGAGGA	AC	0.00138208667260315	5.3hpf-IAA-2024NC-repA	5.3hpf	5.3hpf-IAA-2024NC_CTACGCCGAGGA
GAGTCTGTGCTT	AC	0.000953673792013197	5.3hpf-IAA-2024NC-repA	5.3hpf	5.3hpf-IAA-2024NC_GAGTCTGTGCTT
GACCATTGGGAA	AC	0.000958250606662255	5.3hpf-IAA-2024NC-repA	5.3hpf	5.3hpf-IAA-2024NC_GACCATTGGGAA
GGAGGTGTGCCG	AC	0.00140642310779702	5.3hpf-IAA-2024NC-repA	5.3hpf	5.3hpf-IAA-2024NC_GGAGGTGTGCCG
ACTGTACCAGGT	AC	0.000982579761205715	5.3hpf-IAA-2024NC-repA	5.3hpf	5.3hpf-IAA-2024NC_ACTGTACCAGGT
TACATCTCCTTA	AC	0.000890168713855566	5.3hpf-IAA-2024NC-repA	5.3hpf	5.3hpf-IAA-2024NC_TACATCTCCTTA
CTATCGAAGAAA	AC	0.00107287460306335	5.3hpf-IAA-2024NC-repA	5.3hpf	5.3hpf-IAA-2024NC_CTATCGAAGAAA
TGTCACTTTCGA	AC	0.00104393748656698	5.3hpf-IAA-2024NC-repA	5.3hpf	5.3hpf-IAA-2024NC_TGTCACTTTCGA
CAATAATCGTTA	AC	0.00111790710081308	5.3hpf-IAA-2024NC-repA	5.3hpf	5.3hpf-IAA-2024NC_CAATAATCGTTA
GTCTGAGCGGAC	AC	0.00123752449267225	5.3hpf-IAA-2024NC-repA	5.3hpf	5.3hpf-IAA-2024NC_GTCTGAGCGGAC
AGCCGTATTAAT	AC	0.00100170234661091	5.3hpf-IAA-2024NC-repA	5.3hpf	5.3hpf-IAA-2024NC_AGCCGTATTAAT
ACTCTCCTAACC	AC	0.00104757809920398	5.3hpf-IAA-2024NC-repA	5.3hpf	5.3hpf-IAA-2024NC_ACTCTCCTAACC
TTCCGCTTGTAT	AC	0.0011158017060968	5.3hpf-IAA-2024NC-repA	5.3hpf	5.3hpf-IAA-2024NC_TTCCGCTTGTAT
CTCTCTCTGATG	AC	0.00109386238312155	5.3hpf-IAA-2024NC-repA	5.3hpf	5.3hpf-IAA-2024NC_CTCTCTCTGATG
CAAAATATTTTT	AC	0.00116540967471182	5.3hpf-IAA-2024NC-repA	5.3hpf	5.3hpf-IAA-2024NC_CAAAATATTTTT
TTTGCCGCGTTG	AC	0.00112746234594	5.3hpf-IAA-2024NC-repA	5.3hpf	5.3hpf-IAA-2024NC_TTTGCCGCGTTG
CCGCGCTAACAC	AC	0.00114724738495081	5.3hpf-IAA-2024NC-repA	5.3hpf	5.3hpf-IAA-2024NC_CCGCGCTAACAC
CGCCGCTGACGG	AC	0.00112811421790185	5.3hpf-IAA-2024NC-repA	5.3hpf	5.3hpf-IAA-2024NC_CGCCGCTGACGG
GCCGCTCGTTGG	AC	0.00103890260122683	5.3hpf-IAA-2024NC-repA	5.3hpf	5.3hpf-IAA-2024NC_GCCGCTCGTTGG
CTGCTCCCCCCC	AC	0.00122212133874125	5.3hpf-IAA-2024NC-repA	5.3hpf	5.3hpf-IAA-2024NC_CTGCTCCCCCCC
TGCGTCGTGTTA	AC	0.0015314367319328	5.3hpf-IAA-2024NC-repA	5.3hpf	5.3hpf-IAA-2024NC_TGCGTCGTGTTA
TGTCGCGAATGA	AC	0.0010932669833371	5.3hpf-IAA-2024NC-repA	5.3hpf	5.3hpf-IAA-2024NC_TGTCGCGAATGA
TAGCCCCCAGTT	AC	0.00104459687104548	5.3hpf-IAA-2024NC-repA	5.3hpf	5.3hpf-IAA-2024NC_TAGCCCCCAGTT
TTTTCTGGGTAT	AC	0.00122971716505204	5.3hpf-IAA-2024NC-repA	5.3hpf	5.3hpf-IAA-2024NC_TTTTCTGGGTAT
TAGTCCGGAAAT	AC	0.0012412062751843	5.3hpf-IAA-2024NC-repA	5.3hpf	5.3hpf-IAA-2024NC_TAGTCCGGAAAT
GGGCCTGTAGTG	AC	0.00116570624202701	5.3hpf-IAA-2024NC-repA	5.3hpf	5.3hpf-IAA-2024NC_GGGCCTGTAGTG
GGTGTTCAAGCG	AC	0.00105493630573248	5.3hpf-IAA-2024NC-repA	5.3hpf	5.3hpf-IAA-2024NC_GGTGTTCAAGCG
CTACATCTGGTG	AC	0.00111445954398135	5.3hpf-IAA-2024NC-repA	5.3hpf	5.3hpf-IAA-2024NC_CTACATCTGGTG
GCTCTTTAAGGA	AC	0.00131053840265374	5.3hpf-IAA-2024NC-repA	5.3hpf	5.3hpf-IAA-2024NC_GCTCTTTAAGGA
CGGTTGTGATCT	AC	0.00112573489212605	5.3hpf-IAA-2024NC-repA	5.3hpf	5.3hpf-IAA-2024NC_CGGTTGTGATCT
ATAATTGAGGCT	AC	0.00115244882455388	5.3hpf-IAA-2024NC-repA	5.3hpf	5.3hpf-IAA-2024NC_ATAATTGAGGCT
TACTCCTTAATT	AC	0.00119558998095596	5.3hpf-IAA-2024NC-repA	5.3hpf	5.3hpf-IAA-2024NC_TACTCCTTAATT
CCACCTGCTAGT	AC	0.00113919059048046	5.3hpf-IAA-2024NC-repA	5.3hpf	5.3hpf-IAA-2024NC_CCACCTGCTAGT
CAAGAGTCGTGG	AC	0.000815343510492844	5.3hpf-IAA-2024NC-repA	5.3hpf	5.3hpf-IAA-2024NC_CAAGAGTCGTGG
GCATGTAGTGCA	AC	0.00115906832983773	5.3hpf-IAA-2024NC-repA	5.3hpf	5.3hpf-IAA-2024NC_GCATGTAGTGCA
CCGCGCGCACCG	AC	0.00117970900511207	5.3hpf-IAA-2024NC-repA	5.3hpf	5.3hpf-IAA-2024NC_CCGCGCGCACCG
CGCAGACGGTGT	AC	0.00102196958397552	5.3hpf-IAA-2024NC-repA	5.3hpf	5.3hpf-IAA-2024NC_CGCAGACGGTGT
TCGAATCACTTA	AC	0.00113961387200572	5.3hpf-IAA-2024NC-repA	5.3hpf	5.3hpf-IAA-2024NC_TCGAATCACTTA
TTGTGTACCTCC	AC	0.00106637763753649	5.3hpf-IAA-2024NC-repA	5.3hpf	5.3hpf-IAA-2024NC_TTGTGTACCTCC
TAACCGATCTCA	AC	0.000989239427071263	5.3hpf-IAA-2024NC-repA	5.3hpf	5.3hpf-IAA-2024NC_TAACCGATCTCA
GCCCGATCTTTC	AC	0.00121547199036228	5.3hpf-IAA-2024NC-repA	5.3hpf	5.3hpf-IAA-2024NC_GCCCGATCTTTC
ATTTAAGCAGAC	AC	0.00114688161274169	5.3hpf-IAA-2024NC-repA	5.3hpf	5.3hpf-IAA-2024NC_ATTTAAGCAGAC
AACCGACGATGC	AC	0.00110127598969934	5.3hpf-IAA-2024NC-repA	5.3hpf	5.3hpf-IAA-2024NC_AACCGACGATGC
TGCTTCCGGTAC	AC	0.00103593911865487	5.3hpf-IAA-2024NC-repA	5.3hpf	5.3hpf-IAA-2024NC_TGCTTCCGGTAC
CCGGAAAATGTC	AC	0.00123032154186035	5.3hpf-IAA-2024NC-repA	5.3hpf	5.3hpf-IAA-2024NC_CCGGAAAATGTC
GCCGAAGGCTAA	AC	0.00110569316320771	5.3hpf-IAA-2024NC-repA	5.3hpf	5.3hpf-IAA-2024NC_GCCGAAGGCTAA
ACTGCCCTTTAC	AC	0.000939958752398277	5.3hpf-IAA-2024NC-repA	5.3hpf	5.3hpf-IAA-2024NC_ACTGCCCTTTAC
TAATCCGCCACT	AC	0.00118263974115809	5.3hpf-IAA-2024NC-repA	5.3hpf	5.3hpf-IAA-2024NC_TAATCCGCCACT
AACAGCCAGTTC	AC	0.000883358297806967	5.3hpf-IAA-2024NC-repA	5.3hpf	5.3hpf-IAA-2024NC_AACAGCCAGTTC
GTGGCCGCCAGT	AC	0.00104165438300649	5.3hpf-IAA-2024NC-repA	5.3hpf	5.3hpf-IAA-2024NC_GTGGCCGCCAGT
GAGGGCCTGTAT	AC	0.00112773155733345	5.3hpf-IAA-2024NC-repA	5.3hpf	5.3hpf-IAA-2024NC_GAGGGCCTGTAT
GTGTGTATACAA	AC	0.00101559867233555	5.3hpf-IAA-2024NC-repA	5.3hpf	5.3hpf-IAA-2024NC_GTGTGTATACAA
CCTACCACCTTA	AC	0.00108930197363224	5.3hpf-IAA-2024NC-repA	5.3hpf	5.3hpf-IAA-2024NC_CCTACCACCTTA
GAACTGGGTCGG	AC	0.00112867852849684	5.3hpf-IAA-2024NC-repA	5.3hpf	5.3hpf-IAA-2024NC_GAACTGGGTCGG
ATTAGCGCATGT	AC	0.00127854797061847	5.3hpf-IAA-2024NC-repA	5.3hpf	5.3hpf-IAA-2024NC_ATTAGCGCATGT
GACATTTCCCAC	AC	0.00106879695255843	5.3hpf-IAA-2024NC-repA	5.3hpf	5.3hpf-IAA-2024NC_GACATTTCCCAC
GGATTACGGCGC	AC	0.00118552881672627	5.3hpf-IAA-2024NC-repA	5.3hpf	5.3hpf-IAA-2024NC_GGATTACGGCGC
AAGATCATCCAT	AC	0.00106676148991021	5.3hpf-IAA-2024NC-repA	5.3hpf	5.3hpf-IAA-2024NC_AAGATCATCCAT
GTTCGTCGGGGG	AC	0.00115060288438805	5.3hpf-IAA-2024NC-repA	5.3hpf	5.3hpf-IAA-2024NC_GTTCGTCGGGGG
AGTTTCTGCGAC	AC	0.00104180985523184	5.3hpf-IAA-2024NC-repA	5.3hpf	5.3hpf-IAA-2024NC_AGTTTCTGCGAC
TCCAACATTTAG	AC	0.00097170734304597	5.3hpf-IAA-2024NC-repA	5.3hpf	5.3hpf-IAA-2024NC_TCCAACATTTAG
TGTGATCGCATG	AC	0.000813946885233489	5.3hpf-IAA-2024NC-repA	5.3hpf	5.3hpf-IAA-2024NC_TGTGATCGCATG
AAGGTAAAGGTA	AC	0.00123775270784452	5.3hpf-IAA-2024NC-repA	5.3hpf	5.3hpf-IAA-2024NC_AAGGTAAAGGTA
GTTCTAGTCTGA	AC	0.000958440393164485	5.3hpf-IAA-2024NC-repA	5.3hpf	5.3hpf-IAA-2024NC_GTTCTAGTCTGA
GAGTGGAGCTTA	AC	0.00101290144051292	5.3hpf-IAA-2024NC-repA	5.3hpf	5.3hpf-IAA-2024NC_GAGTGGAGCTTA
AGTTTGTAGTTG	AC	0.00115832897984183	5.3hpf-IAA-2024NC-repA	5.3hpf	5.3hpf-IAA-2024NC_AGTTTGTAGTTG
CTCCGTCCCCAC	AC	0.0011195048693911	5.3hpf-IAA-2024NC-repA	5.3hpf	5.3hpf-IAA-2024NC_CTCCGTCCCCAC
GGTACTTTCGAA	AC	0.00128092708172143	5.3hpf-IAA-2024NC-repA	5.3hpf	5.3hpf-IAA-2024NC_GGTACTTTCGAA
AAAATACGTTGA	AC	0.00116015307094249	5.3hpf-IAA-2024NC-repA	5.3hpf	5.3hpf-IAA-2024NC_AAAATACGTTGA
GTCACACGCCAA	AC	0.00112109672505712	5.3hpf-IAA-2024NC-repA	5.3hpf	5.3hpf-IAA-2024NC_GTCACACGCCAA
TGGTAGTTCTGA	AC	0.00109755310220156	5.3hpf-IAA-2024NC-repA	5.3hpf	5.3hpf-IAA-2024NC_TGGTAGTTCTGA
AGACAATCAATA	AC	0.0011316084163376	5.3hpf-IAA-2024NC-repA	5.3hpf	5.3hpf-IAA-2024NC_AGACAATCAATA
TGCACGTCATTT	AC	0.00107547440370919	5.3hpf-IAA-2024NC-repA	5.3hpf	5.3hpf-IAA-2024NC_TGCACGTCATTT
GTGCAGGCAAGG	AC	0.00084668884185062	5.3hpf-IAA-2024NC-repA	5.3hpf	5.3hpf-IAA-2024NC_GTGCAGGCAAGG
GTTGCCACTTGT	AC	0.00106701686707432	5.3hpf-IAA-2024NC-repA	5.3hpf	5.3hpf-IAA-2024NC_GTTGCCACTTGT
AGAACTCATATG	AC	0.00106027895102139	5.3hpf-IAA-2024NC-repA	5.3hpf	5.3hpf-IAA-2024NC_AGAACTCATATG
CACGATTCGTTC	AC	0.00104991087965789	5.3hpf-IAA-2024NC-repA	5.3hpf	5.3hpf-IAA-2024NC_CACGATTCGTTC
TCTTCCCGGCAT	AC	0.00116643749903441	5.3hpf-IAA-2024NC-repA	5.3hpf	5.3hpf-IAA-2024NC_TCTTCCCGGCAT
ATCATAGTCAAA	AC	0.00123833553606472	5.3hpf-IAA-2024NC-repA	5.3hpf	5.3hpf-IAA-2024NC_ATCATAGTCAAA
GGAGAGGTGCAG	AC	0.0012094891006271	5.3hpf-IAA-2024NC-repA	5.3hpf	5.3hpf-IAA-2024NC_GGAGAGGTGCAG
GACTTGCACCCT	AC	0.00113809303248859	5.3hpf-IAA-2024NC-repA	5.3hpf	5.3hpf-IAA-2024NC_GACTTGCACCCT
TGCTTAGCAGGG	AC	0.00101597642314255	5.3hpf-IAA-2024NC-repA	5.3hpf	5.3hpf-IAA-2024NC_TGCTTAGCAGGG
CAGTATTCTGAT	AC	0.00126241867675036	5.3hpf-IAA-2024NC-repA	5.3hpf	5.3hpf-IAA-2024NC_CAGTATTCTGAT
GATACCTTGAAT	AC	0.00101474188675314	5.3hpf-IAA-2024NC-repA	5.3hpf	5.3hpf-IAA-2024NC_GATACCTTGAAT
TGCTGTAAGCAA	AC	0.00101939620378699	5.3hpf-IAA-2024NC-repA	5.3hpf	5.3hpf-IAA-2024NC_TGCTGTAAGCAA
TCACATTGTACG	AC	0.000950641216820758	5.3hpf-IAA-2024NC-repA	5.3hpf	5.3hpf-IAA-2024NC_TCACATTGTACG
CAAACTCCTCAG	AC	0.00103572284823783	5.3hpf-IAA-2024NC-repA	5.3hpf	5.3hpf-IAA-2024NC_CAAACTCCTCAG
GACTGAACGTTT	AC	0.00115920206266264	5.3hpf-IAA-2024NC-repA	5.3hpf	5.3hpf-IAA-2024NC_GACTGAACGTTT
TTATAGACTACC	AC	0.00113071008593397	5.3hpf-IAA-2024NC-repA	5.3hpf	5.3hpf-IAA-2024NC_TTATAGACTACC
TTCGGGACCCGG	AC	0.00103231134510168	5.3hpf-IAA-2024NC-repA	5.3hpf	5.3hpf-IAA-2024NC_TTCGGGACCCGG
CAGAGTGACGTA	AC	0.00105856240396107	5.3hpf-IAA-2024NC-repA	5.3hpf	5.3hpf-IAA-2024NC_CAGAGTGACGTA
CCGCCTCCAGTG	AC	0.00114450225950704	5.3hpf-IAA-2024NC-repA	5.3hpf	5.3hpf-IAA-2024NC_CCGCCTCCAGTG
CGAAAGCGAGAA	AC	0.00119067546355807	5.3hpf-IAA-2024NC-repA	5.3hpf	5.3hpf-IAA-2024NC_CGAAAGCGAGAA
AGACCGCTGTGT	AC	0.0010787832608129	5.3hpf-IAA-2024NC-repA	5.3hpf	5.3hpf-IAA-2024NC_AGACCGCTGTGT
GAACTCCCAGGT	AC	0.00138412170340072	5.3hpf-IAA-2024NC-repA	5.3hpf	5.3hpf-IAA-2024NC_GAACTCCCAGGT
CCATGTATCCTG	AC	0.0010708672928621	5.3hpf-IAA-2024NC-repA	5.3hpf	5.3hpf-IAA-2024NC_CCATGTATCCTG
TCACTAATTCCT	AC	0.00112044490999968	5.3hpf-IAA-2024NC-repA	5.3hpf	5.3hpf-IAA-2024NC_TCACTAATTCCT
CCCTGAGTTAGG	AC	0.00102978127445731	5.3hpf-IAA-2024NC-repA	5.3hpf	5.3hpf-IAA-2024NC_CCCTGAGTTAGG
CGCCATGCTCTG	AC	0.00114115587167276	5.3hpf-IAA-2024NC-repA	5.3hpf	5.3hpf-IAA-2024NC_CGCCATGCTCTG
ACATTAGGGTCC	AC	0.0010199833925781	5.3hpf-IAA-2024NC-repA	5.3hpf	5.3hpf-IAA-2024NC_ACATTAGGGTCC
AGGTTTGCGCAT	AC	0.00093745645261411	5.3hpf-IAA-2024NC-repA	5.3hpf	5.3hpf-IAA-2024NC_AGGTTTGCGCAT
TGTGACTTATAT	AC	0.00107744961338573	5.3hpf-IAA-2024NC-repA	5.3hpf	5.3hpf-IAA-2024NC_TGTGACTTATAT
ATTTTGATTAGA	AC	0.00117691912410695	5.3hpf-IAA-2024NC-repA	5.3hpf	5.3hpf-IAA-2024NC_ATTTTGATTAGA
CTGATGTCCTGA	AC	0.00106067748669944	5.3hpf-IAA-2024NC-repA	5.3hpf	5.3hpf-IAA-2024NC_CTGATGTCCTGA
CCAAGGGATTCT	AC	0.0010391970180646	5.3hpf-IAA-2024NC-repA	5.3hpf	5.3hpf-IAA-2024NC_CCAAGGGATTCT
ATGGAGCCGACG	AC	0.00117944856243366	5.3hpf-IAA-2024NC-repA	5.3hpf	5.3hpf-IAA-2024NC_ATGGAGCCGACG
CAGTCCTGCATT	AC	0.00102627257799672	5.3hpf-IAA-2024NC-repA	5.3hpf	5.3hpf-IAA-2024NC_CAGTCCTGCATT
AGCAGGCCAGTA	AC	0.00109334908696534	5.3hpf-IAA-2024NC-repA	5.3hpf	5.3hpf-IAA-2024NC_AGCAGGCCAGTA
TTCCCCGTCTGT	AC	0.00114708131531991	5.3hpf-IAA-2024NC-repA	5.3hpf	5.3hpf-IAA-2024NC_TTCCCCGTCTGT
GGTAAGCCGTGA	AC	0.0010855425880801	5.3hpf-IAA-2024NC-repA	5.3hpf	5.3hpf-IAA-2024NC_GGTAAGCCGTGA
GAGCCGGGTTAG	AC	0.00101308857814992	5.3hpf-IAA-2024NC-repA	5.3hpf	5.3hpf-IAA-2024NC_GAGCCGGGTTAG
GTGGTAGGGCTT	AC	0.00109873104302074	5.3hpf-IAA-2024NC-repA	5.3hpf	5.3hpf-IAA-2024NC_GTGGTAGGGCTT
CGATTCCTACAA	AC	0.00108421117476745	5.3hpf-IAA-2024NC-repA	5.3hpf	5.3hpf-IAA-2024NC_CGATTCCTACAA
GTTGCGTTGATG	AC	0.00121153380179307	5.3hpf-IAA-2024NC-repA	5.3hpf	5.3hpf-IAA-2024NC_GTTGCGTTGATG
AAGTTTAAGGGT	AC	0.000976276156204185	5.3hpf-IAA-2024NC-repA	5.3hpf	5.3hpf-IAA-2024NC_AAGTTTAAGGGT
GACACGTATGAG	AC	0.0010263744800603	5.3hpf-IAA-2024NC-repA	5.3hpf	5.3hpf-IAA-2024NC_GACACGTATGAG
AATCCATTTGGT	AC	0.00102494845112202	5.3hpf-IAA-2024NC-repA	5.3hpf	5.3hpf-IAA-2024NC_AATCCATTTGGT
AGTTTCATTGTC	AC	0.00107565211409417	5.3hpf-IAA-2024NC-repA	5.3hpf	5.3hpf-IAA-2024NC_AGTTTCATTGTC
AATGAGGCATCT	AC	0.00107335767599472	5.3hpf-IAA-2024NC-repA	5.3hpf	5.3hpf-IAA-2024NC_AATGAGGCATCT
TTAGATCCTAAA	AC	0.00101195168197022	5.3hpf-IAA-2024NC-repA	5.3hpf	5.3hpf-IAA-2024NC_TTAGATCCTAAA
GCCGGTAACACC	AC	0.00113037409388099	5.3hpf-IAA-2024NC-repA	5.3hpf	5.3hpf-IAA-2024NC_GCCGGTAACACC
CTCCATAGCTTC	AC	0.00101921097153654	5.3hpf-IAA-2024NC-repA	5.3hpf	5.3hpf-IAA-2024NC_CTCCATAGCTTC
TGGGCCGCACTC	AC	0.00112384706899806	5.3hpf-IAA-2024NC-repA	5.3hpf	5.3hpf-IAA-2024NC_TGGGCCGCACTC
GTTTACAGAAAT	AC	0.00115916221131191	5.3hpf-IAA-2024NC-repA	5.3hpf	5.3hpf-IAA-2024NC_GTTTACAGAAAT
CTGCGAGATTGG	AC	0.00103087963720517	5.3hpf-IAA-2024NC-repA	5.3hpf	5.3hpf-IAA-2024NC_CTGCGAGATTGG
TACCTCGTGTCA	AC	0.000878413372193393	5.3hpf-IAA-2024NC-repA	5.3hpf	5.3hpf-IAA-2024NC_TACCTCGTGTCA
ACCGCATGCAGT	AC	0.00105894544161807	5.3hpf-IAA-2024NC-repA	5.3hpf	5.3hpf-IAA-2024NC_ACCGCATGCAGT
TTATTGACGATT	AC	0.00105935409667363	5.3hpf-IAA-2024NC-repA	5.3hpf	5.3hpf-IAA-2024NC_TTATTGACGATT
CAACGTACTGGG	AC	0.000988025469100981	5.3hpf-IAA-2024NC-repA	5.3hpf	5.3hpf-IAA-2024NC_CAACGTACTGGG
TATCAGTACCCA	AC	0.00108085196566706	5.3hpf-IAA-2024NC-repA	5.3hpf	5.3hpf-IAA-2024NC_TATCAGTACCCA
CATAAACACGAG	AC	0.000930513074570284	5.3hpf-IAA-2024NC-repA	5.3hpf	5.3hpf-IAA-2024NC_CATAAACACGAG
CGTTTACCGGGA	AC	0.000990916597853014	5.3hpf-IAA-2024NC-repA	5.3hpf	5.3hpf-IAA-2024NC_CGTTTACCGGGA
TCCAACGTCATA	AC	0.000908781097353175	5.3hpf-IAA-2024NC-repA	5.3hpf	5.3hpf-IAA-2024NC_TCCAACGTCATA
AGTTTTGATCGA	AC	0.00106874994088772	5.3hpf-IAA-2024NC-repA	5.3hpf	5.3hpf-IAA-2024NC_AGTTTTGATCGA
TTAAGGCGCTCG	AC	0.00113298999276851	5.3hpf-IAA-2024NC-repA	5.3hpf	5.3hpf-IAA-2024NC_TTAAGGCGCTCG
CTATGCCTCCAT	AC	0.00136088604149656	5.3hpf-IAA-2024NC-repA	5.3hpf	5.3hpf-IAA-2024NC_CTATGCCTCCAT
ACACCCTGATCC	AC	0.00102718276337217	5.3hpf-IAA-2024NC-repA	5.3hpf	5.3hpf-IAA-2024NC_ACACCCTGATCC
TCTGCTGCGACA	AC	0.00106288273220211	5.3hpf-IAA-2024NC-repA	5.3hpf	5.3hpf-IAA-2024NC_TCTGCTGCGACA
GCTACCACCAGT	AC	0.00101592326036509	5.3hpf-IAA-2024NC-repA	5.3hpf	5.3hpf-IAA-2024NC_GCTACCACCAGT
TTGTTATATCCG	AC	0.00102191560769915	5.3hpf-IAA-2024NC-repA	5.3hpf	5.3hpf-IAA-2024NC_TTGTTATATCCG
TATTTCGTTAGT	AC	0.00111442207524772	5.3hpf-IAA-2024NC-repA	5.3hpf	5.3hpf-IAA-2024NC_TATTTCGTTAGT
ACGACGGAGCCT	AC	0.00124584468868857	5.3hpf-IAA-2024NC-repA	5.3hpf	5.3hpf-IAA-2024NC_ACGACGGAGCCT
GGAAACTCACTG	AC	0.00120389790340044	5.3hpf-IAA-2024NC-repA	5.3hpf	5.3hpf-IAA-2024NC_GGAAACTCACTG
CAGGGAGTTCTG	AC	0.0014268727705113	5.3hpf-IAA-2024NC-repA	5.3hpf	5.3hpf-IAA-2024NC_CAGGGAGTTCTG
TGGGGTCACTCG	AC	0.00111580844133343	5.3hpf-IAA-2024NC-repA	5.3hpf	5.3hpf-IAA-2024NC_TGGGGTCACTCG
GGACGCCATGCC	AC	0.0011726215252136	5.3hpf-IAA-2024NC-repA	5.3hpf	5.3hpf-IAA-2024NC_GGACGCCATGCC
CCGTGAGAGTGG	AC	0.00089278467656846	5.3hpf-IAA-2024NC-repA	5.3hpf	5.3hpf-IAA-2024NC_CCGTGAGAGTGG
ACGGGCCTGGGA	AC	0.00127034940960511	5.3hpf-IAA-2024NC-repA	5.3hpf	5.3hpf-IAA-2024NC_ACGGGCCTGGGA
CGGCGTGCCCTC	AC	0.00104301353331609	5.3hpf-IAA-2024NC-repA	5.3hpf	5.3hpf-IAA-2024NC_CGGCGTGCCCTC
TGTTAGAACAGG	AC	0.00109840694134212	5.3hpf-IAA-2024NC-repA	5.3hpf	5.3hpf-IAA-2024NC_TGTTAGAACAGG
GTTACTCGGACT	AC	0.00120060902401889	5.3hpf-IAA-2024NC-repA	5.3hpf	5.3hpf-IAA-2024NC_GTTACTCGGACT
ACCAATGCGTCC	AC	0.0011691763732337	5.3hpf-IAA-2024NC-repA	5.3hpf	5.3hpf-IAA-2024NC_ACCAATGCGTCC
CTTCGGGAACTT	AC	0.00100870885266858	5.3hpf-IAA-2024NC-repA	5.3hpf	5.3hpf-IAA-2024NC_CTTCGGGAACTT
TTTTCGCAGCGT	AC	0.000980808158097928	5.3hpf-IAA-2024NC-repA	5.3hpf	5.3hpf-IAA-2024NC_TTTTCGCAGCGT
GACTTCTTGATG	AC	0.00100750647682735	5.3hpf-IAA-2024NC-repA	5.3hpf	5.3hpf-IAA-2024NC_GACTTCTTGATG
TCAGGTATGTAC	AC	0.00109336561365145	5.3hpf-IAA-2024NC-repA	5.3hpf	5.3hpf-IAA-2024NC_TCAGGTATGTAC
GACACTTTCGCG	AC	0.00113546377314285	5.3hpf-IAA-2024NC-repA	5.3hpf	5.3hpf-IAA-2024NC_GACACTTTCGCG
TGAGTCCAGTTA	AC	0.00107304772379752	5.3hpf-IAA-2024NC-repA	5.3hpf	5.3hpf-IAA-2024NC_TGAGTCCAGTTA
GGGTTCGAAGCG	AC	0.001019733559525	5.3hpf-IAA-2024NC-repA	5.3hpf	5.3hpf-IAA-2024NC_GGGTTCGAAGCG
ACCGTATACCAT	AC	0.00103027201947145	5.3hpf-IAA-2024NC-repA	5.3hpf	5.3hpf-IAA-2024NC_ACCGTATACCAT
GCACGTGAGAGG	AC	0.00102562392121874	5.3hpf-IAA-2024NC-repA	5.3hpf	5.3hpf-IAA-2024NC_GCACGTGAGAGG
CTTATCGGCGGG	AC	0.00106209258792135	5.3hpf-IAA-2024NC-repA	5.3hpf	5.3hpf-IAA-2024NC_CTTATCGGCGGG
ACGCTTACGCTC	AC	0.00107923087238893	5.3hpf-IAA-2024NC-repA	5.3hpf	5.3hpf-IAA-2024NC_ACGCTTACGCTC
GCTAGTGGGTTA	AC	0.00116205421872792	5.3hpf-IAA-2024NC-repA	5.3hpf	5.3hpf-IAA-2024NC_GCTAGTGGGTTA
ATGGCTACACTC	AC	0.000974007150449319	5.3hpf-IAA-2024NC-repA	5.3hpf	5.3hpf-IAA-2024NC_ATGGCTACACTC
ACTTAGAGCGCG	AC	0.000926170944694364	5.3hpf-IAA-2024NC-repA	5.3hpf	5.3hpf-IAA-2024NC_ACTTAGAGCGCG
AGTGTACGATCC	AC	0.00115100137119294	5.3hpf-IAA-2024NC-repA	5.3hpf	5.3hpf-IAA-2024NC_AGTGTACGATCC
CGGTAATCGTCC	AC	0.00109757783872232	5.3hpf-IAA-2024NC-repA	5.3hpf	5.3hpf-IAA-2024NC_CGGTAATCGTCC
GTTAGGTTGCTA	AC	0.00108563388227268	5.3hpf-IAA-2024NC-repA	5.3hpf	5.3hpf-IAA-2024NC_GTTAGGTTGCTA
TGCACGCTTGTG	AC	0.00118239914416824	5.3hpf-IAA-2024NC-repA	5.3hpf	5.3hpf-IAA-2024NC_TGCACGCTTGTG
AGTAAGTTTCGC	AC	0.00079775389679543	5.3hpf-IAA-2024NC-repA	5.3hpf	5.3hpf-IAA-2024NC_AGTAAGTTTCGC
CTTCGCCCCACC	AC	0.00108259129051297	5.3hpf-IAA-2024NC-repA	5.3hpf	5.3hpf-IAA-2024NC_CTTCGCCCCACC
TGTGCAGAATCC	AC	0.00120407749738922	5.3hpf-IAA-2024NC-repA	5.3hpf	5.3hpf-IAA-2024NC_TGTGCAGAATCC
ATATACGGGTAT	AC	0.00127966034441711	5.3hpf-IAA-2024NC-repA	5.3hpf	5.3hpf-IAA-2024NC_ATATACGGGTAT
GCCACGTAAGTC	AC	0.00119675571436674	5.3hpf-IAA-2024NC-repA	5.3hpf	5.3hpf-IAA-2024NC_GCCACGTAAGTC
CCGAAACCGTGG	AC	0.00101171632779609	5.3hpf-IAA-2024NC-repA	5.3hpf	5.3hpf-IAA-2024NC_CCGAAACCGTGG
TATCTAGGCACT	AC	0.000974630180175761	5.3hpf-IAA-2024NC-repA	5.3hpf	5.3hpf-IAA-2024NC_TATCTAGGCACT
TTAATCCGAGTC	AC	0.000828634370136826	5.3hpf-IAA-2024NC-repA	5.3hpf	5.3hpf-IAA-2024NC_TTAATCCGAGTC
TGTTCGACTAAA	AC	0.00114596141516943	5.3hpf-IAA-2024NC-repA	5.3hpf	5.3hpf-IAA-2024NC_TGTTCGACTAAA
TACTTTTGCCAA	AC	0.00108382901307046	5.3hpf-IAA-2024NC-repA	5.3hpf	5.3hpf-IAA-2024NC_TACTTTTGCCAA
CTGAAGACTCTC	AC	0.0011132149075651	5.3hpf-IAA-2024NC-repA	5.3hpf	5.3hpf-IAA-2024NC_CTGAAGACTCTC
GCAAAATTCACT	AC	0.00106498078625429	5.3hpf-IAA-2024NC-repA	5.3hpf	5.3hpf-IAA-2024NC_GCAAAATTCACT
TCCTATAGCTCC	AC	0.00108673043709934	5.3hpf-IAA-2024NC-repA	5.3hpf	5.3hpf-IAA-2024NC_TCCTATAGCTCC
CAGATTTAGTTT	AC	0.00117725234534828	5.3hpf-IAA-2024NC-repA	5.3hpf	5.3hpf-IAA-2024NC_CAGATTTAGTTT
GTCACAGCCCGC	AC	0.0012104259695951	5.3hpf-IAA-2024NC-repA	5.3hpf	5.3hpf-IAA-2024NC_GTCACAGCCCGC
CGAAGAATGCTG	AC	0.00109532688400405	5.3hpf-IAA-2024NC-repA	5.3hpf	5.3hpf-IAA-2024NC_CGAAGAATGCTG
ACGGTAACCACC	AC	0.0011023513548095	5.3hpf-IAA-2024NC-repA	5.3hpf	5.3hpf-IAA-2024NC_ACGGTAACCACC
CGTATTCAATTA	AC	0.000994901131700037	5.3hpf-IAA-2024NC-repA	5.3hpf	5.3hpf-IAA-2024NC_CGTATTCAATTA
CCTTAGGTACAA	AC	0.00109910273249656	5.3hpf-IAA-2024NC-repA	5.3hpf	5.3hpf-IAA-2024NC_CCTTAGGTACAA
CTGGAGAACTTT	AC	0.00132678434921667	5.3hpf-IAA-2024NC-repA	5.3hpf	5.3hpf-IAA-2024NC_CTGGAGAACTTT
CGAGGCCGCTAT	AC	0.00119346944248885	5.3hpf-IAA-2024NC-repA	5.3hpf	5.3hpf-IAA-2024NC_CGAGGCCGCTAT
TTGGACACATCC	AC	0.0010714459650319	5.3hpf-IAA-2024NC-repA	5.3hpf	5.3hpf-IAA-2024NC_TTGGACACATCC
AGGGGACTAGCC	AC	0.00120292215471741	5.3hpf-IAA-2024NC-repA	5.3hpf	5.3hpf-IAA-2024NC_AGGGGACTAGCC
AGCCGGCAGCAC	AC	0.00115096495325788	5.3hpf-IAA-2024NC-repA	5.3hpf	5.3hpf-IAA-2024NC_AGCCGGCAGCAC
CACACCTACTCT	AC	0.00110925374456167	5.3hpf-IAA-2024NC-repA	5.3hpf	5.3hpf-IAA-2024NC_CACACCTACTCT
GACCGGTCGGTT	AC	0.00110953912942362	5.3hpf-IAA-2024NC-repA	5.3hpf	5.3hpf-IAA-2024NC_GACCGGTCGGTT
TAGGTATGGCAG	AC	0.00108897977789878	5.3hpf-IAA-2024NC-repA	5.3hpf	5.3hpf-IAA-2024NC_TAGGTATGGCAG
AGCGTCCACAGA	AC	0.00127688364159591	5.3hpf-IAA-2024NC-repA	5.3hpf	5.3hpf-IAA-2024NC_AGCGTCCACAGA
TATATGCCCTGC	AC	0.00126538127722395	5.3hpf-IAA-2024NC-repA	5.3hpf	5.3hpf-IAA-2024NC_TATATGCCCTGC
TCGTCCTGCCGC	AC	0.00116541173085224	5.3hpf-IAA-2024NC-repA	5.3hpf	5.3hpf-IAA-2024NC_TCGTCCTGCCGC
TACGGGCGTAAT	AC	0.00115629336100104	5.3hpf-IAA-2024NC-repA	5.3hpf	5.3hpf-IAA-2024NC_TACGGGCGTAAT
TTATGGCGTCCC	AC	0.00103042793065826	5.3hpf-IAA-2024NC-repA	5.3hpf	5.3hpf-IAA-2024NC_TTATGGCGTCCC
TATAATGGTCTA	AC	0.00100050658561297	5.3hpf-IAA-2024NC-repA	5.3hpf	5.3hpf-IAA-2024NC_TATAATGGTCTA
TTCCATAAGCAT	AC	0.00120052633913391	5.3hpf-IAA-2024NC-repA	5.3hpf	5.3hpf-IAA-2024NC_TTCCATAAGCAT
CGCTGTCTTTAT	AC	0.00101637699486847	5.3hpf-IAA-2024NC-repA	5.3hpf	5.3hpf-IAA-2024NC_CGCTGTCTTTAT
GATGAGATCGCG	AC	0.00107888101000186	5.3hpf-IAA-2024NC-repA	5.3hpf	5.3hpf-IAA-2024NC_GATGAGATCGCG
TGAGATCCCCGT	AC	0.00116171998800805	5.3hpf-IAA-2024NC-repA	5.3hpf	5.3hpf-IAA-2024NC_TGAGATCCCCGT
GCGCCGGCACTC	AC	0.00134310545435499	5.3hpf-IAA-2024NC-repA	5.3hpf	5.3hpf-IAA-2024NC_GCGCCGGCACTC
AGGAAACGTCGG	AC	0.0011907997134175	5.3hpf-IAA-2024NC-repA	5.3hpf	5.3hpf-IAA-2024NC_AGGAAACGTCGG
ACGTTCCGATTA	AC	0.000966259125004887	5.3hpf-IAA-2024NC-repA	5.3hpf	5.3hpf-IAA-2024NC_ACGTTCCGATTA
TCCTATCTTGAT	AC	0.00110198485411514	5.3hpf-IAA-2024NC-repA	5.3hpf	5.3hpf-IAA-2024NC_TCCTATCTTGAT
GACGCCGCAGTA	AC	0.00132994163033956	5.3hpf-IAA-2024NC-repA	5.3hpf	5.3hpf-IAA-2024NC_GACGCCGCAGTA
CAGTGAGGGATA	AC	0.00113235447579759	5.3hpf-IAA-2024NC-repA	5.3hpf	5.3hpf-IAA-2024NC_CAGTGAGGGATA
CCGATCGTCTAC	AC	0.00118096561306009	5.3hpf-IAA-2024NC-repA	5.3hpf	5.3hpf-IAA-2024NC_CCGATCGTCTAC
ATCGGTGCCGCG	AC	0.0010890469680469	5.3hpf-IAA-2024NC-repA	5.3hpf	5.3hpf-IAA-2024NC_ATCGGTGCCGCG
GCAACTGAATAC	AC	0.000907518916863909	5.3hpf-IAA-2024NC-repA	5.3hpf	5.3hpf-IAA-2024NC_GCAACTGAATAC
GTTCGCCGTGAC	AC	0.00139786406371065	5.3hpf-IAA-2024NC-repA	5.3hpf	5.3hpf-IAA-2024NC_GTTCGCCGTGAC
TCTGAGCAAGGT	AC	0.00124751446990134	5.3hpf-IAA-2024NC-repA	5.3hpf	5.3hpf-IAA-2024NC_TCTGAGCAAGGT
AATGGTTGTCCG	AC	0.00116716233656922	5.3hpf-IAA-2024NC-repA	5.3hpf	5.3hpf-IAA-2024NC_AATGGTTGTCCG
GAACTACGGGAA	AC	0.00113312034078807	5.3hpf-IAA-2024NC-repA	5.3hpf	5.3hpf-IAA-2024NC_GAACTACGGGAA
CGTACGCACTGT	AC	0.00113663528891735	5.3hpf-IAA-2024NC-repA	5.3hpf	5.3hpf-IAA-2024NC_CGTACGCACTGT
ACTATCGCAATG	AC	0.00106814916609407	5.3hpf-IAA-2024NC-repA	5.3hpf	5.3hpf-IAA-2024NC_ACTATCGCAATG
CCCGCACTGCCT	AC	0.00120042770205543	5.3hpf-IAA-2024NC-repA	5.3hpf	5.3hpf-IAA-2024NC_CCCGCACTGCCT
CCACTAAGCCAA	AC	0.00115739373826367	5.3hpf-IAA-2024NC-repA	5.3hpf	5.3hpf-IAA-2024NC_CCACTAAGCCAA
GGTAACCCCATA	AC	0.00101056872374296	5.3hpf-IAA-2024NC-repA	5.3hpf	5.3hpf-IAA-2024NC_GGTAACCCCATA
ACTGACCGAGCG	AC	0.00127125243621638	5.3hpf-IAA-2024NC-repA	5.3hpf	5.3hpf-IAA-2024NC_ACTGACCGAGCG
GTACGGAACTAA	AC	0.00105882564971344	5.3hpf-IAA-2024NC-repA	5.3hpf	5.3hpf-IAA-2024NC_GTACGGAACTAA
AAACACTCTCAA	AC	0.000895184015933216	5.3hpf-IAA-2024NC-repA	5.3hpf	5.3hpf-IAA-2024NC_AAACACTCTCAA
TGTACGGACTAA	AC	0.00107188638879288	5.3hpf-IAA-2024NC-repA	5.3hpf	5.3hpf-IAA-2024NC_TGTACGGACTAA
CATTAGTGGTAT	AC	0.000944822373393802	5.3hpf-IAA-2024NC-repA	5.3hpf	5.3hpf-IAA-2024NC_CATTAGTGGTAT
ATGACGCCGTCT	AC	0.00126638992008485	5.3hpf-IAA-2024NC-repA	5.3hpf	5.3hpf-IAA-2024NC_ATGACGCCGTCT
CGTGGGTACTTC	AC	0.00120795280334528	5.3hpf-IAA-2024NC-repA	5.3hpf	5.3hpf-IAA-2024NC_CGTGGGTACTTC
GGGGAAACGCTC	AC	0.00104424369423984	5.3hpf-IAA-2024NC-repA	5.3hpf	5.3hpf-IAA-2024NC_GGGGAAACGCTC
GGCACTGAGCAG	AC	0.00126672546775011	5.3hpf-IAA-2024NC-repA	5.3hpf	5.3hpf-IAA-2024NC_GGCACTGAGCAG
CCCACCACAACC	AC	0.00112139721320863	5.3hpf-IAA-2024NC-repA	5.3hpf	5.3hpf-IAA-2024NC_CCCACCACAACC
GTCGCGGTGGAG	AC	0.00104393003241039	5.3hpf-IAA-2024NC-repA	5.3hpf	5.3hpf-IAA-2024NC_GTCGCGGTGGAG
AACAGGGACACA	AC	0.00104906475876756	5.3hpf-IAA-2024NC-repA	5.3hpf	5.3hpf-IAA-2024NC_AACAGGGACACA
TAATGATTTCTG	AC	0.000932900283325271	5.3hpf-IAA-2024NC-repA	5.3hpf	5.3hpf-IAA-2024NC_TAATGATTTCTG
GCGAGTCACGGC	AC	0.00115201992683117	5.3hpf-IAA-2024NC-repA	5.3hpf	5.3hpf-IAA-2024NC_GCGAGTCACGGC
AAATTCTTCTGG	AC	0.00105547373588611	5.3hpf-IAA-2024NC-repA	5.3hpf	5.3hpf-IAA-2024NC_AAATTCTTCTGG
CAAATTAGCTAA	AC	0.00118073985809457	5.3hpf-IAA-2024NC-repA	5.3hpf	5.3hpf-IAA-2024NC_CAAATTAGCTAA
CCATCGGCGCCA	AC	0.00131766653235906	5.3hpf-IAA-2024NC-repA	5.3hpf	5.3hpf-IAA-2024NC_CCATCGGCGCCA
GCGTCGATTAAC	AC	0.0013986013986014	5.3hpf-IAA-2024NC-repA	5.3hpf	5.3hpf-IAA-2024NC_GCGTCGATTAAC
TTATTAGTTGGA	AC	0.0010725862836077	5.3hpf-IAA-2024NC-repA	5.3hpf	5.3hpf-IAA-2024NC_TTATTAGTTGGA
ACCAGGCACTCT	AC	0.00110548371339692	5.3hpf-IAA-2024NC-repA	5.3hpf	5.3hpf-IAA-2024NC_ACCAGGCACTCT
CAAATGGTGCGG	AC	0.000986155155077732	5.3hpf-IAA-2024NC-repA	5.3hpf	5.3hpf-IAA-2024NC_CAAATGGTGCGG
GGGGTGCCTCAG	AC	0.000931149696007011	5.3hpf-IAA-2024NC-repA	5.3hpf	5.3hpf-IAA-2024NC_GGGGTGCCTCAG
ACGGCTATCCAC	AC	0.00117234560964673	5.3hpf-IAA-2024NC-repA	5.3hpf	5.3hpf-IAA-2024NC_ACGGCTATCCAC
GAGTATGTAGAG	AC	0.00125583454924251	5.3hpf-IAA-2024NC-repA	5.3hpf	5.3hpf-IAA-2024NC_GAGTATGTAGAG
AGATAAGGATGC	AC	0.00125402796958585	5.3hpf-IAA-2024NC-repA	5.3hpf	5.3hpf-IAA-2024NC_AGATAAGGATGC
GCCTATTTAACC	AC	0.00103943952597441	5.3hpf-IAA-2024NC-repA	5.3hpf	5.3hpf-IAA-2024NC_GCCTATTTAACC
CAGTAATGAGGA	AC	0.00135866644308864	5.3hpf-IAA-2024NC-repA	5.3hpf	5.3hpf-IAA-2024NC_CAGTAATGAGGA
ATGCACGGCGTC	AC	0.000947332159534563	5.3hpf-IAA-2024NC-repA	5.3hpf	5.3hpf-IAA-2024NC_ATGCACGGCGTC
CAAGATGGACAC	AC	0.00106689825366636	5.3hpf-IAA-2024NC-repA	5.3hpf	5.3hpf-IAA-2024NC_CAAGATGGACAC
CAGGCTCCGAGC	AC	0.00107239927767129	5.3hpf-IAA-2024NC-repA	5.3hpf	5.3hpf-IAA-2024NC_CAGGCTCCGAGC
CTTCTAGATGCG	AC	0.00109725270146393	5.3hpf-IAA-2024NC-repA	5.3hpf	5.3hpf-IAA-2024NC_CTTCTAGATGCG
TTACCTGGCCTG	AC	0.00104762290982332	5.3hpf-IAA-2024NC-repA	5.3hpf	5.3hpf-IAA-2024NC_TTACCTGGCCTG
GAATATTATCAA	AC	0.00110996654129635	5.3hpf-IAA-2024NC-repA	5.3hpf	5.3hpf-IAA-2024NC_GAATATTATCAA
CATGCAACCCAC	AC	0.00103973352773562	5.3hpf-IAA-2024NC-repA	5.3hpf	5.3hpf-IAA-2024NC_CATGCAACCCAC
CCACAAATAAAA	AC	0.00114673419656935	5.3hpf-IAA-2024NC-repA	5.3hpf	5.3hpf-IAA-2024NC_CCACAAATAAAA
GTTGGAGTGTCC	AC	0.00134148054502037	5.3hpf-IAA-2024NC-repA	5.3hpf	5.3hpf-IAA-2024NC_GTTGGAGTGTCC
TGCCTACGTGTG	AC	0.00156748415743152	5.3hpf-IAA-2024NC-repA	5.3hpf	5.3hpf-IAA-2024NC_TGCCTACGTGTG
ACTAGGATGGCG	AC	0.00117235230012219	5.3hpf-IAA-2024NC-repA	5.3hpf	5.3hpf-IAA-2024NC_ACTAGGATGGCG
AGGCGTTTTTCG	AC	0.00115936769094282	5.3hpf-IAA-2024NC-repA	5.3hpf	5.3hpf-IAA-2024NC_AGGCGTTTTTCG
TGATCCTTGTTG	AC	0.00126302114658263	5.3hpf-IAA-2024NC-repA	5.3hpf	5.3hpf-IAA-2024NC_TGATCCTTGTTG
GTCTGGCGCACC	AC	0.00111254969063311	5.3hpf-IAA-2024NC-repA	5.3hpf	5.3hpf-IAA-2024NC_GTCTGGCGCACC
TTCGTTAGGTGT	AC	0.00106272230415546	5.3hpf-IAA-2024NC-repA	5.3hpf	5.3hpf-IAA-2024NC_TTCGTTAGGTGT
CATTCACCGTAT	AC	0.00105249309301408	5.3hpf-IAA-2024NC-repA	5.3hpf	5.3hpf-IAA-2024NC_CATTCACCGTAT
TAATCAACGCGG	AC	0.00111532688458973	5.3hpf-IAA-2024NC-repA	5.3hpf	5.3hpf-IAA-2024NC_TAATCAACGCGG
GTAGACTTACCT	AC	0.00129587721405363	5.3hpf-IAA-2024NC-repA	5.3hpf	5.3hpf-IAA-2024NC_GTAGACTTACCT
TTTTGGTGGGGC	AC	0.000983557097601448	5.3hpf-IAA-2024NC-repA	5.3hpf	5.3hpf-IAA-2024NC_TTTTGGTGGGGC
AGCCACGATAGC	AC	0.00115102250159533	5.3hpf-IAA-2024NC-repA	5.3hpf	5.3hpf-IAA-2024NC_AGCCACGATAGC
CCCGTATGATAT	AC	0.000928261338384075	5.3hpf-IAA-2024NC-repA	5.3hpf	5.3hpf-IAA-2024NC_CCCGTATGATAT
TATCGTCCCGAT	AC	0.00107535043773088	5.3hpf-IAA-2024NC-repA	5.3hpf	5.3hpf-IAA-2024NC_TATCGTCCCGAT
CCCAAGGTCCGT	AC	0.00122224180141945	5.3hpf-IAA-2024NC-repA	5.3hpf	5.3hpf-IAA-2024NC_CCCAAGGTCCGT
TTGGGCATGAGC	AC	0.00115646719017962	5.3hpf-IAA-2024NC-repA	5.3hpf	5.3hpf-IAA-2024NC_TTGGGCATGAGC
TTCTGACCTTCG	AC	0.00101387837867623	5.3hpf-IAA-2024NC-repA	5.3hpf	5.3hpf-IAA-2024NC_TTCTGACCTTCG
TACGGCAAGACG	AC	0.00140502932787121	5.3hpf-IAA-2024NC-repA	5.3hpf	5.3hpf-IAA-2024NC_TACGGCAAGACG
GTGAGTAGGGTA	AC	0.00115752290099188	5.3hpf-IAA-2024NC-repA	5.3hpf	5.3hpf-IAA-2024NC_GTGAGTAGGGTA
ATTACCCAGTGA	AC	0.00107792380193814	5.3hpf-IAA-2024NC-repA	5.3hpf	5.3hpf-IAA-2024NC_ATTACCCAGTGA
GTTGAAAATCGG	AC	0.00116662910474473	5.3hpf-IAA-2024NC-repA	5.3hpf	5.3hpf-IAA-2024NC_GTTGAAAATCGG
ATGTGTGATAGT	AC	0.00115485066892504	5.3hpf-IAA-2024NC-repA	5.3hpf	5.3hpf-IAA-2024NC_ATGTGTGATAGT
CCCACTGAACGA	AC	0.00101819575711839	5.3hpf-IAA-2024NC-repA	5.3hpf	5.3hpf-IAA-2024NC_CCCACTGAACGA
AGGGAACAGGTT	AC	0.00124459455502084	5.3hpf-IAA-2024NC-repA	5.3hpf	5.3hpf-IAA-2024NC_AGGGAACAGGTT
CCTTGCGTTTAG	AC	0.00105946232287114	5.3hpf-IAA-2024NC-repA	5.3hpf	5.3hpf-IAA-2024NC_CCTTGCGTTTAG
AAGGATGAAAAA	AC	0.00120929765998116	5.3hpf-IAA-2024NC-repA	5.3hpf	5.3hpf-IAA-2024NC_AAGGATGAAAAA
TTATCATGCGAC	AC	0.00125530410183876	5.3hpf-IAA-2024NC-repA	5.3hpf	5.3hpf-IAA-2024NC_TTATCATGCGAC
TTATGGCCAAAA	AC	0.000951662127128934	5.3hpf-IAA-2024NC-repA	5.3hpf	5.3hpf-IAA-2024NC_TTATGGCCAAAA
TATATTAGCTCA	AC	0.00093489009847509	5.3hpf-IAA-2024NC-repA	5.3hpf	5.3hpf-IAA-2024NC_TATATTAGCTCA
CGCCTCGTCCAG	AC	0.00118333515105246	5.3hpf-IAA-2024NC-repA	5.3hpf	5.3hpf-IAA-2024NC_CGCCTCGTCCAG
TTCGACCTCCAG	AC	0.00118358450324607	5.3hpf-IAA-2024NC-repA	5.3hpf	5.3hpf-IAA-2024NC_TTCGACCTCCAG
ACCTCATTGTTG	AC	0.00113597270798693	5.3hpf-IAA-2024NC-repA	5.3hpf	5.3hpf-IAA-2024NC_ACCTCATTGTTG
ACTACCAAGTGG	AC	0.00117271014584789	5.3hpf-IAA-2024NC-repA	5.3hpf	5.3hpf-IAA-2024NC_ACTACCAAGTGG
CATAGCCACATG	AC	0.00108984376443119	5.3hpf-IAA-2024NC-repA	5.3hpf	5.3hpf-IAA-2024NC_CATAGCCACATG
CCGTGAGCTACC	AC	0.00102966287121492	5.3hpf-IAA-2024NC-repA	5.3hpf	5.3hpf-IAA-2024NC_CCGTGAGCTACC
CCTAATAACCCT	AC	0.00100006746486866	5.3hpf-IAA-2024NC-repA	5.3hpf	5.3hpf-IAA-2024NC_CCTAATAACCCT
TTCCCGTCCCAT	AC	0.00129393337171796	5.3hpf-IAA-2024NC-repA	5.3hpf	5.3hpf-IAA-2024NC_TTCCCGTCCCAT
CCATTGTGATAA	AC	0.00103216354797896	5.3hpf-IAA-2024NC-repA	5.3hpf	5.3hpf-IAA-2024NC_CCATTGTGATAA
GGAATGCGCGGA	AC	0.00122873300212368	5.3hpf-IAA-2024NC-repA	5.3hpf	5.3hpf-IAA-2024NC_GGAATGCGCGGA
GGAGCGTGTGGA	AC	0.00101321765340828	5.3hpf-IAA-2024NC-repA	5.3hpf	5.3hpf-IAA-2024NC_GGAGCGTGTGGA
GTGACGTCATGC	AC	0.00113521294324389	5.3hpf-IAA-2024NC-repA	5.3hpf	5.3hpf-IAA-2024NC_GTGACGTCATGC
AGGAGCTTATCG	AC	0.00113912666955334	5.3hpf-IAA-2024NC-repA	5.3hpf	5.3hpf-IAA-2024NC_AGGAGCTTATCG
GAAAGTCCCGCC	AC	0.00106155188529026	5.3hpf-IAA-2024NC-repA	5.3hpf	5.3hpf-IAA-2024NC_GAAAGTCCCGCC
GTGTGAGGTAAT	AC	0.00122808356518903	5.3hpf-IAA-2024NC-repA	5.3hpf	5.3hpf-IAA-2024NC_GTGTGAGGTAAT
ACATGTAGAACA	AC	0.00111104115666791	5.3hpf-IAA-2024NC-repA	5.3hpf	5.3hpf-IAA-2024NC_ACATGTAGAACA
CTACGACCGACA	AC	0.00114584863579909	5.3hpf-IAA-2024NC-repA	5.3hpf	5.3hpf-IAA-2024NC_CTACGACCGACA
TTTCTTGCGATC	AC	0.00105165840928045	5.3hpf-IAA-2024NC-repA	5.3hpf	5.3hpf-IAA-2024NC_TTTCTTGCGATC
AACCGTGCGAAG	AC	0.00116574970500846	5.3hpf-IAA-2024NC-repA	5.3hpf	5.3hpf-IAA-2024NC_AACCGTGCGAAG
GCAATTCGCAAC	AC	0.0010703454837367	5.3hpf-IAA-2024NC-repA	5.3hpf	5.3hpf-IAA-2024NC_GCAATTCGCAAC
AGCAGTGATGAA	AC	0.00120959025704943	5.3hpf-IAA-2024NC-repA	5.3hpf	5.3hpf-IAA-2024NC_AGCAGTGATGAA
AGCAGCAGAGGA	AC	0.00113314666707919	5.3hpf-IAA-2024NC-repA	5.3hpf	5.3hpf-IAA-2024NC_AGCAGCAGAGGA
GACATCAATTGC	AC	0.00104718967360751	5.3hpf-IAA-2024NC-repA	5.3hpf	5.3hpf-IAA-2024NC_GACATCAATTGC
AGTCGCCTACCC	AC	0.0009506564056134	5.3hpf-IAA-2024NC-repA	5.3hpf	5.3hpf-IAA-2024NC_AGTCGCCTACCC
GTTTTAAGTCAT	AC	0.00112228538113978	5.3hpf-IAA-2024NC-repA	5.3hpf	5.3hpf-IAA-2024NC_GTTTTAAGTCAT
TCCTTGAGGGCC	AC	0.00105574689766178	5.3hpf-IAA-2024NC-repA	5.3hpf	5.3hpf-IAA-2024NC_TCCTTGAGGGCC
TTGGTAGAACCT	AC	0.00106680890785438	5.3hpf-IAA-2024NC-repA	5.3hpf	5.3hpf-IAA-2024NC_TTGGTAGAACCT
AAATCAGCGATA	AC	0.00107863189167401	5.3hpf-IAA-2024NC-repA	5.3hpf	5.3hpf-IAA-2024NC_AAATCAGCGATA
GATCGTCCGGGT	AC	0.00101646270977	5.3hpf-IAA-2024NC-repA	5.3hpf	5.3hpf-IAA-2024NC_GATCGTCCGGGT
GTCCGTGTGGCC	AC	0.00121569902694049	5.3hpf-IAA-2024NC-repA	5.3hpf	5.3hpf-IAA-2024NC_GTCCGTGTGGCC
TTACTTTGGGCG	AC	0.00110667919342813	5.3hpf-IAA-2024NC-repA	5.3hpf	5.3hpf-IAA-2024NC_TTACTTTGGGCG
GACGTATTCCGA	AC	0.00109738164738933	5.3hpf-IAA-2024NC-repA	5.3hpf	5.3hpf-IAA-2024NC_GACGTATTCCGA
ATCTAAAAATTC	AC	0.00104023541584384	5.3hpf-IAA-2024NC-repA	5.3hpf	5.3hpf-IAA-2024NC_ATCTAAAAATTC
AACGGAAGCCTC	AC	0.0011310883618973	5.3hpf-IAA-2024NC-repA	5.3hpf	5.3hpf-IAA-2024NC_AACGGAAGCCTC
TCCATATGTGCT	AC	0.00102199209145809	5.3hpf-IAA-2024NC-repA	5.3hpf	5.3hpf-IAA-2024NC_TCCATATGTGCT
AGTTTCATTGTT	AC	0.000836473192144555	5.3hpf-IAA-2024NC-repA	5.3hpf	5.3hpf-IAA-2024NC_AGTTTCATTGTT
TCCCTGACCGGC	AC	0.00108597172750177	5.3hpf-IAA-2024NC-repA	5.3hpf	5.3hpf-IAA-2024NC_TCCCTGACCGGC
ACTGACACCGTC	AC	0.00105992062297921	5.3hpf-IAA-2024NC-repA	5.3hpf	5.3hpf-IAA-2024NC_ACTGACACCGTC
TCTGGCATCTCC	AC	0.000899976198976556	5.3hpf-IAA-2024NC-repA	5.3hpf	5.3hpf-IAA-2024NC_TCTGGCATCTCC
CCTATATTTAGC	AC	0.00121526656607939	5.3hpf-IAA-2024NC-repA	5.3hpf	5.3hpf-IAA-2024NC_CCTATATTTAGC
GGAAAAGTCACC	AC	0.00116878274503805	5.3hpf-IAA-2024NC-repA	5.3hpf	5.3hpf-IAA-2024NC_GGAAAAGTCACC
TAAGGTTCTCAG	AC	0.00106960650279714	5.3hpf-IAA-2024NC-repA	5.3hpf	5.3hpf-IAA-2024NC_TAAGGTTCTCAG
ACACGTCCCGTG	AC	0.00106685798675978	5.3hpf-IAA-2024NC-repA	5.3hpf	5.3hpf-IAA-2024NC_ACACGTCCCGTG
CGTGTGCTAACA	AC	0.0010689914464085	5.3hpf-IAA-2024NC-repA	5.3hpf	5.3hpf-IAA-2024NC_CGTGTGCTAACA
GGCACGCCTTAT	AC	0.00116418009133973	5.3hpf-IAA-2024NC-repA	5.3hpf	5.3hpf-IAA-2024NC_GGCACGCCTTAT
CTCAAGACAATC	AC	0.00108252175308799	5.3hpf-IAA-2024NC-repA	5.3hpf	5.3hpf-IAA-2024NC_CTCAAGACAATC
AGGTAACACGGC	AC	0.00121505664677884	5.3hpf-IAA-2024NC-repA	5.3hpf	5.3hpf-IAA-2024NC_AGGTAACACGGC
GTCGTCAGGATC	AC	0.000957532589705685	5.3hpf-IAA-2024NC-repA	5.3hpf	5.3hpf-IAA-2024NC_GTCGTCAGGATC
AAGTGATGGGTC	AC	0.00102313294076282	5.3hpf-IAA-2024NC-repA	5.3hpf	5.3hpf-IAA-2024NC_AAGTGATGGGTC
GTGGTGCCTCCT	AC	0.00126118646116334	5.3hpf-IAA-2024NC-repA	5.3hpf	5.3hpf-IAA-2024NC_GTGGTGCCTCCT
ACACAGTATTAG	AC	0.000924191940073449	5.3hpf-IAA-2024NC-repA	5.3hpf	5.3hpf-IAA-2024NC_ACACAGTATTAG
GCTCCTAAACCC	AC	0.00111034222445898	5.3hpf-IAA-2024NC-repA	5.3hpf	5.3hpf-IAA-2024NC_GCTCCTAAACCC
TGTATATATTCG	AC	0.00114394841832586	5.3hpf-IAA-2024NC-repA	5.3hpf	5.3hpf-IAA-2024NC_TGTATATATTCG
GCACCTAACACT	AC	0.00111705705178817	5.3hpf-IAA-2024NC-repA	5.3hpf	5.3hpf-IAA-2024NC_GCACCTAACACT
AGATGAGCTAAC	AC	0.00111294975617614	5.3hpf-IAA-2024NC-repA	5.3hpf	5.3hpf-IAA-2024NC_AGATGAGCTAAC
GGCGCTTGTGTG	AC	0.00112395481607585	5.3hpf-IAA-2024NC-repA	5.3hpf	5.3hpf-IAA-2024NC_GGCGCTTGTGTG
ACTAGAGTGATA	AC	0.000987140185474386	5.3hpf-IAA-2024NC-repA	5.3hpf	5.3hpf-IAA-2024NC_ACTAGAGTGATA
GTCTATACGGCT	AC	0.00104677466945807	5.3hpf-IAA-2024NC-repA	5.3hpf	5.3hpf-IAA-2024NC_GTCTATACGGCT
ACCTGAAGTAGA	AC	0.00105822958863852	5.3hpf-IAA-2024NC-repA	5.3hpf	5.3hpf-IAA-2024NC_ACCTGAAGTAGA
TTGCCGCGACCC	AC	0.00126440899416265	5.3hpf-IAA-2024NC-repA	5.3hpf	5.3hpf-IAA-2024NC_TTGCCGCGACCC
ACCGTAAATTAA	AC	0.00119595419467814	5.3hpf-IAA-2024NC-repA	5.3hpf	5.3hpf-IAA-2024NC_ACCGTAAATTAA
CGACTCTACTAC	AC	0.00118056887046704	5.3hpf-IAA-2024NC-repA	5.3hpf	5.3hpf-IAA-2024NC_CGACTCTACTAC
CTATTTTTGCAC	AC	0.00089738242394368	5.3hpf-IAA-2024NC-repA	5.3hpf	5.3hpf-IAA-2024NC_CTATTTTTGCAC
TGCAGAGCAGAC	AC	0.000963423991815159	5.3hpf-IAA-2024NC-repA	5.3hpf	5.3hpf-IAA-2024NC_TGCAGAGCAGAC
TAACGGATTTTC	AC	0.00107610291714008	5.3hpf-IAA-2024NC-repA	5.3hpf	5.3hpf-IAA-2024NC_TAACGGATTTTC
AGCCGTACGTAT	AC	0.000990406767677999	5.3hpf-IAA-2024NC-repA	5.3hpf	5.3hpf-IAA-2024NC_AGCCGTACGTAT
TAGCGGGATGTG	AC	0.00124843945068664	5.3hpf-IAA-2024NC-repA	5.3hpf	5.3hpf-IAA-2024NC_TAGCGGGATGTG
TAGGCCAAATTG	AC	0.00111768146078368	5.3hpf-IAA-2024NC-repA	5.3hpf	5.3hpf-IAA-2024NC_TAGGCCAAATTG
CCGCGTGTTAGC	AC	0.00120180751850784	5.3hpf-IAA-2024NC-repA	5.3hpf	5.3hpf-IAA-2024NC_CCGCGTGTTAGC
AGTGTAGATGAG	AC	0.000841161419316766	5.3hpf-IAA-2024NC-repA	5.3hpf	5.3hpf-IAA-2024NC_AGTGTAGATGAG
TCCAGTCGAGTT	AC	0.00109047025924113	5.3hpf-IAA-2024NC-repA	5.3hpf	5.3hpf-IAA-2024NC_TCCAGTCGAGTT
GAGGGCGGGGGA	AC	0.00123126384103016	5.3hpf-IAA-2024NC-repA	5.3hpf	5.3hpf-IAA-2024NC_GAGGGCGGGGGA
TAGATCGGGTCG	AC	0.00095626855446449	5.3hpf-IAA-2024NC-repA	5.3hpf	5.3hpf-IAA-2024NC_TAGATCGGGTCG
ACCCTAGGCTAA	AC	0.00106027137898391	5.3hpf-IAA-2024NC-repA	5.3hpf	5.3hpf-IAA-2024NC_ACCCTAGGCTAA
GCGTCCTCTGCC	AC	0.000971292194075607	5.3hpf-IAA-2024NC-repA	5.3hpf	5.3hpf-IAA-2024NC_GCGTCCTCTGCC
GCTACCCGTCAG	AC	0.00121171468446733	5.3hpf-IAA-2024NC-repA	5.3hpf	5.3hpf-IAA-2024NC_GCTACCCGTCAG
ACCACGAAAGAC	AC	0.0012300699382622	5.3hpf-IAA-2024NC-repA	5.3hpf	5.3hpf-IAA-2024NC_ACCACGAAAGAC
GCGCCGGGCCAC	AC	0.00117707807025824	5.3hpf-IAA-2024NC-repA	5.3hpf	5.3hpf-IAA-2024NC_GCGCCGGGCCAC
AAGCATCAAAAT	AC	0.0011615731954715	5.3hpf-IAA-2024NC-repA	5.3hpf	5.3hpf-IAA-2024NC_AAGCATCAAAAT
AACCTCGCGGAT	AC	0.00117159089871673	5.3hpf-IAA-2024NC-repA	5.3hpf	5.3hpf-IAA-2024NC_AACCTCGCGGAT
CTAATCGTACGC	AC	0.00114756157438597	5.3hpf-IAA-2024NC-repA	5.3hpf	5.3hpf-IAA-2024NC_CTAATCGTACGC
GAAGTCTTGCCG	AC	0.00127804534241748	5.3hpf-IAA-2024NC-repA	5.3hpf	5.3hpf-IAA-2024NC_GAAGTCTTGCCG
TTAAACCTTGGA	AC	0.00106793700849038	5.3hpf-IAA-2024NC-repA	5.3hpf	5.3hpf-IAA-2024NC_TTAAACCTTGGA
AGGATAAAGGAC	AC	0.00105134045908533	5.3hpf-IAA-2024NC-repA	5.3hpf	5.3hpf-IAA-2024NC_AGGATAAAGGAC
GTATGCTGCGCT	AC	0.00130360415928468	5.3hpf-IAA-2024NC-repA	5.3hpf	5.3hpf-IAA-2024NC_GTATGCTGCGCT
TTCAATATCTCG	AC	0.00104445161722523	5.3hpf-IAA-2024NC-repA	5.3hpf	5.3hpf-IAA-2024NC_TTCAATATCTCG
GGTCGCCTGTGA	AC	0.000904506084859116	5.3hpf-IAA-2024NC-repA	5.3hpf	5.3hpf-IAA-2024NC_GGTCGCCTGTGA
TACGCACGGCCT	AC	0.00115046992548994	5.3hpf-IAA-2024NC-repA	5.3hpf	5.3hpf-IAA-2024NC_TACGCACGGCCT
TAGTCACAGGAT	AC	0.00102149360798455	5.3hpf-IAA-2024NC-repA	5.3hpf	5.3hpf-IAA-2024NC_TAGTCACAGGAT
TTCTGGCAATAA	AC	0.00107219912645372	5.3hpf-IAA-2024NC-repA	5.3hpf	5.3hpf-IAA-2024NC_TTCTGGCAATAA
GATAACATATTG	AC	0.00105501487689517	5.3hpf-IAA-2024NC-repA	5.3hpf	5.3hpf-IAA-2024NC_GATAACATATTG
GCTTCCAATGGT	AC	0.0010869994861457	5.3hpf-IAA-2024NC-repA	5.3hpf	5.3hpf-IAA-2024NC_GCTTCCAATGGT
GGTTGCTATCAA	AC	0.00114950300899317	5.3hpf-IAA-2024NC-repA	5.3hpf	5.3hpf-IAA-2024NC_GGTTGCTATCAA
TTAGTAGCTCTA	AC	0.00115602886569046	5.3hpf-IAA-2024NC-repA	5.3hpf	5.3hpf-IAA-2024NC_TTAGTAGCTCTA
ATAATGTTGTCT	AC	0.00111761791826312	5.3hpf-IAA-2024NC-repA	5.3hpf	5.3hpf-IAA-2024NC_ATAATGTTGTCT
TTAATATGATGC	AC	0.00105224577623816	5.3hpf-IAA-2024NC-repA	5.3hpf	5.3hpf-IAA-2024NC_TTAATATGATGC
GTAGGCCCTGAG	AC	0.00102763331035779	5.3hpf-IAA-2024NC-repA	5.3hpf	5.3hpf-IAA-2024NC_GTAGGCCCTGAG
CTACATAGCTGG	AC	0.00125215424386041	5.3hpf-IAA-2024NC-repA	5.3hpf	5.3hpf-IAA-2024NC_CTACATAGCTGG
TGGTACGACTAG	AC	0.00112980571821053	5.3hpf-IAA-2024NC-repA	5.3hpf	5.3hpf-IAA-2024NC_TGGTACGACTAG
ATTATCAGCTGT	AC	0.00111228467010011	5.3hpf-IAA-2024NC-repA	5.3hpf	5.3hpf-IAA-2024NC_ATTATCAGCTGT
ATGTTATTTGCT	AC	0.00113092321031402	5.3hpf-IAA-2024NC-repA	5.3hpf	5.3hpf-IAA-2024NC_ATGTTATTTGCT
AGCGACTATTTT	AC	0.00114908443917266	5.3hpf-IAA-2024NC-repA	5.3hpf	5.3hpf-IAA-2024NC_AGCGACTATTTT
TTCATATCCTTC	AC	0.00122514447838668	5.3hpf-IAA-2024NC-repA	5.3hpf	5.3hpf-IAA-2024NC_TTCATATCCTTC
CTTAACGCCCAA	AC	0.0011088694483859	5.3hpf-IAA-2024NC-repA	5.3hpf	5.3hpf-IAA-2024NC_CTTAACGCCCAA
GGCATGTTCACG	AC	0.00105516149832933	5.3hpf-IAA-2024NC-repA	5.3hpf	5.3hpf-IAA-2024NC_GGCATGTTCACG
ATATACTACCTT	AC	0.00102733749028194	5.3hpf-IAA-2024NC-repA	5.3hpf	5.3hpf-IAA-2024NC_ATATACTACCTT
TAGAGAGCGGTC	AC	0.00106845867806356	5.3hpf-IAA-2024NC-repA	5.3hpf	5.3hpf-IAA-2024NC_TAGAGAGCGGTC
CTGTACGTACGT	AC	0.000950094585309162	5.3hpf-IAA-2024NC-repA	5.3hpf	5.3hpf-IAA-2024NC_CTGTACGTACGT
CAACTATAGTAC	AC	0.00107849532507067	5.3hpf-IAA-2024NC-repA	5.3hpf	5.3hpf-IAA-2024NC_CAACTATAGTAC
CCACCTCGCTGC	AC	0.0010761614857178	5.3hpf-IAA-2024NC-repA	5.3hpf	5.3hpf-IAA-2024NC_CCACCTCGCTGC
GGTACCATTGCT	AC	0.000932317268004009	5.3hpf-IAA-2024NC-repA	5.3hpf	5.3hpf-IAA-2024NC_GGTACCATTGCT
ACCGATCGTACG	AC	0.00102675286102702	5.3hpf-IAA-2024NC-repA	5.3hpf	5.3hpf-IAA-2024NC_ACCGATCGTACG
AAGGAACAGATA	AC	0.00124876534499788	5.3hpf-IAA-2024NC-repA	5.3hpf	5.3hpf-IAA-2024NC_AAGGAACAGATA
ATACGTATGCGG	AC	0.000958853747478662	5.3hpf-IAA-2024NC-repA	5.3hpf	5.3hpf-IAA-2024NC_ATACGTATGCGG
CGGCAAAACCCC	AC	0.00126326427488631	5.3hpf-IAA-2024NC-repA	5.3hpf	5.3hpf-IAA-2024NC_CGGCAAAACCCC
AAAGATATCGAA	AC	0.00118512375724457	5.3hpf-IAA-2024NC-repA	5.3hpf	5.3hpf-IAA-2024NC_AAAGATATCGAA
GGGCTAACGCGG	AC	0.00107749602477195	5.3hpf-IAA-2024NC-repA	5.3hpf	5.3hpf-IAA-2024NC_GGGCTAACGCGG
ATCGATAATTTG	AC	0.00107055045116055	5.3hpf-IAA-2024NC-repA	5.3hpf	5.3hpf-IAA-2024NC_ATCGATAATTTG
AGGCTCTCCATG	AC	0.000964414876992454	5.3hpf-IAA-2024NC-repA	5.3hpf	5.3hpf-IAA-2024NC_AGGCTCTCCATG
AGCGATTACTAG	AC	0.00110294445982514	5.3hpf-IAA-2024NC-repA	5.3hpf	5.3hpf-IAA-2024NC_AGCGATTACTAG
GACCACTACACG	AC	0.00113981601928789	5.3hpf-IAA-2024NC-repA	5.3hpf	5.3hpf-IAA-2024NC_GACCACTACACG
ATGGACATTTCA	AC	0.0010458000669312	5.3hpf-IAA-2024NC-repA	5.3hpf	5.3hpf-IAA-2024NC_ATGGACATTTCA
ACCCCGAACCCC	AC	0.00120830151472678	5.3hpf-IAA-2024NC-repA	5.3hpf	5.3hpf-IAA-2024NC_ACCCCGAACCCC
GTAACTAGTGGA	AC	0.00129421738756486	5.3hpf-IAA-2024NC-repA	5.3hpf	5.3hpf-IAA-2024NC_GTAACTAGTGGA
TTTAACCCTGGT	AC	0.00113992590481619	5.3hpf-IAA-2024NC-repA	5.3hpf	5.3hpf-IAA-2024NC_TTTAACCCTGGT
GGTTATGCAGTC	AC	0.00115329650584588	5.3hpf-IAA-2024NC-repA	5.3hpf	5.3hpf-IAA-2024NC_GGTTATGCAGTC
TGCAATAGCACA	AC	0.00100910008272802	5.3hpf-IAA-2024NC-repA	5.3hpf	5.3hpf-IAA-2024NC_TGCAATAGCACA
TGACCAAAGAGT	AC	0.00111097189157583	5.3hpf-IAA-2024NC-repA	5.3hpf	5.3hpf-IAA-2024NC_TGACCAAAGAGT
AACAATGGGGCA	AC	0.00130632775397087	5.3hpf-IAA-2024NC-repA	5.3hpf	5.3hpf-IAA-2024NC_AACAATGGGGCA
CAGTTATGATCA	AC	0.0012454721896439	5.3hpf-IAA-2024NC-repA	5.3hpf	5.3hpf-IAA-2024NC_CAGTTATGATCA
GAAGACTAATTG	AC	0.00101271664444672	5.3hpf-IAA-2024NC-repA	5.3hpf	5.3hpf-IAA-2024NC_GAAGACTAATTG
AGTTACATGAAT	AC	0.00102857429567748	5.3hpf-IAA-2024NC-repA	5.3hpf	5.3hpf-IAA-2024NC_AGTTACATGAAT
GTAGAACGTCAT	AC	0.000879253236976814	5.3hpf-IAA-2024NC-repA	5.3hpf	5.3hpf-IAA-2024NC_GTAGAACGTCAT
GGTTCGCTAGCG	AC	0.00101772106809826	5.3hpf-IAA-2024NC-repA	5.3hpf	5.3hpf-IAA-2024NC_GGTTCGCTAGCG
GGGTGTCTTTCA	AC	0.0012700446172196	5.3hpf-IAA-2024NC-repA	5.3hpf	5.3hpf-IAA-2024NC_GGGTGTCTTTCA
CGAACTCGGCAA	AC	0.0011850287457468	5.3hpf-IAA-2024NC-repA	5.3hpf	5.3hpf-IAA-2024NC_CGAACTCGGCAA
TCGCCGAACAGC	AC	0.00120304443898846	5.3hpf-IAA-2024NC-repA	5.3hpf	5.3hpf-IAA-2024NC_TCGCCGAACAGC
ATCCGGCGCAAC	AC	0.00143190522670181	5.3hpf-IAA-2024NC-repA	5.3hpf	5.3hpf-IAA-2024NC_ATCCGGCGCAAC
CCGAGGAGAACG	AC	0.00116732999447756	5.3hpf-IAA-2024NC-repA	5.3hpf	5.3hpf-IAA-2024NC_CCGAGGAGAACG
ACGGCGTCCAAC	AC	0.00118897835933568	5.3hpf-IAA-2024NC-repA	5.3hpf	5.3hpf-IAA-2024NC_ACGGCGTCCAAC
GCGTACACCTAC	AC	0.00111500084057713	5.3hpf-IAA-2024NC-repA	5.3hpf	5.3hpf-IAA-2024NC_GCGTACACCTAC
ACTGTATGTTAT	AC	0.0012177554687616	5.3hpf-IAA-2024NC-repA	5.3hpf	5.3hpf-IAA-2024NC_ACTGTATGTTAT
GCCACCCAGTTA	AC	0.00112061969113642	5.3hpf-IAA-2024NC-repA	5.3hpf	5.3hpf-IAA-2024NC_GCCACCCAGTTA
TGAATACGACCC	AC	0.00131886905270351	5.3hpf-IAA-2024NC-repA	5.3hpf	5.3hpf-IAA-2024NC_TGAATACGACCC
TATCAACTGTTA	AC	0.00106023746414437	5.3hpf-IAA-2024NC-repA	5.3hpf	5.3hpf-IAA-2024NC_TATCAACTGTTA
ACGGTCCTTGAG	AC	0.0010517147880959	5.3hpf-IAA-2024NC-repA	5.3hpf	5.3hpf-IAA-2024NC_ACGGTCCTTGAG
CACAGCTTATTC	AC	0.000967750607084293	5.3hpf-IAA-2024NC-repA	5.3hpf	5.3hpf-IAA-2024NC_CACAGCTTATTC
CATCCCAAATCG	AC	0.00103776246322492	5.3hpf-IAA-2024NC-repA	5.3hpf	5.3hpf-IAA-2024NC_CATCCCAAATCG
TTTATTCCCTGT	AC	0.00102087043943973	5.3hpf-IAA-2024NC-repA	5.3hpf	5.3hpf-IAA-2024NC_TTTATTCCCTGT
TCCAGTACCATC	AC	0.00115241985749454	5.3hpf-IAA-2024NC-repA	5.3hpf	5.3hpf-IAA-2024NC_TCCAGTACCATC
CGTTTCGAGTGG	AC	0.00104244768030728	5.3hpf-IAA-2024NC-repA	5.3hpf	5.3hpf-IAA-2024NC_CGTTTCGAGTGG
CGCACTAAGCCG	AC	0.00107156824403598	5.3hpf-IAA-2024NC-repA	5.3hpf	5.3hpf-IAA-2024NC_CGCACTAAGCCG
CCTGCATCCTTT	AC	0.00110400120046733	5.3hpf-IAA-2024NC-repA	5.3hpf	5.3hpf-IAA-2024NC_CCTGCATCCTTT
TCTCCGCGAGTG	AC	0.00102512650497295	5.3hpf-IAA-2024NC-repA	5.3hpf	5.3hpf-IAA-2024NC_TCTCCGCGAGTG
GTTGAAGTGGTG	AC	0.000877330032329011	5.3hpf-IAA-2024NC-repA	5.3hpf	5.3hpf-IAA-2024NC_GTTGAAGTGGTG
TACGGAATGGAT	AC	0.000948990639298905	5.3hpf-IAA-2024NC-repA	5.3hpf	5.3hpf-IAA-2024NC_TACGGAATGGAT
CGACTCCTATAG	AC	0.00097911704102062	5.3hpf-IAA-2024NC-repA	5.3hpf	5.3hpf-IAA-2024NC_CGACTCCTATAG
AACACCCGTCCT	AC	0.00135371133914086	5.3hpf-IAA-2024NC-repA	5.3hpf	5.3hpf-IAA-2024NC_AACACCCGTCCT
CGCGTGCATAAT	AC	0.00113411627972369	5.3hpf-IAA-2024NC-repA	5.3hpf	5.3hpf-IAA-2024NC_CGCGTGCATAAT
CCGGGAACATTG	AC	0.00101526916671683	5.3hpf-IAA-2024NC-repA	5.3hpf	5.3hpf-IAA-2024NC_CCGGGAACATTG
TTCCAACGTACT	AC	0.000902054680104683	5.3hpf-IAA-2024NC-repA	5.3hpf	5.3hpf-IAA-2024NC_TTCCAACGTACT
ACGACTAGCGAG	AC	0.00127610208816705	5.3hpf-IAA-2024NC-repA	5.3hpf	5.3hpf-IAA-2024NC_ACGACTAGCGAG
ATCATCTGAAGC	AC	0.0010147467745549	5.3hpf-IAA-2024NC-repA	5.3hpf	5.3hpf-IAA-2024NC_ATCATCTGAAGC
GTGTGGCGGTAT	AC	0.00104434319409819	5.3hpf-IAA-2024NC-repA	5.3hpf	5.3hpf-IAA-2024NC_GTGTGGCGGTAT
CCAGGCTGTCCA	AC	0.0011364700581903	5.3hpf-IAA-2024NC-repA	5.3hpf	5.3hpf-IAA-2024NC_CCAGGCTGTCCA
GCACACCCCGCG	AC	0.00117721668002111	5.3hpf-IAA-2024NC-repA	5.3hpf	5.3hpf-IAA-2024NC_GCACACCCCGCG
GGATTAGAAAGC	AC	0.00117855038302887	5.3hpf-IAA-2024NC-repA	5.3hpf	5.3hpf-IAA-2024NC_GGATTAGAAAGC
GAGCGGTTGTCC	AC	0.00108413250296107	5.3hpf-IAA-2024NC-repA	5.3hpf	5.3hpf-IAA-2024NC_GAGCGGTTGTCC
GAGGAGGTGCCC	AC	0.00122613417411105	5.3hpf-IAA-2024NC-repA	5.3hpf	5.3hpf-IAA-2024NC_GAGGAGGTGCCC
GTCGTACGACCT	AC	0.00135706559150359	5.3hpf-IAA-2024NC-repA	5.3hpf	5.3hpf-IAA-2024NC_GTCGTACGACCT
TAGCAGGTAAAT	AC	0.00126228646854536	5.3hpf-IAA-2024NC-repA	5.3hpf	5.3hpf-IAA-2024NC_TAGCAGGTAAAT
AGAATGTCCTAT	AC	0.00115260268207296	5.3hpf-IAA-2024NC-repA	5.3hpf	5.3hpf-IAA-2024NC_AGAATGTCCTAT
TAGATAGCCGCA	AC	0.0011025163522257	5.3hpf-IAA-2024NC-repA	5.3hpf	5.3hpf-IAA-2024NC_TAGATAGCCGCA
AACCAACCTCAC	AC	0.00102308918550544	5.3hpf-IAA-2024NC-repA	5.3hpf	5.3hpf-IAA-2024NC_AACCAACCTCAC
ACTGTTGTAGAT	AC	0.00108108108108108	5.3hpf-IAA-2024NC-repA	5.3hpf	5.3hpf-IAA-2024NC_ACTGTTGTAGAT
GAGGGCATCTTT	AC	0.00112387882280898	5.3hpf-IAA-2024NC-repA	5.3hpf	5.3hpf-IAA-2024NC_GAGGGCATCTTT
CGCCAGCGTATA	AC	0.00120663241096002	5.3hpf-IAA-2024NC-repA	5.3hpf	5.3hpf-IAA-2024NC_CGCCAGCGTATA
ACCGCCCACACG	AC	0.00138215831072047	5.3hpf-IAA-2024NC-repA	5.3hpf	5.3hpf-IAA-2024NC_ACCGCCCACACG
GCGCTGAGTACG	AC	0.00103747676773281	5.3hpf-IAA-2024NC-repA	5.3hpf	5.3hpf-IAA-2024NC_GCGCTGAGTACG
AGGGCTGCTGAT	AC	0.000899407363472393	5.3hpf-IAA-2024NC-repA	5.3hpf	5.3hpf-IAA-2024NC_AGGGCTGCTGAT
ATGTTCAAGAAC	AC	0.00117857108636147	5.3hpf-IAA-2024NC-repA	5.3hpf	5.3hpf-IAA-2024NC_ATGTTCAAGAAC
TTAGTAGCTCTG	AC	0.000982488585794371	5.3hpf-IAA-2024NC-repA	5.3hpf	5.3hpf-IAA-2024NC_TTAGTAGCTCTG
TGGCCCATTCGC	AC	0.00109612889186205	5.3hpf-IAA-2024NC-repA	5.3hpf	5.3hpf-IAA-2024NC_TGGCCCATTCGC
CACCGTATTTTG	AC	0.00110137384165235	5.3hpf-IAA-2024NC-repA	5.3hpf	5.3hpf-IAA-2024NC_CACCGTATTTTG
AATCTTTGTCCT	AC	0.00107745760347207	5.3hpf-IAA-2024NC-repA	5.3hpf	5.3hpf-IAA-2024NC_AATCTTTGTCCT
CATTAACGGACT	AC	0.00112166738294883	5.3hpf-IAA-2024NC-repA	5.3hpf	5.3hpf-IAA-2024NC_CATTAACGGACT
ATCCCGCTAATC	AC	0.000969062489269731	5.3hpf-IAA-2024NC-repA	5.3hpf	5.3hpf-IAA-2024NC_ATCCCGCTAATC
TCATGAGAATAT	AC	0.00103104636370717	5.3hpf-IAA-2024NC-repA	5.3hpf	5.3hpf-IAA-2024NC_TCATGAGAATAT
TTTGATTAAGCA	AC	0.00108497830043399	5.3hpf-IAA-2024NC-repA	5.3hpf	5.3hpf-IAA-2024NC_TTTGATTAAGCA
AACATCGTCATC	AC	0.000969264482777996	5.3hpf-IAA-2024NC-repA	5.3hpf	5.3hpf-IAA-2024NC_AACATCGTCATC
CCGCGTCCCGAA	AC	0.00122058960290152	5.3hpf-IAA-2024NC-repA	5.3hpf	5.3hpf-IAA-2024NC_CCGCGTCCCGAA
CCTTAAGCCATC	AC	0.000945725002404386	5.3hpf-IAA-2024NC-repA	5.3hpf	5.3hpf-IAA-2024NC_CCTTAAGCCATC
CTCAGAATTAAC	AC	0.00110152009773487	5.3hpf-IAA-2024NC-repA	5.3hpf	5.3hpf-IAA-2024NC_CTCAGAATTAAC
GGCGTTCCCATG	AC	0.000952665444886689	5.3hpf-IAA-2024NC-repA	5.3hpf	5.3hpf-IAA-2024NC_GGCGTTCCCATG
TCTCCCTTTCAA	AC	0.00100464745310367	5.3hpf-IAA-2024NC-repA	5.3hpf	5.3hpf-IAA-2024NC_TCTCCCTTTCAA
TAACATCTGAAG	AC	0.000772518926713705	5.3hpf-IAA-2024NC-repA	5.3hpf	5.3hpf-IAA-2024NC_TAACATCTGAAG
CTATGTTAAGGT	AC	0.0010641900062884	5.3hpf-IAA-2024NC-repA	5.3hpf	5.3hpf-IAA-2024NC_CTATGTTAAGGT
AAGCGGAACCGT	AC	0.00103443363210089	5.3hpf-IAA-2024NC-repA	5.3hpf	5.3hpf-IAA-2024NC_AAGCGGAACCGT
ATTCTGATCAAG	AC	0.000931470392548237	5.3hpf-IAA-2024NC-repA	5.3hpf	5.3hpf-IAA-2024NC_ATTCTGATCAAG
TCGGACAGAGCA	AC	0.00113361370204168	5.3hpf-IAA-2024NC-repA	5.3hpf	5.3hpf-IAA-2024NC_TCGGACAGAGCA
GTCGTTTAGTAC	AC	0.00111795434680976	5.3hpf-IAA-2024NC-repA	5.3hpf	5.3hpf-IAA-2024NC_GTCGTTTAGTAC
CCGTTATGTTAT	AC	0.0011940144656141	5.3hpf-IAA-2024NC-repA	5.3hpf	5.3hpf-IAA-2024NC_CCGTTATGTTAT
GCAATTGGATAT	AC	0.00115092548647366	5.3hpf-IAA-2024NC-repA	5.3hpf	5.3hpf-IAA-2024NC_GCAATTGGATAT
TACCCGCCACTT	AC	0.00113443509669925	5.3hpf-IAA-2024NC-repA	5.3hpf	5.3hpf-IAA-2024NC_TACCCGCCACTT
GGGAGGGCCGTG	AC	0.00100129494394192	5.3hpf-IAA-2024NC-repA	5.3hpf	5.3hpf-IAA-2024NC_GGGAGGGCCGTG
TCTCCCATTCAC	AC	0.00103574559542999	5.3hpf-IAA-2024NC-repA	5.3hpf	5.3hpf-IAA-2024NC_TCTCCCATTCAC
TGTATCACCACT	AC	0.00119692115051744	5.3hpf-IAA-2024NC-repA	5.3hpf	5.3hpf-IAA-2024NC_TGTATCACCACT
GAGTATGTAGAC	AC	0.00115727152273452	5.3hpf-IAA-2024NC-repA	5.3hpf	5.3hpf-IAA-2024NC_GAGTATGTAGAC
AGCATGTCAATA	AC	0.00112958895513022	5.3hpf-IAA-2024NC-repA	5.3hpf	5.3hpf-IAA-2024NC_AGCATGTCAATA
GGATGGTATGAC	AC	0.00111175529223747	5.3hpf-IAA-2024NC-repA	5.3hpf	5.3hpf-IAA-2024NC_GGATGGTATGAC
CGAGCCCAAGTA	AC	0.00140039258869153	5.3hpf-IAA-2024NC-repA	5.3hpf	5.3hpf-IAA-2024NC_CGAGCCCAAGTA
TCCGCTAGGGCC	AC	0.00113866538345326	5.3hpf-IAA-2024NC-repA	5.3hpf	5.3hpf-IAA-2024NC_TCCGCTAGGGCC
GATACGCCACCC	AC	0.00122570960322816	5.3hpf-IAA-2024NC-repA	5.3hpf	5.3hpf-IAA-2024NC_GATACGCCACCC
TTGCCGCGACCA	AC	0.0011520448796614	5.3hpf-IAA-2024NC-repA	5.3hpf	5.3hpf-IAA-2024NC_TTGCCGCGACCA
AGGCAACGGGGA	AC	0.00114491761857135	5.3hpf-IAA-2024NC-repA	5.3hpf	5.3hpf-IAA-2024NC_AGGCAACGGGGA
CTGGCGCTGTTA	AC	0.00104077859096294	5.3hpf-IAA-2024NC-repA	5.3hpf	5.3hpf-IAA-2024NC_CTGGCGCTGTTA
GAGTTAACGCCC	AC	0.00100556015615758	5.3hpf-IAA-2024NC-repA	5.3hpf	5.3hpf-IAA-2024NC_GAGTTAACGCCC
GGGAAGCCTTCT	AC	0.00103750455452148	5.3hpf-IAA-2024NC-repA	5.3hpf	5.3hpf-IAA-2024NC_GGGAAGCCTTCT
TGTAGCTTTTCT	AC	0.00111323304828296	5.3hpf-IAA-2024NC-repA	5.3hpf	5.3hpf-IAA-2024NC_TGTAGCTTTTCT
GTAGGCTACCGT	AC	0.000890573314941543	5.3hpf-IAA-2024NC-repA	5.3hpf	5.3hpf-IAA-2024NC_GTAGGCTACCGT
ACCCCTAAGTAT	AC	0.000956360712458273	5.3hpf-IAA-2024NC-repA	5.3hpf	5.3hpf-IAA-2024NC_ACCCCTAAGTAT
TACCTTGAGTTT	AC	0.00105210371579434	5.3hpf-IAA-2024NC-repA	5.3hpf	5.3hpf-IAA-2024NC_TACCTTGAGTTT
GAACTGCTTGCC	AC	0.000966508712273878	5.3hpf-IAA-2024NC-repA	5.3hpf	5.3hpf-IAA-2024NC_GAACTGCTTGCC
GGGTCCGTCCCC	AC	0.000937107067447985	5.3hpf-IAA-2024NC-repA	5.3hpf	5.3hpf-IAA-2024NC_GGGTCCGTCCCC
GATGCAGTCTTC	AC	0.00102189428624305	5.3hpf-IAA-2024NC-repA	5.3hpf	5.3hpf-IAA-2024NC_GATGCAGTCTTC
CGTATCTTAAGT	AC	0.0011807587658504	5.3hpf-IAA-2024NC-repA	5.3hpf	5.3hpf-IAA-2024NC_CGTATCTTAAGT
AGTAGCAGGTGC	AC	0.000997157559023328	5.3hpf-IAA-2024NC-repA	5.3hpf	5.3hpf-IAA-2024NC_AGTAGCAGGTGC
GGAGCCGATAGG	AC	0.0010503859262774	5.3hpf-IAA-2024NC-repA	5.3hpf	5.3hpf-IAA-2024NC_GGAGCCGATAGG
TTGAAGAGGTTA	AC	0.000940646834970939	5.3hpf-IAA-2024NC-repA	5.3hpf	5.3hpf-IAA-2024NC_TTGAAGAGGTTA
CCCATGGACGTT	AC	0.00122300844193489	5.3hpf-IAA-2024NC-repA	5.3hpf	5.3hpf-IAA-2024NC_CCCATGGACGTT
CCATGACTCCGA	AC	0.0012392250203353	5.3hpf-IAA-2024NC-repA	5.3hpf	5.3hpf-IAA-2024NC_CCATGACTCCGA
CGCGGCAAGGGA	AC	0.00112588462363285	5.3hpf-IAA-2024NC-repA	5.3hpf	5.3hpf-IAA-2024NC_CGCGGCAAGGGA
AGAGCTGGAACC	AC	0.00116144755715211	5.3hpf-IAA-2024NC-repA	5.3hpf	5.3hpf-IAA-2024NC_AGAGCTGGAACC
AGTGAGCACGCG	AC	0.00105624913052663	5.3hpf-IAA-2024NC-repA	5.3hpf	5.3hpf-IAA-2024NC_AGTGAGCACGCG
CCACCAAAGTAC	AC	0.000916499278256818	5.3hpf-IAA-2024NC-repA	5.3hpf	5.3hpf-IAA-2024NC_CCACCAAAGTAC
GGGTGCAAGAGG	AC	0.00113313929845884	5.3hpf-IAA-2024NC-repA	5.3hpf	5.3hpf-IAA-2024NC_GGGTGCAAGAGG
TCGTAGGCCGGA	AC	0.000937351416215727	5.3hpf-IAA-2024NC-repA	5.3hpf	5.3hpf-IAA-2024NC_TCGTAGGCCGGA
ACAGGTTGCCAC	AC	0.00102982429166945	5.3hpf-IAA-2024NC-repA	5.3hpf	5.3hpf-IAA-2024NC_ACAGGTTGCCAC
AGCACGTCGTAT	AC	0.00098915303771146	5.3hpf-IAA-2024NC-repA	5.3hpf	5.3hpf-IAA-2024NC_AGCACGTCGTAT
AAAGTGCTCATA	AC	0.00102102494568147	5.3hpf-IAA-2024NC-repA	5.3hpf	5.3hpf-IAA-2024NC_AAAGTGCTCATA
GCTCGCTCCCGC	AC	0.00112410837767316	5.3hpf-IAA-2024NC-repA	5.3hpf	5.3hpf-IAA-2024NC_GCTCGCTCCCGC
AATGCTGACTGG	AC	0.0012081415831266	5.3hpf-IAA-2024NC-repA	5.3hpf	5.3hpf-IAA-2024NC_AATGCTGACTGG
TTTTGCCAGTAC	AC	0.00105178733493271	5.3hpf-IAA-2024NC-repA	5.3hpf	5.3hpf-IAA-2024NC_TTTTGCCAGTAC
GCCTTTCGGGAT	AC	0.00120494076128056	5.3hpf-IAA-2024NC-repA	5.3hpf	5.3hpf-IAA-2024NC_GCCTTTCGGGAT
CTCATGGCAACA	AC	0.00121320223109634	5.3hpf-IAA-2024NC-repA	5.3hpf	5.3hpf-IAA-2024NC_CTCATGGCAACA
CCCTTGTACATC	AC	0.00108080829320605	5.3hpf-IAA-2024NC-repA	5.3hpf	5.3hpf-IAA-2024NC_CCCTTGTACATC
ATCCGTAGATCC	AC	0.00111643485137461	5.3hpf-IAA-2024NC-repA	5.3hpf	5.3hpf-IAA-2024NC_ATCCGTAGATCC
TTGGGCATCTTG	AC	0.00120070971886567	5.3hpf-IAA-2024NC-repA	5.3hpf	5.3hpf-IAA-2024NC_TTGGGCATCTTG
GTCACAATGCCT	AC	0.00122174426058922	5.3hpf-IAA-2024NC-repA	5.3hpf	5.3hpf-IAA-2024NC_GTCACAATGCCT
CGCGCAGCGACG	AC	0.00120590264950056	5.3hpf-IAA-2024NC-repA	5.3hpf	5.3hpf-IAA-2024NC_CGCGCAGCGACG
CCATACGCACGT	AC	0.000950753381793674	5.3hpf-IAA-2024NC-repA	5.3hpf	5.3hpf-IAA-2024NC_CCATACGCACGT
AATATGCCGAGG	AC	0.00100245735120605	5.3hpf-IAA-2024NC-repA	5.3hpf	5.3hpf-IAA-2024NC_AATATGCCGAGG
CGGCTCCTAACA	AC	0.00096823369453257	5.3hpf-IAA-2024NC-repA	5.3hpf	5.3hpf-IAA-2024NC_CGGCTCCTAACA
TTGACCCGCACA	AC	0.00125107406770923	5.3hpf-IAA-2024NC-repA	5.3hpf	5.3hpf-IAA-2024NC_TTGACCCGCACA
GTGATATACTGC	AC	0.00106595034803279	5.3hpf-IAA-2024NC-repA	5.3hpf	5.3hpf-IAA-2024NC_GTGATATACTGC
TATTGCAGATGT	AC	0.00118493007633848	5.3hpf-IAA-2024NC-repA	5.3hpf	5.3hpf-IAA-2024NC_TATTGCAGATGT
GAAGAGGACAAA	AC	0.00113616299332888	5.3hpf-IAA-2024NC-repA	5.3hpf	5.3hpf-IAA-2024NC_GAAGAGGACAAA
CTTGCCAACCGG	AC	0.00103405487384531	5.3hpf-IAA-2024NC-repA	5.3hpf	5.3hpf-IAA-2024NC_CTTGCCAACCGG
ATTAACCAATCA	AC	0.00110334210019886	5.3hpf-IAA-2024NC-repA	5.3hpf	5.3hpf-IAA-2024NC_ATTAACCAATCA
CTCGCTTCCCTG	AC	0.00116180819602873	5.3hpf-IAA-2024NC-repA	5.3hpf	5.3hpf-IAA-2024NC_CTCGCTTCCCTG
CCATATCACCCA	AC	0.00106698573446241	5.3hpf-IAA-2024NC-repA	5.3hpf	5.3hpf-IAA-2024NC_CCATATCACCCA
AGATGGAGAACT	AC	0.00110543188170826	5.3hpf-IAA-2024NC-repA	5.3hpf	5.3hpf-IAA-2024NC_AGATGGAGAACT
AAACGTTTACAA	AC	0.000965450102830913	5.3hpf-IAA-2024NC-repA	5.3hpf	5.3hpf-IAA-2024NC_AAACGTTTACAA
TTGTATAGTATT	AC	0.00107511965041271	5.3hpf-IAA-2024NC-repA	5.3hpf	5.3hpf-IAA-2024NC_TTGTATAGTATT
TTTTCTAGTTCT	AC	0.00108805881855827	5.3hpf-IAA-2024NC-repA	5.3hpf	5.3hpf-IAA-2024NC_TTTTCTAGTTCT
CCACTGAGGATA	AC	0.00107979699816435	5.3hpf-IAA-2024NC-repA	5.3hpf	5.3hpf-IAA-2024NC_CCACTGAGGATA
CCTGACGTACTG	AC	0.000927775272211842	5.3hpf-IAA-2024NC-repA	5.3hpf	5.3hpf-IAA-2024NC_CCTGACGTACTG
CTTCCAAGCGGG	AC	0.00099556096932501	5.3hpf-IAA-2024NC-repA	5.3hpf	5.3hpf-IAA-2024NC_CTTCCAAGCGGG
AGATTGCGCCTT	AC	0.000964207264120422	5.3hpf-IAA-2024NC-repA	5.3hpf	5.3hpf-IAA-2024NC_AGATTGCGCCTT
TTTCACTGTGTA	AC	0.000949471231244052	5.3hpf-IAA-2024NC-repA	5.3hpf	5.3hpf-IAA-2024NC_TTTCACTGTGTA
ACAAGATGTTTT	AC	0.00122694227637926	5.3hpf-IAA-2024NC-repA	5.3hpf	5.3hpf-IAA-2024NC_ACAAGATGTTTT
GTCGTACACGTA	AC	0.00108695652173913	5.3hpf-IAA-2024NC-repA	5.3hpf	5.3hpf-IAA-2024NC_GTCGTACACGTA
CAGAGCGCTAGT	AC	0.00114848745532428	5.3hpf-IAA-2024NC-repA	5.3hpf	5.3hpf-IAA-2024NC_CAGAGCGCTAGT
CCTCATTGATGG	AC	0.000886057622701607	5.3hpf-IAA-2024NC-repA	5.3hpf	5.3hpf-IAA-2024NC_CCTCATTGATGG
GCATCGGTCTAA	AC	0.0011247976735892	5.3hpf-IAA-2024NC-repA	5.3hpf	5.3hpf-IAA-2024NC_GCATCGGTCTAA
ACGGATTCGGAA	AC	0.00108590880806257	5.3hpf-IAA-2024NC-repA	5.3hpf	5.3hpf-IAA-2024NC_ACGGATTCGGAA
TCCTCCGGCGTC	AC	0.00109735442162265	5.3hpf-IAA-2024NC-repA	5.3hpf	5.3hpf-IAA-2024NC_TCCTCCGGCGTC
AACAATAGATGA	AC	0.0012091824954124	5.3hpf-IAA-2024NC-repA	5.3hpf	5.3hpf-IAA-2024NC_AACAATAGATGA
CCCGCCACCCGC	AC	0.00116331952988486	5.3hpf-IAA-2024NC-repA	5.3hpf	5.3hpf-IAA-2024NC_CCCGCCACCCGC
CGGACTAAATGG	AC	0.00106575921320794	5.3hpf-IAA-2024NC-repA	5.3hpf	5.3hpf-IAA-2024NC_CGGACTAAATGG
AACGTCACCTGT	AC	0.00100380809738532	5.3hpf-IAA-2024NC-repA	5.3hpf	5.3hpf-IAA-2024NC_AACGTCACCTGT
CCGGGTATATAG	AC	0.00107591766098916	5.3hpf-IAA-2024NC-repA	5.3hpf	5.3hpf-IAA-2024NC_CCGGGTATATAG
TTGATCGGGAGT	AC	0.00108623947860505	5.3hpf-IAA-2024NC-repA	5.3hpf	5.3hpf-IAA-2024NC_TTGATCGGGAGT
CAAACCATCACG	AC	0.00103586305890361	5.3hpf-IAA-2024NC-repA	5.3hpf	5.3hpf-IAA-2024NC_CAAACCATCACG
CCCTCAGACGAA	AC	0.00120593063125435	5.3hpf-IAA-2024NC-repA	5.3hpf	5.3hpf-IAA-2024NC_CCCTCAGACGAA
GAGCCGAAGTAT	AC	0.00107855743693894	5.3hpf-IAA-2024NC-repA	5.3hpf	5.3hpf-IAA-2024NC_GAGCCGAAGTAT
GAAGTAATCGTT	AC	0.00100120144173008	5.3hpf-IAA-2024NC-repA	5.3hpf	5.3hpf-IAA-2024NC_GAAGTAATCGTT
TAGTACCGTCTA	AC	0.00111590755586879	5.3hpf-IAA-2024NC-repA	5.3hpf	5.3hpf-IAA-2024NC_TAGTACCGTCTA
TCAAACACAGTG	AC	0.00117676514772158	5.3hpf-IAA-2024NC-repA	5.3hpf	5.3hpf-IAA-2024NC_TCAAACACAGTG
AGTTGGGTTACG	AC	0.00111190435160795	5.3hpf-IAA-2024NC-repA	5.3hpf	5.3hpf-IAA-2024NC_AGTTGGGTTACG
CTGAAAGACCCT	AC	0.00107870256645769	5.3hpf-IAA-2024NC-repA	5.3hpf	5.3hpf-IAA-2024NC_CTGAAAGACCCT
GACAAGACGGGC	AC	0.00103689798075978	5.3hpf-IAA-2024NC-repA	5.3hpf	5.3hpf-IAA-2024NC_GACAAGACGGGC
CCAGCAGCAAGG	AC	0.00101975993848006	5.3hpf-IAA-2024NC-repA	5.3hpf	5.3hpf-IAA-2024NC_CCAGCAGCAAGG
TCCCACGCGGGA	AC	0.00105807548923631	5.3hpf-IAA-2024NC-repA	5.3hpf	5.3hpf-IAA-2024NC_TCCCACGCGGGA
CATTAATATCGT	AC	0.00117721105879062	5.3hpf-IAA-2024NC-repA	5.3hpf	5.3hpf-IAA-2024NC_CATTAATATCGT
GAGCTTGCCAAT	AC	0.00113640098988979	5.3hpf-IAA-2024NC-repA	5.3hpf	5.3hpf-IAA-2024NC_GAGCTTGCCAAT
GCCAGCGGTTAG	AC	0.00113674463159575	5.3hpf-IAA-2024NC-repA	5.3hpf	5.3hpf-IAA-2024NC_GCCAGCGGTTAG
AGTAGGAGGTCT	AC	0.000989203968671503	5.3hpf-IAA-2024NC-repA	5.3hpf	5.3hpf-IAA-2024NC_AGTAGGAGGTCT
CCGGGAAGGGTC	AC	0.00114258734655335	5.3hpf-IAA-2024NC-repA	5.3hpf	5.3hpf-IAA-2024NC_CCGGGAAGGGTC
GAATTGGCTTGC	AC	0.00119026219775842	5.3hpf-IAA-2024NC-repA	5.3hpf	5.3hpf-IAA-2024NC_GAATTGGCTTGC
CACAGACGCCCC	AC	0.00110884631064003	5.3hpf-IAA-2024NC-repA	5.3hpf	5.3hpf-IAA-2024NC_CACAGACGCCCC
ATTGCGATATCG	AC	0.00111625091050127	5.3hpf-IAA-2024NC-repA	5.3hpf	5.3hpf-IAA-2024NC_ATTGCGATATCG
GATTAAAATTCC	AC	0.0011161771077527	5.3hpf-IAA-2024NC-repA	5.3hpf	5.3hpf-IAA-2024NC_GATTAAAATTCC
TAACCGGGTATC	AC	0.000995341391836148	5.3hpf-IAA-2024NC-repA	5.3hpf	5.3hpf-IAA-2024NC_TAACCGGGTATC
TCAGAACACGGT	AC	0.00111960760419205	5.3hpf-IAA-2024NC-repA	5.3hpf	5.3hpf-IAA-2024NC_TCAGAACACGGT
CCCCCCCCACAG	AC	0.00129698055462248	5.3hpf-IAA-2024NC-repA	5.3hpf	5.3hpf-IAA-2024NC_CCCCCCCCACAG
ACCCATGTTGCC	AC	0.000991943637253842	5.3hpf-IAA-2024NC-repA	5.3hpf	5.3hpf-IAA-2024NC_ACCCATGTTGCC
TAGGCGAAATGT	AC	0.000964197472999123	5.3hpf-IAA-2024NC-repA	5.3hpf	5.3hpf-IAA-2024NC_TAGGCGAAATGT
CGTAGAATACGG	AC	0.00108204314014987	5.3hpf-IAA-2024NC-repA	5.3hpf	5.3hpf-IAA-2024NC_CGTAGAATACGG
TCTCTAGGCCGT	AC	0.000950701790776464	5.3hpf-IAA-2024NC-repA	5.3hpf	5.3hpf-IAA-2024NC_TCTCTAGGCCGT
CGAGCTAGCGTA	AC	0.000969656604438872	5.3hpf-IAA-2024NC-repA	5.3hpf	5.3hpf-IAA-2024NC_CGAGCTAGCGTA
CTCTTTCAGCAG	AC	0.000970608415286525	5.3hpf-IAA-2024NC-repA	5.3hpf	5.3hpf-IAA-2024NC_CTCTTTCAGCAG
TAGTAGTTCGTT	AC	0.000920545798785663	5.3hpf-IAA-2024NC-repA	5.3hpf	5.3hpf-IAA-2024NC_TAGTAGTTCGTT
TCGATAACGGCT	AC	0.00115648986672387	5.3hpf-IAA-2024NC-repA	5.3hpf	5.3hpf-IAA-2024NC_TCGATAACGGCT
GGTTGTCTACCC	AC	0.0011922845939167	5.3hpf-IAA-2024NC-repA	5.3hpf	5.3hpf-IAA-2024NC_GGTTGTCTACCC
AGCCTCTAGTGG	AC	0.00102481492759175	5.3hpf-IAA-2024NC-repA	5.3hpf	5.3hpf-IAA-2024NC_AGCCTCTAGTGG
TATGTGTAAAAG	AC	0.00109886801541426	5.3hpf-IAA-2024NC-repA	5.3hpf	5.3hpf-IAA-2024NC_TATGTGTAAAAG
GAACTACCGTTT	AC	0.00116508941121643	5.3hpf-IAA-2024NC-repA	5.3hpf	5.3hpf-IAA-2024NC_GAACTACCGTTT
GCGAAAGGGCCT	AC	0.00107431336817322	5.3hpf-IAA-2024NC-repA	5.3hpf	5.3hpf-IAA-2024NC_GCGAAAGGGCCT
CATCAGACAAGA	AC	0.00107240635369223	5.3hpf-IAA-2024NC-repA	5.3hpf	5.3hpf-IAA-2024NC_CATCAGACAAGA
CCGTTATACCTC	AC	0.00106750756297505	5.3hpf-IAA-2024NC-repA	5.3hpf	5.3hpf-IAA-2024NC_CCGTTATACCTC
CAAACTGCCGGC	AC	0.00103058076661468	5.3hpf-IAA-2024NC-repA	5.3hpf	5.3hpf-IAA-2024NC_CAAACTGCCGGC
CGTCTATCCGAG	AC	0.000798106067399609	5.3hpf-IAA-2024NC-repA	5.3hpf	5.3hpf-IAA-2024NC_CGTCTATCCGAG
TTGATCGCCATA	AC	0.0010469271477892	5.3hpf-IAA-2024NC-repA	5.3hpf	5.3hpf-IAA-2024NC_TTGATCGCCATA
CCAATTTAGGTA	AC	0.00108147080028839	5.3hpf-IAA-2024NC-repA	5.3hpf	5.3hpf-IAA-2024NC_CCAATTTAGGTA
CCCCACTTGCCA	AC	0.00117204265574961	5.3hpf-IAA-2024NC-repA	5.3hpf	5.3hpf-IAA-2024NC_CCCCACTTGCCA
GCGTCCGGGAAA	AC	0.00118112163716922	5.3hpf-IAA-2024NC-repA	5.3hpf	5.3hpf-IAA-2024NC_GCGTCCGGGAAA
ACTCGGTTCACA	AC	0.00110675296388444	5.3hpf-IAA-2024NC-repA	5.3hpf	5.3hpf-IAA-2024NC_ACTCGGTTCACA
AGATAGGGTTTA	AC	0.000813443439939043	5.3hpf-IAA-2024NC-repA	5.3hpf	5.3hpf-IAA-2024NC_AGATAGGGTTTA
GAGCTGAACATG	AC	0.00103041690882058	5.3hpf-IAA-2024NC-repA	5.3hpf	5.3hpf-IAA-2024NC_GAGCTGAACATG
CCGGACAACGCA	AC	0.00121568230169182	5.3hpf-IAA-2024NC-repA	5.3hpf	5.3hpf-IAA-2024NC_CCGGACAACGCA
CTGAGAGGGCGC	AC	0.0011210717122959	5.3hpf-IAA-2024NC-repA	5.3hpf	5.3hpf-IAA-2024NC_CTGAGAGGGCGC
TACCGGTTTACG	AC	0.00112807440952355	5.3hpf-IAA-2024NC-repA	5.3hpf	5.3hpf-IAA-2024NC_TACCGGTTTACG
CGTGCGAAAGGC	AC	0.00102847520075045	5.3hpf-IAA-2024NC-repA	5.3hpf	5.3hpf-IAA-2024NC_CGTGCGAAAGGC
ACAAGCCTTTCG	AC	0.00116277806152943	5.3hpf-IAA-2024NC-repA	5.3hpf	5.3hpf-IAA-2024NC_ACAAGCCTTTCG
AGCAGTTACGCG	AC	0.001308412697154	5.3hpf-IAA-2024NC-repA	5.3hpf	5.3hpf-IAA-2024NC_AGCAGTTACGCG
CTTGTGATCCGA	AC	0.00103411296088244	5.3hpf-IAA-2024NC-repA	5.3hpf	5.3hpf-IAA-2024NC_CTTGTGATCCGA
GTGATAAGGAAG	AC	0.000738041962957323	5.3hpf-IAA-2024NC-repA	5.3hpf	5.3hpf-IAA-2024NC_GTGATAAGGAAG
AAGGCCAGCCGT	AC	0.0010789698958482	5.3hpf-IAA-2024NC-repA	5.3hpf	5.3hpf-IAA-2024NC_AAGGCCAGCCGT
TACTGGCACCCA	AC	0.001086046268188	5.3hpf-IAA-2024NC-repA	5.3hpf	5.3hpf-IAA-2024NC_TACTGGCACCCA
GCGGATGGACCT	AC	0.00103746695612364	5.3hpf-IAA-2024NC-repA	5.3hpf	5.3hpf-IAA-2024NC_GCGGATGGACCT
AGGGGAATTTCC	AC	0.0010424353767475	5.3hpf-IAA-2024NC-repA	5.3hpf	5.3hpf-IAA-2024NC_AGGGGAATTTCC
CGAGAATCGTGA	AC	0.00106710050424872	5.3hpf-IAA-2024NC-repA	5.3hpf	5.3hpf-IAA-2024NC_CGAGAATCGTGA
CTTACCCTAATC	AC	0.000887112104471851	5.3hpf-IAA-2024NC-repA	5.3hpf	5.3hpf-IAA-2024NC_CTTACCCTAATC
CACCAGGTAATC	AC	0.00116968041015565	5.3hpf-IAA-2024NC-repA	5.3hpf	5.3hpf-IAA-2024NC_CACCAGGTAATC
GAGATGTCCTTA	AC	0.00125665814614363	5.3hpf-IAA-2024NC-repA	5.3hpf	5.3hpf-IAA-2024NC_GAGATGTCCTTA
TCACTCGATATT	AC	0.00104929208718775	5.3hpf-IAA-2024NC-repA	5.3hpf	5.3hpf-IAA-2024NC_TCACTCGATATT
TGTGACTTGAAT	AC	0.00109655735817401	5.3hpf-IAA-2024NC-repA	5.3hpf	5.3hpf-IAA-2024NC_TGTGACTTGAAT
GCGCTTATACTG	AC	0.00121973814229249	5.3hpf-IAA-2024NC-repA	5.3hpf	5.3hpf-IAA-2024NC_GCGCTTATACTG
GGAGTAGCCGAA	AC	0.000933915500602655	5.3hpf-IAA-2024NC-repA	5.3hpf	5.3hpf-IAA-2024NC_GGAGTAGCCGAA
GCGACAACGTAA	AC	0.00114055264960203	5.3hpf-IAA-2024NC-repA	5.3hpf	5.3hpf-IAA-2024NC_GCGACAACGTAA
AAATAGGTCTAC	AC	0.00105306472808364	5.3hpf-IAA-2024NC-repA	5.3hpf	5.3hpf-IAA-2024NC_AAATAGGTCTAC
GCCACACAAATA	AC	0.00130973133478033	5.3hpf-IAA-2024NC-repA	5.3hpf	5.3hpf-IAA-2024NC_GCCACACAAATA
TCATGGCCGCAG	AC	0.000902565560372397	5.3hpf-IAA-2024NC-repA	5.3hpf	5.3hpf-IAA-2024NC_TCATGGCCGCAG
GTTGCTGTAGGT	AC	0.00105268183228702	5.3hpf-IAA-2024NC-repA	5.3hpf	5.3hpf-IAA-2024NC_GTTGCTGTAGGT
CATTCACCGTAG	AC	0.00113725591391507	5.3hpf-IAA-2024NC-repA	5.3hpf	5.3hpf-IAA-2024NC_CATTCACCGTAG
AATGGGGCTCTC	AC	0.000871659593990137	5.3hpf-IAA-2024NC-repA	5.3hpf	5.3hpf-IAA-2024NC_AATGGGGCTCTC
CACCAGTAGCGG	AC	0.00096663819601786	5.3hpf-IAA-2024NC-repA	5.3hpf	5.3hpf-IAA-2024NC_CACCAGTAGCGG
GTAAGTAATCAA	AC	0.00105827061491439	5.3hpf-IAA-2024NC-repA	5.3hpf	5.3hpf-IAA-2024NC_GTAAGTAATCAA
TCCTCGGCATGG	AC	0.00119423859343214	5.3hpf-IAA-2024NC-repA	5.3hpf	5.3hpf-IAA-2024NC_TCCTCGGCATGG
TGTTTTCCTTTA	AC	0.00115493792208669	5.3hpf-IAA-2024NC-repA	5.3hpf	5.3hpf-IAA-2024NC_TGTTTTCCTTTA
GGCAAGGAATAA	AC	0.00112756929569939	5.3hpf-IAA-2024NC-repA	5.3hpf	5.3hpf-IAA-2024NC_GGCAAGGAATAA
ATCAATAAGATC	AC	0.00121039362860253	5.3hpf-IAA-2024NC-repA	5.3hpf	5.3hpf-IAA-2024NC_ATCAATAAGATC
TTCCCGCTGTAG	AC	0.00100892806152558	5.3hpf-IAA-2024NC-repA	5.3hpf	5.3hpf-IAA-2024NC_TTCCCGCTGTAG
TATCTCCACTCG	AC	0.00126041497793132	5.3hpf-IAA-2024NC-repA	5.3hpf	5.3hpf-IAA-2024NC_TATCTCCACTCG
TTGTATCTCGAA	AC	0.00103328908303337	5.3hpf-IAA-2024NC-repA	5.3hpf	5.3hpf-IAA-2024NC_TTGTATCTCGAA
ACAGAGTGGTCA	AC	0.000886317473995199	5.3hpf-IAA-2024NC-repA	5.3hpf	5.3hpf-IAA-2024NC_ACAGAGTGGTCA
ATGACAGAGGAT	AC	0.00100876650634872	5.3hpf-IAA-2024NC-repA	5.3hpf	5.3hpf-IAA-2024NC_ATGACAGAGGAT
CCATGTATACTC	AC	0.0012504253147329	5.3hpf-IAA-2024NC-repA	5.3hpf	5.3hpf-IAA-2024NC_CCATGTATACTC
GCTGTTTCATAC	AC	0.000931414055884843	5.3hpf-IAA-2024NC-repA	5.3hpf	5.3hpf-IAA-2024NC_GCTGTTTCATAC
CAGTAAAAGTAT	AC	0.00118030289273859	5.3hpf-IAA-2024NC-repA	5.3hpf	5.3hpf-IAA-2024NC_CAGTAAAAGTAT
GTCATTGTCCGC	AC	0.00131427736966749	5.3hpf-IAA-2024NC-repA	5.3hpf	5.3hpf-IAA-2024NC_GTCATTGTCCGC
CCTCGCAGTGGA	AC	0.00109173939381836	5.3hpf-IAA-2024NC-repA	5.3hpf	5.3hpf-IAA-2024NC_CCTCGCAGTGGA
TTAGTAGCTCTC	AC	0.00110897158008287	5.3hpf-IAA-2024NC-repA	5.3hpf	5.3hpf-IAA-2024NC_TTAGTAGCTCTC
GAAACCATAGAC	AC	0.000865856810545361	5.3hpf-IAA-2024NC-repA	5.3hpf	5.3hpf-IAA-2024NC_GAAACCATAGAC
TATGAGAGTATG	AC	0.000883275632760389	5.3hpf-IAA-2024NC-repA	5.3hpf	5.3hpf-IAA-2024NC_TATGAGAGTATG
TGTCGCGAATAA	AC	0.0013898332200136	5.3hpf-IAA-2024NC-repA	5.3hpf	5.3hpf-IAA-2024NC_TGTCGCGAATAA
ACATGGATTGGT	AC	0.00110776421314597	5.3hpf-IAA-2024NC-repA	5.3hpf	5.3hpf-IAA-2024NC_ACATGGATTGGT
AGGTTACTACGG	AC	0.00115950620728135	5.3hpf-IAA-2024NC-repA	5.3hpf	5.3hpf-IAA-2024NC_AGGTTACTACGG
TGCCGCATTCAG	AC	0.000876350540216087	5.3hpf-IAA-2024NC-repA	5.3hpf	5.3hpf-IAA-2024NC_TGCCGCATTCAG
AGCCAGGCATAT	AC	0.00107683818948792	5.3hpf-IAA-2024NC-repA	5.3hpf	5.3hpf-IAA-2024NC_AGCCAGGCATAT
CCTTAAAGTGAC	AC	0.00100553041729512	5.3hpf-IAA-2024NC-repA	5.3hpf	5.3hpf-IAA-2024NC_CCTTAAAGTGAC
CCTTCCCGGAAT	AC	0.00106022052586938	5.3hpf-IAA-2024NC-repA	5.3hpf	5.3hpf-IAA-2024NC_CCTTCCCGGAAT
GTCTCTGTGGCC	AC	0.00102038213310885	5.3hpf-IAA-2024NC-repA	5.3hpf	5.3hpf-IAA-2024NC_GTCTCTGTGGCC
CGGTAATTGCTT	AC	0.00105142786974574	5.3hpf-IAA-2024NC-repA	5.3hpf	5.3hpf-IAA-2024NC_CGGTAATTGCTT
GACTAATTTGAG	AC	0.00114538104506663	5.3hpf-IAA-2024NC-repA	5.3hpf	5.3hpf-IAA-2024NC_GACTAATTTGAG
CAAAGGTGTTGT	AC	0.000911915425896784	5.3hpf-IAA-2024NC-repA	5.3hpf	5.3hpf-IAA-2024NC_CAAAGGTGTTGT
GAAACTGGCTCT	AC	0.00112443251296611	5.3hpf-IAA-2024NC-repA	5.3hpf	5.3hpf-IAA-2024NC_GAAACTGGCTCT
TCTTCTACCTTA	AC	0.00102782933161866	5.3hpf-IAA-2024NC-repA	5.3hpf	5.3hpf-IAA-2024NC_TCTTCTACCTTA
GGTCGTAGTCAG	AC	0.00108792331610788	5.3hpf-IAA-2024NC-repA	5.3hpf	5.3hpf-IAA-2024NC_GGTCGTAGTCAG
ATGGGCGCACAG	AC	0.00114565783427784	5.3hpf-IAA-2024NC-repA	5.3hpf	5.3hpf-IAA-2024NC_ATGGGCGCACAG
CTCCTGGGGTCA	AC	0.00118185677731753	5.3hpf-IAA-2024NC-repA	5.3hpf	5.3hpf-IAA-2024NC_CTCCTGGGGTCA
CCCAGTTGTCCG	AC	0.00127000254000508	5.3hpf-IAA-2024NC-repA	5.3hpf	5.3hpf-IAA-2024NC_CCCAGTTGTCCG
AAGTCTGGAAGT	AC	0.00111286873713246	5.3hpf-IAA-2024NC-repA	5.3hpf	5.3hpf-IAA-2024NC_AAGTCTGGAAGT
GTTTGTTGTGTC	AC	0.0010573497299161	5.3hpf-IAA-2024NC-repA	5.3hpf	5.3hpf-IAA-2024NC_GTTTGTTGTGTC
TATTACGTTTTA	AC	0.00107669246163094	5.3hpf-IAA-2024NC-repA	5.3hpf	5.3hpf-IAA-2024NC_TATTACGTTTTA
CCTTTGACCGTG	AC	0.00100363219269738	5.3hpf-IAA-2024NC-repA	5.3hpf	5.3hpf-IAA-2024NC_CCTTTGACCGTG
GACTTTGTTTAT	AC	0.00116353655444009	5.3hpf-IAA-2024NC-repA	5.3hpf	5.3hpf-IAA-2024NC_GACTTTGTTTAT
CTACCGAGACCG	AC	0.00120207994175064	5.3hpf-IAA-2024NC-repA	5.3hpf	5.3hpf-IAA-2024NC_CTACCGAGACCG
CTGACGTGGTAC	AC	0.000981089764322832	5.3hpf-IAA-2024NC-repA	5.3hpf	5.3hpf-IAA-2024NC_CTGACGTGGTAC
TGACCTAGGCGC	AC	0.00102858380251191	5.3hpf-IAA-2024NC-repA	5.3hpf	5.3hpf-IAA-2024NC_TGACCTAGGCGC
TTGCCGTTAGCT	AC	0.00106086848942224	5.3hpf-IAA-2024NC-repA	5.3hpf	5.3hpf-IAA-2024NC_TTGCCGTTAGCT
ATTGACGCTTCG	AC	0.00116046449838238	5.3hpf-IAA-2024NC-repA	5.3hpf	5.3hpf-IAA-2024NC_ATTGACGCTTCG
GCATGTTTGAAG	AC	0.00107896250605291	5.3hpf-IAA-2024NC-repA	5.3hpf	5.3hpf-IAA-2024NC_GCATGTTTGAAG
GAGAGCGGCCTA	AC	0.000905387052965143	5.3hpf-IAA-2024NC-repA	5.3hpf	5.3hpf-IAA-2024NC_GAGAGCGGCCTA
ATATGCCCTAGA	AC	0.00107163276974598	5.3hpf-IAA-2024NC-repA	5.3hpf	5.3hpf-IAA-2024NC_ATATGCCCTAGA
GATGACGAACGT	AC	0.00108517934397291	5.3hpf-IAA-2024NC-repA	5.3hpf	5.3hpf-IAA-2024NC_GATGACGAACGT
ACGCCACCGGTT	AC	0.0011590749065699	5.3hpf-IAA-2024NC-repA	5.3hpf	5.3hpf-IAA-2024NC_ACGCCACCGGTT
ACTCCCGCAACG	AC	0.00116146304972637	5.3hpf-IAA-2024NC-repA	5.3hpf	5.3hpf-IAA-2024NC_ACTCCCGCAACG
GATAGCCGGCCT	AC	0.00113572394994914	5.3hpf-IAA-2024NC-repA	5.3hpf	5.3hpf-IAA-2024NC_GATAGCCGGCCT
TGGCGCAAAGCG	AC	0.00116824856175622	5.3hpf-IAA-2024NC-repA	5.3hpf	5.3hpf-IAA-2024NC_TGGCGCAAAGCG
TGCCCGAGGAGG	AC	0.00116176889705184	5.3hpf-IAA-2024NC-repA	5.3hpf	5.3hpf-IAA-2024NC_TGCCCGAGGAGG
GGCAAACGCGCA	AC	0.00115271095099877	5.3hpf-IAA-2024NC-repA	5.3hpf	5.3hpf-IAA-2024NC_GGCAAACGCGCA
AAGCATGTCTCG	AC	0.00106543669417921	5.3hpf-IAA-2024NC-repA	5.3hpf	5.3hpf-IAA-2024NC_AAGCATGTCTCG
AAGGAAAACTAC	AC	0.00120256311693075	5.3hpf-IAA-2024NC-repA	5.3hpf	5.3hpf-IAA-2024NC_AAGGAAAACTAC
ACGTCAACTGCT	AC	0.00119268635724332	5.3hpf-IAA-2024NC-repA	5.3hpf	5.3hpf-IAA-2024NC_ACGTCAACTGCT
CGCGTATGCGGC	AC	0.00105837916790287	5.3hpf-IAA-2024NC-repA	5.3hpf	5.3hpf-IAA-2024NC_CGCGTATGCGGC
CGTCGAGTTATG	AC	0.00104808123649117	5.3hpf-IAA-2024NC-repA	5.3hpf	5.3hpf-IAA-2024NC_CGTCGAGTTATG
AAAAGACGTGAT	AC	0.00110474044123333	5.3hpf-IAA-2024NC-repA	5.3hpf	5.3hpf-IAA-2024NC_AAAAGACGTGAT
AGCTTGGAATTG	AC	0.00118166435060454	5.3hpf-IAA-2024NC-repA	5.3hpf	5.3hpf-IAA-2024NC_AGCTTGGAATTG
GCTCCTAAGCAG	AC	0.00105364561382383	5.3hpf-IAA-2024NC-repA	5.3hpf	5.3hpf-IAA-2024NC_GCTCCTAAGCAG
CGTATACCCCAC	AC	0.000999256802752952	5.3hpf-IAA-2024NC-repA	5.3hpf	5.3hpf-IAA-2024NC_CGTATACCCCAC
GCAGTTGTTGTT	AC	0.0010696785458664	5.3hpf-IAA-2024NC-repA	5.3hpf	5.3hpf-IAA-2024NC_GCAGTTGTTGTT
ATTCGGTAGGTA	AC	0.00101680292510579	5.3hpf-IAA-2024NC-repA	5.3hpf	5.3hpf-IAA-2024NC_ATTCGGTAGGTA
CCCTTAGGGCGT	AC	0.000987815247997637	5.3hpf-IAA-2024NC-repA	5.3hpf	5.3hpf-IAA-2024NC_CCCTTAGGGCGT
AACATGCATTAA	AC	0.00111148972074835	5.3hpf-IAA-2024NC-repA	5.3hpf	5.3hpf-IAA-2024NC_AACATGCATTAA
CTCCATGGGCCA	AC	0.00121586670072053	5.3hpf-IAA-2024NC-repA	5.3hpf	5.3hpf-IAA-2024NC_CTCCATGGGCCA
TCGCTTTGCGTT	AC	0.00107386066003143	5.3hpf-IAA-2024NC-repA	5.3hpf	5.3hpf-IAA-2024NC_TCGCTTTGCGTT
CTTTCTTTGGGC	AC	0.00112957448852176	5.3hpf-IAA-2024NC-repA	5.3hpf	5.3hpf-IAA-2024NC_CTTTCTTTGGGC
TTGCGAGCTTGC	AC	0.000989836434198288	5.3hpf-IAA-2024NC-repA	5.3hpf	5.3hpf-IAA-2024NC_TTGCGAGCTTGC
TGCCGGCCCACT	AC	0.0011323820230251	5.3hpf-IAA-2024NC-repA	5.3hpf	5.3hpf-IAA-2024NC_TGCCGGCCCACT
TACTGCGTGCTA	AC	0.00109023152553124	5.3hpf-IAA-2024NC-repA	5.3hpf	5.3hpf-IAA-2024NC_TACTGCGTGCTA
CAGAAATGACTC	AC	0.00107183783143004	5.3hpf-IAA-2024NC-repA	5.3hpf	5.3hpf-IAA-2024NC_CAGAAATGACTC
AAACCGGTCGTG	AC	0.00104057708670934	5.3hpf-IAA-2024NC-repA	5.3hpf	5.3hpf-IAA-2024NC_AAACCGGTCGTG
AGTCAGCGCGCG	AC	0.00122087078608818	5.3hpf-IAA-2024NC-repA	5.3hpf	5.3hpf-IAA-2024NC_AGTCAGCGCGCG
CATTTCGAGATG	AC	0.0010384132401713	5.3hpf-IAA-2024NC-repA	5.3hpf	5.3hpf-IAA-2024NC_CATTTCGAGATG
CAGGACGCGCTG	AC	0.00113431556659063	5.3hpf-IAA-2024NC-repA	5.3hpf	5.3hpf-IAA-2024NC_CAGGACGCGCTG
CTACGTACGCCG	AC	0.00109419393344068	5.3hpf-IAA-2024NC-repA	5.3hpf	5.3hpf-IAA-2024NC_CTACGTACGCCG
AGCAGCGAGTCG	AC	0.0011007877196526	5.3hpf-IAA-2024NC-repA	5.3hpf	5.3hpf-IAA-2024NC_AGCAGCGAGTCG
GAAAGCAACGGA	AC	0.0011225237284652	5.3hpf-IAA-2024NC-repA	5.3hpf	5.3hpf-IAA-2024NC_GAAAGCAACGGA
GCTCCGTGTATC	AC	0.00105496505859193	5.3hpf-IAA-2024NC-repA	5.3hpf	5.3hpf-IAA-2024NC_GCTCCGTGTATC
GTAGGCCGCTCT	AC	0.00114151563122584	5.3hpf-IAA-2024NC-repA	5.3hpf	5.3hpf-IAA-2024NC_GTAGGCCGCTCT
GTGATAGTCATG	AC	0.00110154739266948	5.3hpf-IAA-2024NC-repA	5.3hpf	5.3hpf-IAA-2024NC_GTGATAGTCATG
GTCAGGCCGGCA	AC	0.00116013745704467	5.3hpf-IAA-2024NC-repA	5.3hpf	5.3hpf-IAA-2024NC_GTCAGGCCGGCA
ATTATAAGTGAT	AC	0.00110958590711508	5.3hpf-IAA-2024NC-repA	5.3hpf	5.3hpf-IAA-2024NC_ATTATAAGTGAT
GCGAACCTAAAA	AC	0.00117511723652055	5.3hpf-IAA-2024NC-repA	5.3hpf	5.3hpf-IAA-2024NC_GCGAACCTAAAA
ACCGTCCCAGAC	AC	0.00115912488870721	5.3hpf-IAA-2024NC-repA	5.3hpf	5.3hpf-IAA-2024NC_ACCGTCCCAGAC
CTGTACCATCCA	AC	0.00106746663737712	5.3hpf-IAA-2024NC-repA	5.3hpf	5.3hpf-IAA-2024NC_CTGTACCATCCA
AAGAGGACCTGG	AC	0.000801783047805395	5.3hpf-IAA-2024NC-repA	5.3hpf	5.3hpf-IAA-2024NC_AAGAGGACCTGG
TGGTGGCGACAT	AC	0.00109834993555924	5.3hpf-IAA-2024NC-repA	5.3hpf	5.3hpf-IAA-2024NC_TGGTGGCGACAT
CACGATACATTA	AC	0.00110218140068886	5.3hpf-IAA-2024NC-repA	5.3hpf	5.3hpf-IAA-2024NC_CACGATACATTA
TCCGCTTATTCT	AC	0.00104384133611691	5.3hpf-IAA-2024NC-repA	5.3hpf	5.3hpf-IAA-2024NC_TCCGCTTATTCT
TGTAAAAGCTCA	AC	0.00107866984107884	5.3hpf-IAA-2024NC-repA	5.3hpf	5.3hpf-IAA-2024NC_TGTAAAAGCTCA
TACTCCCGCACG	AC	0.00107523152162603	5.3hpf-IAA-2024NC-repA	5.3hpf	5.3hpf-IAA-2024NC_TACTCCCGCACG
ACCTGTTCCGTA	AC	0.00113258335661139	5.3hpf-IAA-2024NC-repA	5.3hpf	5.3hpf-IAA-2024NC_ACCTGTTCCGTA
AGGCCCGCGAAG	AC	0.00117863606131382	5.3hpf-IAA-2024NC-repA	5.3hpf	5.3hpf-IAA-2024NC_AGGCCCGCGAAG
GGGCGGCGGATG	AC	0.00109723396275003	5.3hpf-IAA-2024NC-repA	5.3hpf	5.3hpf-IAA-2024NC_GGGCGGCGGATG
CGACATGTTACG	AC	0.0012305543314681	5.3hpf-IAA-2024NC-repA	5.3hpf	5.3hpf-IAA-2024NC_CGACATGTTACG
CTTTTAAATCCT	AC	0.00110162041986618	5.3hpf-IAA-2024NC-repA	5.3hpf	5.3hpf-IAA-2024NC_CTTTTAAATCCT
TCCATCGACGGG	AC	0.00114028623511616	5.3hpf-IAA-2024NC-repA	5.3hpf	5.3hpf-IAA-2024NC_TCCATCGACGGG
AAACCGGTCGTA	AC	0.00110414836054202	5.3hpf-IAA-2024NC-repA	5.3hpf	5.3hpf-IAA-2024NC_AAACCGGTCGTA
AATGACTGTAAC	AC	0.00126131119031466	5.3hpf-IAA-2024NC-repA	5.3hpf	5.3hpf-IAA-2024NC_AATGACTGTAAC
AGTCACAGATTA	AC	0.00117852579980706	5.3hpf-IAA-2024NC-repA	5.3hpf	5.3hpf-IAA-2024NC_AGTCACAGATTA
TCCCCATTAATC	AC	0.00104606157815823	5.3hpf-IAA-2024NC-repA	5.3hpf	5.3hpf-IAA-2024NC_TCCCCATTAATC
TCCGGTGGTGTG	AC	0.00106381598578119	5.3hpf-IAA-2024NC-repA	5.3hpf	5.3hpf-IAA-2024NC_TCCGGTGGTGTG
AGCGTCACGCCA	AC	0.00128907508862391	5.3hpf-IAA-2024NC-repA	5.3hpf	5.3hpf-IAA-2024NC_AGCGTCACGCCA
GTACTTTGTCGA	AC	0.00107402671158519	5.3hpf-IAA-2024NC-repA	5.3hpf	5.3hpf-IAA-2024NC_GTACTTTGTCGA
CGGTGGTCATTA	AC	0.000946540044119718	5.3hpf-IAA-2024NC-repA	5.3hpf	5.3hpf-IAA-2024NC_CGGTGGTCATTA
ACGTATAGAGTG	AC	0.00105107464255335	5.3hpf-IAA-2024NC-repA	5.3hpf	5.3hpf-IAA-2024NC_ACGTATAGAGTG
ACGCGGATGGCC	AC	0.00111481258033208	5.3hpf-IAA-2024NC-repA	5.3hpf	5.3hpf-IAA-2024NC_ACGCGGATGGCC
GATCGGATGCCG	AC	0.00112098399769633	5.3hpf-IAA-2024NC-repA	5.3hpf	5.3hpf-IAA-2024NC_GATCGGATGCCG
TTATGCTCAACT	AC	0.00102607980694994	5.3hpf-IAA-2024NC-repA	5.3hpf	5.3hpf-IAA-2024NC_TTATGCTCAACT
GCGTTCCGCTCA	AC	0.000991516180781366	5.3hpf-IAA-2024NC-repA	5.3hpf	5.3hpf-IAA-2024NC_GCGTTCCGCTCA
ATAGCATTCACT	AC	0.0010096859407103	5.3hpf-IAA-2024NC-repA	5.3hpf	5.3hpf-IAA-2024NC_ATAGCATTCACT
TTTGATACGCGG	AC	0.00103021008759138	5.3hpf-IAA-2024NC-repA	5.3hpf	5.3hpf-IAA-2024NC_TTTGATACGCGG
AAATATGTCGTT	AC	0.0011434643504776	5.3hpf-IAA-2024NC-repA	5.3hpf	5.3hpf-IAA-2024NC_AAATATGTCGTT
GTGCCCCGGAAA	AC	0.00132374757503138	5.3hpf-IAA-2024NC-repA	5.3hpf	5.3hpf-IAA-2024NC_GTGCCCCGGAAA
AGCGTTGATAAA	AC	0.000903524809728305	5.3hpf-IAA-2024NC-repA	5.3hpf	5.3hpf-IAA-2024NC_AGCGTTGATAAA
TAACAGCTCCAG	AC	0.00106997646051787	5.3hpf-IAA-2024NC-repA	5.3hpf	5.3hpf-IAA-2024NC_TAACAGCTCCAG
TCGGGTTCCAAG	AC	0.00112168284022734	5.3hpf-IAA-2024NC-repA	5.3hpf	5.3hpf-IAA-2024NC_TCGGGTTCCAAG
ACTACGGTGTCC	AC	0.00107447491791372	5.3hpf-IAA-2024NC-repA	5.3hpf	5.3hpf-IAA-2024NC_ACTACGGTGTCC
GGAATAAGGTAT	AC	0.00110738086886807	5.3hpf-IAA-2024NC-repA	5.3hpf	5.3hpf-IAA-2024NC_GGAATAAGGTAT
TGGCGTCTGCAA	AC	0.00121717080239087	5.3hpf-IAA-2024NC-repA	5.3hpf	5.3hpf-IAA-2024NC_TGGCGTCTGCAA
GCGACCTACACT	AC	0.00108545490428261	5.3hpf-IAA-2024NC-repA	5.3hpf	5.3hpf-IAA-2024NC_GCGACCTACACT
CACCTACCCAGA	AC	0.00119460720177484	5.3hpf-IAA-2024NC-repA	5.3hpf	5.3hpf-IAA-2024NC_CACCTACCCAGA
CAGTCCTGAGTC	AC	0.00113448772435109	5.3hpf-IAA-2024NC-repA	5.3hpf	5.3hpf-IAA-2024NC_CAGTCCTGAGTC
GTAAATTGCGTC	AC	0.00105988341282459	5.3hpf-IAA-2024NC-repA	5.3hpf	5.3hpf-IAA-2024NC_GTAAATTGCGTC
CCCAACACCGCG	AC	0.00112960953568594	5.3hpf-IAA-2024NC-repA	5.3hpf	5.3hpf-IAA-2024NC_CCCAACACCGCG
CACATCATAACA	AC	0.000993504012227742	5.3hpf-IAA-2024NC-repA	5.3hpf	5.3hpf-IAA-2024NC_CACATCATAACA
GGCAGGACTAAC	AC	0.00100179691242301	5.3hpf-IAA-2024NC-repA	5.3hpf	5.3hpf-IAA-2024NC_GGCAGGACTAAC
TCGGCTGTGTCA	AC	0.00107650203086249	5.3hpf-IAA-2024NC-repA	5.3hpf	5.3hpf-IAA-2024NC_TCGGCTGTGTCA
ATAACACGCCCT	AC	0.00107648092293006	5.3hpf-IAA-2024NC-repA	5.3hpf	5.3hpf-IAA-2024NC_ATAACACGCCCT
CCAATTGGTTAC	AC	0.00101950231642023	5.3hpf-IAA-2024NC-repA	5.3hpf	5.3hpf-IAA-2024NC_CCAATTGGTTAC
GAATATTATCAT	AC	0.00109549839587735	5.3hpf-IAA-2024NC-repA	5.3hpf	5.3hpf-IAA-2024NC_GAATATTATCAT
CGAAACTTGCGC	AC	0.00105864747834947	5.3hpf-IAA-2024NC-repA	5.3hpf	5.3hpf-IAA-2024NC_CGAAACTTGCGC
CAGGACTGTCAA	AC	0.00116807078508958	5.3hpf-IAA-2024NC-repA	5.3hpf	5.3hpf-IAA-2024NC_CAGGACTGTCAA
TTTTTCTAGTGC	AC	0.00124325292266762	5.3hpf-IAA-2024NC-repA	5.3hpf	5.3hpf-IAA-2024NC_TTTTTCTAGTGC
AGTTTCATTGTA	AC	0.000920522337418643	5.3hpf-IAA-2024NC-repA	5.3hpf	5.3hpf-IAA-2024NC_AGTTTCATTGTA
ATCCTGAGCAAC	AC	0.00110402931550182	5.3hpf-IAA-2024NC-repA	5.3hpf	5.3hpf-IAA-2024NC_ATCCTGAGCAAC
AGATGCTGAATC	AC	0.0010334473230166	5.3hpf-IAA-2024NC-repA	5.3hpf	5.3hpf-IAA-2024NC_AGATGCTGAATC
TCTTCATGGCCA	AC	0.00104212883188708	5.3hpf-IAA-2024NC-repA	5.3hpf	5.3hpf-IAA-2024NC_TCTTCATGGCCA
AAAAAAAGTTGC	AC	0.00117602830179585	5.3hpf-IAA-2024NC-repA	5.3hpf	5.3hpf-IAA-2024NC_AAAAAAAGTTGC
TGACCGGAACCT	AC	0.0011563076582759	5.3hpf-IAA-2024NC-repA	5.3hpf	5.3hpf-IAA-2024NC_TGACCGGAACCT
TTATTCGCCTGG	AC	0.000947689691081988	5.3hpf-IAA-2024NC-repA	5.3hpf	5.3hpf-IAA-2024NC_TTATTCGCCTGG
GCCCAGAACATC	AC	0.00116182685382723	5.3hpf-IAA-2024NC-repA	5.3hpf	5.3hpf-IAA-2024NC_GCCCAGAACATC
AATAAGATTGTG	AC	0.000896012185765727	5.3hpf-IAA-2024NC-repA	5.3hpf	5.3hpf-IAA-2024NC_AATAAGATTGTG
TAACGGCACCGA	AC	0.00117623161842857	5.3hpf-IAA-2024NC-repA	5.3hpf	5.3hpf-IAA-2024NC_TAACGGCACCGA
CCCCCAACTCAG	AC	0.00119552222584502	5.3hpf-IAA-2024NC-repA	5.3hpf	5.3hpf-IAA-2024NC_CCCCCAACTCAG
CTGAGTGCCGCC	AC	0.00116010956055435	5.3hpf-IAA-2024NC-repA	5.3hpf	5.3hpf-IAA-2024NC_CTGAGTGCCGCC
ACTAGCGCAAAC	AC	0.000900337626609979	5.3hpf-IAA-2024NC-repA	5.3hpf	5.3hpf-IAA-2024NC_ACTAGCGCAAAC
TTTACTCCACGC	AC	0.00111449173604378	5.3hpf-IAA-2024NC-repA	5.3hpf	5.3hpf-IAA-2024NC_TTTACTCCACGC
AGCTGTCCTCGG	AC	0.00100849758234794	5.3hpf-IAA-2024NC-repA	5.3hpf	5.3hpf-IAA-2024NC_AGCTGTCCTCGG
AAGTTAAGCGAG	AC	0.00102883443887911	5.3hpf-IAA-2024NC-repA	5.3hpf	5.3hpf-IAA-2024NC_AAGTTAAGCGAG
CGAACGCTACAT	AC	0.00118152455195176	5.3hpf-IAA-2024NC-repA	5.3hpf	5.3hpf-IAA-2024NC_CGAACGCTACAT
AGTGACCGAAAG	AC	0.00145472752615126	5.3hpf-IAA-2024NC-repA	5.3hpf	5.3hpf-IAA-2024NC_AGTGACCGAAAG
GAAGGACTAGCG	AC	0.00102083104789069	5.3hpf-IAA-2024NC-repA	5.3hpf	5.3hpf-IAA-2024NC_GAAGGACTAGCG
[truncated: 215,057 more rows]
